# Supplementary material for: Validity of the cell‐extracted proteome as a substrate pool for exploring phosphorylation motifs of kinases
Source: Genes Cells. 2023 Sep 2;28(10):727–35. doi: 10.1111/gtc.13063 (PMC11447832; doi:10.1111/gtc.13063)
Supplement: Supplementary file 2 — Table S1. Peptides identified in the global proteome experiments or in vitro kinase reaction experiments. (a) Phosphopeptides identified from in vitro kinase reaction using CK2 (.xlsx). (b) Phosphopeptides identified from in vitro kinase reaction using ERK1 (.xlsx). (c) Phosphopeptides identified from in vitro kinase reaction using PKA (.xlsx). (d) Proteins identified from HeLa, MCF7 or Jurkat cells (.xlsx). [file GTC-28-727-s001.zip]

Archive with 4 entries (4 files):
- Table S1a.xlsx
- Table S1b.xlsx
- Table S1c.xlsx
- Table S1d.xlsx
