# Supplementary material for: Validity of the cell‐extracted proteome as a substrate pool for exploring phosphorylation motifs of kinases
Source: Genes Cells. 2023 Sep 2;28(10):727–35. doi: 10.1111/gtc.13063 (PMC11447832; doi:10.1111/gtc.13063)
Supplement: Supplementary file 2 — Table S1. Peptides identified in the global proteome experiments or in vitro kinase reaction experiments. (a) Phosphopeptides identified from in vitro kinase reaction using CK2 (.xlsx). (b) Phosphopeptides identified from in vitro kinase reaction using ERK1 (.xlsx). (c) Phosphopeptides identified from in vitro kinase reaction using PKA (.xlsx). (d) Proteins identified from HeLa, MCF7 or Jurkat cells (.xlsx). [file GTC-28-727-s001.zip › Table S1d.xlsx]

## Sheet: Legends
Table S1 Peptides identified in the global proteome experiments or in vitro kinase reaction experiments.
(d) Proteins identified from HeLa, MCF7 or Jurkat cells

## Sheet: Table S1d
Protein IDs	Majority protein IDs	Peptide counts (all)	Peptide counts (razor+unique)	Peptide counts (unique)	Fasta headers	Number of proteins	Peptides	Razor + unique peptides	Unique peptides	Peptides HeLa	Peptides Jurkat	Peptides MCF7	Razor + unique peptides HeLa	Razor + unique peptides Jurkat	Razor + unique peptides MCF7	Unique peptides HeLa	Unique peptides Jurkat	Unique peptides MCF7	Sequence coverage [%]	Unique + razor sequence coverage [%]	Unique sequence coverage [%]	Mol. weight [kDa]	Q-value	Score	Identification type HeLa	Identification type Jurkat	Identification type MCF7	Sequence coverage HeLa [%]	Sequence coverage Jurkat [%]	Sequence coverage MCF7 [%]	Intensity HeLa	Intensity Jurkat	Intensity MCF7	LFQ intensity HeLa	LFQ intensity Jurkat	LFQ intensity MCF7
1433B_HUMAN	1433B_HUMAN	15	8	8	sp|P31946|1433B_HUMAN 14-3-3 protein beta/alpha OS=Homo sapiens OX=9606 GN=YWHAB PE=1 SV=3	1	15	8	8	15	15	15	8	8	8	8	8	8	75.6	47.2	47.2	28.082	0	323.31	By MS/MS	By MS/MS	By MS/MS	75.6	75.6	75.6	8562900000	5594000000	6035200000	1591800000	1771400000	2569800000
1433E_HUMAN	1433E_HUMAN	21	21	18	sp|P62258|1433E_HUMAN 14-3-3 protein epsilon OS=Homo sapiens OX=9606 GN=YWHAE PE=1 SV=1	1	21	21	18	21	21	20	21	21	20	18	18	17	83.5	83.5	73.7	29.174	0	258.52	By MS/MS	By MS/MS	By MS/MS	83.5	83.5	83.5	15243000000	14888000000	14336000000	4029600000	4925500000	5103500000
1433F_HUMAN	1433F_HUMAN	16	12	12	sp|Q04917|1433F_HUMAN 14-3-3 protein eta OS=Homo sapiens OX=9606 GN=YWHAH PE=1 SV=4	1	16	12	12	15	15	14	11	11	10	11	11	10	67.9	54.9	54.9	28.218	0	243.91	By MS/MS	By MS/MS	By MS/MS	67.5	67.5	64.2	1104700000	980700000	676220000	198470000	242760000	179200000
1433G_HUMAN	1433G_HUMAN	18	14	13	sp|P61981|1433G_HUMAN 14-3-3 protein gamma OS=Homo sapiens OX=9606 GN=YWHAG PE=1 SV=2	1	18	14	13	18	16	16	14	12	12	13	11	11	83.8	70.9	67.2	28.302	0	213.16	By MS/MS	By MS/MS	By MS/MS	83.8	76.5	80.2	4134200000	3969100000	1669300000	1016100000	943060000	726390000
1433S_HUMAN	1433S_HUMAN	17	13	13	sp|P31947|1433S_HUMAN 14-3-3 protein sigma OS=Homo sapiens OX=9606 GN=SFN PE=1 SV=1	1	17	13	13	17	5	17	13	1	13	13	1	13	76.2	63.3	63.3	27.774	0	144.72	By MS/MS	By MS/MS	By MS/MS	76.2	16.1	76.2	5021300000	686080000	5791600000	4400500000	0	6087300000
1433T_HUMAN	1433T_HUMAN	17	13	12	sp|P27348|1433T_HUMAN 14-3-3 protein theta OS=Homo sapiens OX=9606 GN=YWHAQ PE=1 SV=1	1	17	13	12	17	17	17	13	13	13	12	12	12	69	55.1	52.2	27.764	0	323.31	By MS/MS	By MS/MS	By MS/MS	69	69	69	8655900000	5648800000	3997000000	1888600000	2433100000	2085000000
1433Z_HUMAN	1433Z_HUMAN	19	16	13	sp|P63104|1433Z_HUMAN 14-3-3 protein zeta/delta OS=Homo sapiens OX=9606 GN=YWHAZ PE=1 SV=1	1	19	16	13	18	18	19	15	15	16	12	12	13	77.1	70.2	55.5	27.745	0	323.31	By MS/MS	By MS/MS	By MS/MS	77.1	77.1	77.1	14582000000	12158000000	28080000000	4237100000	4380200000	10374000000
2A5A_HUMAN	2A5A_HUMAN	4	3	3	sp|Q15172|2A5A_HUMAN Serine/threonine-protein phosphatase 2A 56 kDa regulatory subunit alpha isoform OS=Homo sapiens OX=9606 GN=PPP2R5A PE=1 SV=1	1	4	3	3	2	2	4	1	1	3	1	1	3	9.5	7.8	7.8	56.193	0.00016559	5.5846	By MS/MS	By MS/MS	By MS/MS	4.3	4.3	9.5	6622100	3372000	8814300	0	0	0
2A5D_HUMAN	2A5D_HUMAN	18	18	12	sp|Q14738|2A5D_HUMAN Serine/threonine-protein phosphatase 2A 56 kDa regulatory subunit delta isoform OS=Homo sapiens OX=9606 GN=PPP2R5D PE=1 SV=1	1	18	18	12	14	17	15	14	17	15	10	11	10	38.5	38.5	25.4	69.991	0	53.897	By MS/MS	By MS/MS	By MS/MS	31.2	34.4	32.6	252330000	331000000	197270000	210260000	317920000	223070000
2A5E_HUMAN;2A5B_HUMAN	2A5E_HUMAN	12;1	11;0	10;0	sp|Q16537|2A5E_HUMAN Serine/threonine-protein phosphatase 2A 56 kDa regulatory subunit epsilon isoform OS=Homo sapiens OX=9606 GN=PPP2R5E PE=1 SV=1	2	12	11	10	11	11	10	10	10	9	9	9	8	25.1	22.5	20.8	54.699	0	34.688	By MS/MS	By MS/MS	By MS/MS	23.1	22.9	21.8	71362000	104390000	74625000	72821000	97406000	120180000
2A5G_HUMAN	2A5G_HUMAN	8	2	2	sp|Q13362|2A5G_HUMAN Serine/threonine-protein phosphatase 2A 56 kDa regulatory subunit gamma isoform OS=Homo sapiens OX=9606 GN=PPP2R5C PE=1 SV=3	1	8	2	2	6	8	7	2	2	2	2	2	2	18.3	3.2	3.2	61.06	0.00031363	4.3411	By MS/MS	By MS/MS	By MS/MS	13.7	18.3	17	17606000	26325000	20321000	13798000	18345000	0
2AAA_HUMAN	2AAA_HUMAN	28	28	21	sp|P30153|2AAA_HUMAN Serine/threonine-protein phosphatase 2A 65 kDa regulatory subunit A alpha isoform OS=Homo sapiens OX=9606 GN=PPP2R1A PE=1 SV=4	1	28	28	21	27	28	27	27	28	27	21	21	21	62	62	44	65.308	0	323.31	By MS/MS	By MS/MS	By MS/MS	60.8	62	60.8	4572300000	4815900000	4824700000	7086100000	8004800000	9595400000
2AAB_HUMAN	2AAB_HUMAN	24	17	17	sp|P30154|2AAB_HUMAN Serine/threonine-protein phosphatase 2A 65 kDa regulatory subunit A beta isoform OS=Homo sapiens OX=9606 GN=PPP2R1B PE=1 SV=3	1	24	17	17	17	24	12	11	17	6	11	17	6	56.2	38.6	38.6	66.213	0	78.686	By MS/MS	By MS/MS	By MS/MS	42.8	56.2	31.3	221970000	869820000	210510000	730790000	2367600000	325710000
2ABA_HUMAN;2ABB_HUMAN;2ABG_HUMAN	2ABA_HUMAN	18;3;3	18;3;3	11;0;1	sp|P63151|2ABA_HUMAN Serine/threonine-protein phosphatase 2A 55 kDa regulatory subunit B alpha isoform OS=Homo sapiens OX=9606 GN=PPP2R2A PE=1 SV=1	3	18	18	11	15	15	14	15	15	14	10	9	10	54.4	54.4	36.7	51.691	0	113.39	By MS/MS	By MS/MS	By MS/MS	50.6	44.7	46.8	297520000	300220000	218770000	87772000	147480000	63790000
2ABD_HUMAN	2ABD_HUMAN	8	1	1	sp|Q66LE6|2ABD_HUMAN Serine/threonine-protein phosphatase 2A 55 kDa regulatory subunit B delta isoform OS=Homo sapiens OX=9606 GN=PPP2R2D PE=1 SV=1	1	8	1	1	5	7	5	0	1	1	0	1	1	22.5	5.1	5.1	52.042	0.00016186	5.0779	By matching	By MS/MS	By MS/MS	15.5	19.4	17.4	0	2065800	1395200	0	0	0
3BP1_HUMAN	3BP1_HUMAN	7	7	2	sp|Q9Y3L3|3BP1_HUMAN SH3 domain-binding protein 1 OS=Homo sapiens OX=9606 GN=SH3BP1 PE=1 SV=3	1	7	7	2	0	2	7	0	2	7	0	0	2	13	13	4	75.712	0	18.999		By MS/MS	By MS/MS	0	3.7	13	0	6443100	13203000	0	30959000	35016000
3BP5_HUMAN	3BP5_HUMAN	2	2	2	sp|O60239|3BP5_HUMAN SH3 domain-binding protein 5 OS=Homo sapiens OX=9606 GN=SH3BP5 PE=1 SV=2	1	2	2	2	2	1	0	2	1	0	2	1	0	3.5	3.5	3.5	50.424	0.0040446	1.9484	By MS/MS	By MS/MS		3.5	1.8	0	1338000	5648700	0	0	0	0
3HIDH_HUMAN	3HIDH_HUMAN	11	11	11	sp|P31937|3HIDH_HUMAN 3-hydroxyisobutyrate dehydrogenase, mitochondrial OS=Homo sapiens OX=9606 GN=HIBADH PE=1 SV=2	1	11	11	11	11	8	10	11	8	10	11	8	10	56	56	56	35.329	0	108.96	By MS/MS	By MS/MS	By MS/MS	56	41.7	45.8	717370000	157900000	404810000	3126200000	710640000	1798000000
3MG_HUMAN	3MG_HUMAN	7	7	7	sp|P29372|3MG_HUMAN DNA-3-methyladenine glycosylase OS=Homo sapiens OX=9606 GN=MPG PE=1 SV=3	1	7	7	7	6	6	7	6	6	7	6	6	7	30.2	30.2	30.2	32.868	0	42.872	By MS/MS	By MS/MS	By MS/MS	25.2	25.2	30.2	45344000	27376000	49751000	51147000	36952000	62586000
41_HUMAN	41_HUMAN	15	15	14	sp|P11171|41_HUMAN Protein 4.1 OS=Homo sapiens OX=9606 GN=EPB41 PE=1 SV=4	1	15	15	14	11	13	5	11	13	5	10	13	5	26.7	26.7	25.8	97.016	0	60.566	By MS/MS	By MS/MS	By MS/MS	18.4	24.8	7.6	62558000	126180000	27339000	38215000	97016000	48278000
4EBP1_HUMAN	4EBP1_HUMAN	2	2	2	sp|Q13541|4EBP1_HUMAN Eukaryotic translation initiation factor 4E-binding protein 1 OS=Homo sapiens OX=9606 GN=EIF4EBP1 PE=1 SV=3	1	2	2	2	2	2	2	2	2	2	2	2	2	33.1	33.1	33.1	12.58	0.00016529	5.5424	By MS/MS	By MS/MS	By MS/MS	33.1	33.1	33.1	19248000	31391000	19052000	0	24796000	23145000
4EBP2_HUMAN	4EBP2_HUMAN	3	3	3	sp|Q13542|4EBP2_HUMAN Eukaryotic translation initiation factor 4E-binding protein 2 OS=Homo sapiens OX=9606 GN=EIF4EBP2 PE=1 SV=1	1	3	3	3	2	2	2	2	2	2	2	2	2	48.3	48.3	48.3	12.939	0	11.72	By MS/MS	By MS/MS	By MS/MS	37.5	22.5	37.5	3578900	7189000	4817600	3363700	0	6856300
4ET_HUMAN	4ET_HUMAN	7	7	7	sp|Q9NRA8|4ET_HUMAN Eukaryotic translation initiation factor 4E transporter OS=Homo sapiens OX=9606 GN=EIF4ENIF1 PE=1 SV=2	1	7	7	7	5	5	6	5	5	6	5	5	6	10.5	10.5	10.5	108.2	0	22.298	By MS/MS	By MS/MS	By MS/MS	8.1	7.4	9.4	10382000	9075100	8042300	10705000	12207000	11636000
4F2_HUMAN	4F2_HUMAN	29	29	29	sp|P08195|4F2_HUMAN 4F2 cell-surface antigen heavy chain OS=Homo sapiens OX=9606 GN=SLC3A2 PE=1 SV=3	1	29	29	29	29	27	29	29	27	29	29	27	29	57.3	57.3	57.3	67.993	0	323.31	By MS/MS	By MS/MS	By MS/MS	57.3	54.8	57.3	13041000000	2218800000	6187600000	3963000000	788070000	2521100000
5NT3A_HUMAN	5NT3A_HUMAN	11	11	11	sp|Q9H0P0|5NT3A_HUMAN Cytosolic 5-nucleotidase 3A OS=Homo sapiens OX=9606 GN=NT5C3A PE=1 SV=3	1	11	11	11	11	8	9	11	8	9	11	8	9	40.2	40.2	40.2	37.948	0	27.865	By MS/MS	By MS/MS	By MS/MS	40.2	31	34.8	142420000	22752000	49602000	96807000	30889000	58305000
5NT3B_HUMAN	5NT3B_HUMAN	2	2	2	sp|Q969T7|5NT3B_HUMAN 7-methylguanosine phosphate-specific 5-nucleotidase OS=Homo sapiens OX=9606 GN=NT5C3B PE=1 SV=4	1	2	2	2	2	0	0	2	0	0	2	0	0	5.7	5.7	5.7	34.389	0.0072832	1.7105	By MS/MS			5.7	0	0	1901500	0	0	0	0	0
5NTC_HUMAN	5NTC_HUMAN	17	17	17	sp|P49902|5NTC_HUMAN Cytosolic purine 5-nucleotidase OS=Homo sapiens OX=9606 GN=NT5C2 PE=1 SV=1	1	17	17	17	16	15	6	16	15	6	16	15	6	44.7	44.7	44.7	64.969	0	48.78	By MS/MS	By MS/MS	By MS/MS	41.5	39.8	18.7	243920000	100280000	17872000	205330000	221560000	92964000
5NTD_HUMAN	5NTD_HUMAN	4	4	4	sp|P21589|5NTD_HUMAN 5-nucleotidase OS=Homo sapiens OX=9606 GN=NT5E PE=1 SV=1	1	4	4	4	4	0	0	4	0	0	4	0	0	9.8	9.8	9.8	63.367	0	11.34	By MS/MS			9.8	0	0	10107000	0	0	0	0	0
6PGD_HUMAN	6PGD_HUMAN	27	27	27	sp|P52209|6PGD_HUMAN 6-phosphogluconate dehydrogenase, decarboxylating OS=Homo sapiens OX=9606 GN=PGD PE=1 SV=3	1	27	27	27	26	26	24	26	26	24	26	26	24	68.9	68.9	68.9	53.139	0	193.25	By MS/MS	By MS/MS	By MS/MS	63.6	68.5	62.3	6656200000	5634200000	2209800000	2719400000	3322300000	1636100000
6PGL_HUMAN	6PGL_HUMAN	14	14	14	sp|O95336|6PGL_HUMAN 6-phosphogluconolactonase OS=Homo sapiens OX=9606 GN=PGLS PE=1 SV=2	1	14	14	14	12	14	11	12	14	11	12	14	11	76.7	76.7	76.7	27.547	0	61.184	By MS/MS	By MS/MS	By MS/MS	60.1	76.7	59.7	265300000	254450000	172100000	305340000	240530000	270210000
8ODP_HUMAN	8ODP_HUMAN	4	4	4	sp|P36639|8ODP_HUMAN 7,8-dihydro-8-oxoguanine triphosphatase OS=Homo sapiens OX=9606 GN=NUDT1 PE=1 SV=3	1	4	4	4	4	4	4	4	4	4	4	4	4	26.4	26.4	26.4	22.519	0	20.748	By MS/MS	By MS/MS	By MS/MS	26.4	26.4	26.4	90957000	168290000	40123000	35318000	72204000	20994000
A16A1_HUMAN	A16A1_HUMAN	12	12	12	sp|Q8IZ83|A16A1_HUMAN Aldehyde dehydrogenase family 16 member A1 OS=Homo sapiens OX=9606 GN=ALDH16A1 PE=1 SV=2	1	12	12	12	12	7	9	12	7	9	12	7	9	24.6	24.6	24.6	85.126	0	59.395	By MS/MS	By MS/MS	By MS/MS	24.6	15	18.6	144020000	27678000	41085000	120530000	43366000	59793000
A16L1_HUMAN	A16L1_HUMAN	3	3	3	sp|Q676U5|A16L1_HUMAN Autophagy-related protein 16-1 OS=Homo sapiens OX=9606 GN=ATG16L1 PE=1 SV=2	1	3	3	3	2	1	3	2	1	3	2	1	3	12.2	12.2	12.2	68.264	0	27.672	By MS/MS	By MS/MS	By MS/MS	7.4	3.1	12.2	3061500	900100	2381700	0	0	0
A2AP_HUMAN;CON__P28800	A2AP_HUMAN;CON__P28800	1;1	1;1	1;1	sp|P08697|A2AP_HUMAN Alpha-2-antiplasmin OS=Homo sapiens OX=9606 GN=SERPINF2 PE=1 SV=3;	2	1	1	1	1	1	1	1	1	1	1	1	1	2.9	2.9	2.9	54.565	0.00045496	3.6552	By MS/MS	By matching	By MS/MS	2.9	2.9	2.9	2194600	280790	526120	0	0	0
A2MG_HUMAN	A2MG_HUMAN	2	2	2	sp|P01023|A2MG_HUMAN Alpha-2-macroglobulin OS=Homo sapiens OX=9606 GN=A2M PE=1 SV=3	1	2	2	2	2	0	0	2	0	0	2	0	0	1.6	1.6	1.6	163.29	0.00016155	5.0209	By MS/MS			1.6	0	0	1110700	0	0	0	0	0
A4_HUMAN	A4_HUMAN	15	15	14	sp|P05067|A4_HUMAN Amyloid-beta precursor protein OS=Homo sapiens OX=9606 GN=APP PE=1 SV=3	1	15	15	14	15	0	10	15	0	10	14	0	9	24.7	24.7	23.6	86.942	0	76.53	By MS/MS		By MS/MS	24.7	0	17.1	385560000	0	42042000	259860000	0	52391000
A7L3B_HUMAN	A7L3B_HUMAN	3	3	3	sp|Q96GX2|A7L3B_HUMAN Ataxin-7-like protein 3B OS=Homo sapiens OX=9606 GN=ATXN7L3B PE=1 SV=2	1	3	3	3	2	2	3	2	2	3	2	2	3	44.3	44.3	44.3	10.771	0	14.998	By MS/MS	By MS/MS	By MS/MS	30.9	30.9	44.3	26804000	28205000	56517000	18354000	21837000	48204000
AAAS_HUMAN	AAAS_HUMAN	20	20	20	sp|Q9NRG9|AAAS_HUMAN Aladin OS=Homo sapiens OX=9606 GN=AAAS PE=1 SV=1	1	20	20	20	20	17	17	20	17	17	20	17	17	54.8	54.8	54.8	59.573	0	94.604	By MS/MS	By MS/MS	By MS/MS	54.8	44.1	47.1	435800000	191000000	186710000	1276100000	705870000	767410000
AAAT_HUMAN	AAAT_HUMAN	10	10	10	sp|Q15758|AAAT_HUMAN Neutral amino acid transporter B(0) OS=Homo sapiens OX=9606 GN=SLC1A5 PE=1 SV=2	1	10	10	10	10	3	10	10	3	10	10	3	10	26.1	26.1	26.1	56.598	0	97.953	By MS/MS	By MS/MS	By MS/MS	26.1	6.3	26.1	887240000	1369000	500360000	405670000	913840	228860000
AACS_HUMAN	AACS_HUMAN	17	17	17	sp|Q86V21|AACS_HUMAN Acetoacetyl-CoA synthetase OS=Homo sapiens OX=9606 GN=AACS PE=1 SV=1	1	17	17	17	11	3	17	11	3	17	11	3	17	27.2	27.2	27.2	75.143	0	47.046	By MS/MS	By MS/MS	By MS/MS	16.7	4.3	27.2	77026000	2284100	161440000	20346000	1722500	62936000
AAGAB_HUMAN	AAGAB_HUMAN	5	5	5	sp|Q6PD74|AAGAB_HUMAN Alpha- and gamma-adaptin-binding protein p34 OS=Homo sapiens OX=9606 GN=AAGAB PE=1 SV=1	1	5	5	5	2	5	5	2	5	5	2	5	5	36.2	36.2	36.2	34.593	0	35.7	By MS/MS	By MS/MS	By MS/MS	13	36.2	36.2	4279100	31581000	26198000	18596000	88198000	71206000
AAK1_HUMAN	AAK1_HUMAN	10	10	9	sp|Q2M2I8|AAK1_HUMAN AP2-associated protein kinase 1 OS=Homo sapiens OX=9606 GN=AAK1 PE=1 SV=3	1	10	10	9	5	10	0	5	10	0	4	9	0	20	20	18.7	103.88	0	53.417	By MS/MS	By MS/MS		9.1	20	0	3084800	63928000	0	10969000	40197000	0
AAKB1_HUMAN	AAKB1_HUMAN	4	4	4	sp|Q9Y478|AAKB1_HUMAN 5-AMP-activated protein kinase subunit beta-1 OS=Homo sapiens OX=9606 GN=PRKAB1 PE=1 SV=4	1	4	4	4	3	4	3	3	4	3	3	4	3	34.1	34.1	34.1	30.382	0	19.665	By MS/MS	By MS/MS	By MS/MS	23.7	34.1	27.4	7089000	19053000	8174400	12223000	35059000	23060000
AAKB2_HUMAN	AAKB2_HUMAN	1	1	1	sp|O43741|AAKB2_HUMAN 5-AMP-activated protein kinase subunit beta-2 OS=Homo sapiens OX=9606 GN=PRKAB2 PE=1 SV=1	1	1	1	1	1	0	0	1	0	0	1	0	0	5.1	5.1	5.1	30.302	0.00074806	3.382	By MS/MS			5.1	0	0	982490	0	0	0	0	0
AAKG1_HUMAN;AAKG2_HUMAN	AAKG1_HUMAN	9;1	9;1	9;1	sp|P54619|AAKG1_HUMAN 5-AMP-activated protein kinase subunit gamma-1 OS=Homo sapiens OX=9606 GN=PRKAG1 PE=1 SV=1	2	9	9	9	6	7	7	6	7	7	6	7	7	33.2	33.2	33.2	37.579	0	17.104	By MS/MS	By MS/MS	By MS/MS	24.8	27.5	23.6	78688000	134760000	45846000	191930000	392680000	329590000
AAMDC_HUMAN	AAMDC_HUMAN	2	2	2	sp|Q9H7C9|AAMDC_HUMAN Mth938 domain-containing protein OS=Homo sapiens OX=9606 GN=AAMDC PE=1 SV=1	1	2	2	2	2	2	2	2	2	2	2	2	2	20.5	20.5	20.5	13.332	0.00031114	4.1931	By MS/MS	By MS/MS	By MS/MS	20.5	20.5	20.5	4160600	9943500	7741800	0	25027000	23169000
AAMP_HUMAN	AAMP_HUMAN	10	10	10	sp|Q13685|AAMP_HUMAN Angio-associated migratory cell protein OS=Homo sapiens OX=9606 GN=AAMP PE=1 SV=2	1	10	10	10	7	10	8	7	10	8	7	10	8	32.9	32.9	32.9	46.75	0	54.583	By MS/MS	By MS/MS	By MS/MS	20.7	32.9	23.3	38784000	217640000	132240000	21192000	105400000	91674000
AAPK1_HUMAN;AAPK2_HUMAN	AAPK1_HUMAN	13;3	13;3	13;3	sp|Q13131|AAPK1_HUMAN 5-AMP-activated protein kinase catalytic subunit alpha-1 OS=Homo sapiens OX=9606 GN=PRKAA1 PE=1 SV=4	2	13	13	13	10	11	9	10	11	9	10	11	9	31.3	31.3	31.3	64.009	0	48.713	By MS/MS	By MS/MS	By MS/MS	24	27	22.4	76250000	115540000	73355000	97293000	148560000	122630000
AAR2_HUMAN	AAR2_HUMAN	9	9	9	sp|Q9Y312|AAR2_HUMAN Protein AAR2 homolog OS=Homo sapiens OX=9606 GN=AAR2 PE=1 SV=2	1	9	9	9	7	8	7	7	8	7	7	8	7	30.2	30.2	30.2	43.472	0	24.074	By MS/MS	By MS/MS	By MS/MS	25.3	26.3	24.2	51057000	88752000	23685000	33929000	59356000	23573000
AASD1_HUMAN	AASD1_HUMAN	11	11	11	sp|Q9BTE6|AASD1_HUMAN Alanyl-tRNA editing protein Aarsd1 OS=Homo sapiens OX=9606 GN=AARSD1 PE=1 SV=2	1	11	11	11	8	11	4	8	11	4	8	11	4	44.9	44.9	44.9	45.479	0	73.415	By MS/MS	By MS/MS	By MS/MS	30.6	44.9	13.1	67340000	191370000	3309200	60377000	143600000	13031000
AASS_HUMAN	AASS_HUMAN	5	5	5	sp|Q9UDR5|AASS_HUMAN Alpha-aminoadipic semialdehyde synthase, mitochondrial OS=Homo sapiens OX=9606 GN=AASS PE=1 SV=1	1	5	5	5	1	5	0	1	5	0	1	5	0	8.3	8.3	8.3	102.13	0.00017206	6.587	By matching	By MS/MS		2.1	8.3	0	2760500	10736000	0	0	0	0
AATC_HUMAN	AATC_HUMAN	20	20	20	sp|P17174|AATC_HUMAN Aspartate aminotransferase, cytoplasmic OS=Homo sapiens OX=9606 GN=GOT1 PE=1 SV=3	1	20	20	20	18	18	19	18	18	19	18	18	19	62.7	62.7	62.7	46.247	0	130.51	By MS/MS	By MS/MS	By MS/MS	58.6	57.4	59.8	755790000	657880000	498950000	287800000	292080000	318080000
AATF_HUMAN	AATF_HUMAN	12	12	12	sp|Q9NY61|AATF_HUMAN Protein AATF OS=Homo sapiens OX=9606 GN=AATF PE=1 SV=1	1	12	12	12	11	12	9	11	12	9	11	12	9	32.1	32.1	32.1	63.132	0	56.687	By MS/MS	By MS/MS	By MS/MS	30.2	32.1	27.5	147700000	168030000	65520000	61336000	66888000	46828000
AATM_HUMAN	AATM_HUMAN	26	26	26	sp|P00505|AATM_HUMAN Aspartate aminotransferase, mitochondrial OS=Homo sapiens OX=9606 GN=GOT2 PE=1 SV=3	1	26	26	26	26	25	26	26	25	26	26	25	26	68.4	68.4	68.4	47.517	0	180.03	By MS/MS	By MS/MS	By MS/MS	68.4	63.7	68.4	2697400000	2099800000	3611000000	1328600000	1289500000	2517200000
AB17A_HUMAN	AB17A_HUMAN	1	1	1	sp|Q96GS6|AB17A_HUMAN Alpha/beta hydrolase domain-containing protein 17A OS=Homo sapiens OX=9606 GN=ABHD17A PE=1 SV=1	1	1	1	1	1	1	1	1	1	1	1	1	1	3.5	3.5	3.5	33.989	0.0075446	1.6854	By MS/MS	By matching	By matching	3.5	3.5	3.5	40848000	859590	781480	0	0	0
AB17B_HUMAN	AB17B_HUMAN	5	5	5	sp|Q5VST6|AB17B_HUMAN Alpha/beta hydrolase domain-containing protein 17B OS=Homo sapiens OX=9606 GN=ABHD17B PE=1 SV=1	1	5	5	5	5	4	1	5	4	1	5	4	1	27.4	27.4	27.4	32.214	0	27.352	By MS/MS	By MS/MS	By MS/MS	27.4	19.4	2.8	46980000	16531000	1874900	41493000	17163000	0
AB1IP_HUMAN	AB1IP_HUMAN	14	14	13	sp|Q7Z5R6|AB1IP_HUMAN Amyloid beta A4 precursor protein-binding family B member 1-interacting protein OS=Homo sapiens OX=9606 GN=APBB1IP PE=1 SV=1	1	14	14	13	1	14	1	1	14	1	0	13	0	27.8	27.8	26.4	73.182	0	53.057	By matching	By MS/MS	By MS/MS	1.4	27.8	1.4	1517600	142520000	1898200	0	0	0
ABC3B_HUMAN;ABC3A_HUMAN	ABC3B_HUMAN	6;2	6;2	4;2	sp|Q9UH17|ABC3B_HUMAN DNA dC->dU-editing enzyme APOBEC-3B OS=Homo sapiens OX=9606 GN=APOBEC3B PE=1 SV=1	2	6	6	4	6	2	2	6	2	2	4	0	0	19.6	19.6	12.6	45.924	0	9.1055	By MS/MS	By matching	By MS/MS	19.6	7.1	7.1	41528000	722590	721510	25395000	3659600	3670900
ABC3C_HUMAN	ABC3C_HUMAN	3	3	2	sp|Q9NRW3|ABC3C_HUMAN DNA dC->dU-editing enzyme APOBEC-3C OS=Homo sapiens OX=9606 GN=APOBEC3C PE=1 SV=2	1	3	3	2	1	2	0	1	2	0	0	2	0	20	20	13.7	22.826	0.00016353	5.3301	By MS/MS	By MS/MS		6.3	13.7	0	0	484300	0	0	0	0
ABCA2_HUMAN	ABCA2_HUMAN	6	6	6	sp|Q9BZC7|ABCA2_HUMAN ATP-binding cassette sub-family A member 2 OS=Homo sapiens OX=9606 GN=ABCA2 PE=1 SV=4	1	6	6	6	6	0	5	6	0	5	6	0	5	3.1	3.1	3.1	269.83	0	14.343	By MS/MS		By MS/MS	3.1	0	2.6	8935500	0	8286200	14880000	0	14130000
ABCAC_HUMAN	ABCAC_HUMAN	3	3	3	sp|Q86UK0|ABCAC_HUMAN ATP-binding cassette sub-family A member 12 OS=Homo sapiens OX=9606 GN=ABCA12 PE=1 SV=3	1	3	3	3	0	0	3	0	0	3	0	0	3	1.2	1.2	1.2	293.23	0.0013112	2.8184			By MS/MS	0	0	1.2	0	0	3403400	0	0	0
ABCB6_HUMAN	ABCB6_HUMAN	12	12	12	sp|Q9NP58|ABCB6_HUMAN ATP-binding cassette sub-family B member 6, mitochondrial OS=Homo sapiens OX=9606 GN=ABCB6 PE=1 SV=1	1	12	12	12	10	1	11	10	1	11	10	1	11	20.5	20.5	20.5	93.884	0	44.086	By MS/MS	By MS/MS	By MS/MS	18.5	1	17.5	66935000	560940000	129600000	33282000	0	52621000
ABCB7_HUMAN	ABCB7_HUMAN	6	6	6	sp|O75027|ABCB7_HUMAN ATP-binding cassette sub-family B member 7, mitochondrial OS=Homo sapiens OX=9606 GN=ABCB7 PE=1 SV=2	1	6	6	6	6	6	5	6	6	5	6	6	5	11.6	11.6	11.6	82.64	0	19.028	By MS/MS	By MS/MS	By MS/MS	11.6	11.6	10.5	40903000	12946000	9441200	25209000	13609000	9272500
ABCBA_HUMAN	ABCBA_HUMAN	19	19	18	sp|Q9NRK6|ABCBA_HUMAN ATP-binding cassette sub-family B member 10, mitochondrial OS=Homo sapiens OX=9606 GN=ABCB10 PE=1 SV=2	1	19	19	18	9	18	6	9	18	6	8	17	5	31	31	29.9	79.147	0	85.113	By MS/MS	By MS/MS	By MS/MS	16.4	25.9	8.8	39427000	234350000	7668600	32351000	124290000	17776000
ABCD1_HUMAN;ABCD2_HUMAN	ABCD1_HUMAN	8;1	8;1	8;1	sp|P33897|ABCD1_HUMAN ATP-binding cassette sub-family D member 1 OS=Homo sapiens OX=9606 GN=ABCD1 PE=1 SV=2	2	8	8	8	8	0	5	8	0	5	8	0	5	17.9	17.9	17.9	82.936	0	26.014	By MS/MS		By MS/MS	17.9	0	11.7	60687000	0	13980000	46813000	0	27325000
ABCD3_HUMAN	ABCD3_HUMAN	19	19	19	sp|P28288|ABCD3_HUMAN ATP-binding cassette sub-family D member 3 OS=Homo sapiens OX=9606 GN=ABCD3 PE=1 SV=1	1	19	19	19	18	16	11	18	16	11	18	16	11	36.4	36.4	36.4	75.475	0	125.62	By MS/MS	By MS/MS	By MS/MS	34.3	32.3	21.9	499080000	353730000	126680000	290400000	238340000	189300000
ABCE1_HUMAN	ABCE1_HUMAN	33	33	33	sp|P61221|ABCE1_HUMAN ATP-binding cassette sub-family E member 1 OS=Homo sapiens OX=9606 GN=ABCE1 PE=1 SV=1	1	33	33	33	27	33	25	27	33	25	27	33	25	56.8	56.8	56.8	67.314	0	255.44	By MS/MS	By MS/MS	By MS/MS	52.1	56.8	48.7	440040000	2233900000	450800000	80660000	386380000	123650000
ABCF1_HUMAN	ABCF1_HUMAN	29	29	28	sp|Q8NE71|ABCF1_HUMAN ATP-binding cassette sub-family F member 1 OS=Homo sapiens OX=9606 GN=ABCF1 PE=1 SV=2	1	29	29	28	29	24	24	29	24	24	28	23	23	49.8	49.8	49	95.925	0	259.26	By MS/MS	By MS/MS	By MS/MS	49.8	38.7	38.6	1596700000	305170000	747780000	689360000	318960000	465430000
ABCF2_HUMAN	ABCF2_HUMAN	26	26	26	sp|Q9UG63|ABCF2_HUMAN ATP-binding cassette sub-family F member 2 OS=Homo sapiens OX=9606 GN=ABCF2 PE=1 SV=2	1	26	26	26	24	23	17	24	23	17	24	23	17	42.1	42.1	42.1	71.289	0	70.019	By MS/MS	By MS/MS	By MS/MS	39.5	36.3	28.6	635830000	546860000	139420000	205120000	198220000	107190000
ABCF3_HUMAN	ABCF3_HUMAN	18	18	18	sp|Q9NUQ8|ABCF3_HUMAN ATP-binding cassette sub-family F member 3 OS=Homo sapiens OX=9606 GN=ABCF3 PE=1 SV=2	1	18	18	18	18	12	16	18	12	16	18	12	16	37.9	37.9	37.9	79.744	0	80.19	By MS/MS	By MS/MS	By MS/MS	37.9	25	34.8	256070000	82551000	111950000	139280000	79409000	97068000
ABCG2_HUMAN	ABCG2_HUMAN	16	16	16	sp|Q9UNQ0|ABCG2_HUMAN Broad substrate specificity ATP-binding cassette transporter ABCG2 OS=Homo sapiens OX=9606 GN=ABCG2 PE=1 SV=3	1	16	16	16	16	0	8	16	0	8	16	0	8	33.9	33.9	33.9	72.313	0	68.218	By MS/MS		By MS/MS	33.9	0	14.5	328240000	0	56263000	131480000	0	37125000
ABD12_HUMAN	ABD12_HUMAN	11	11	11	sp|Q8N2K0|ABD12_HUMAN Lysophosphatidylserine lipase ABHD12 OS=Homo sapiens OX=9606 GN=ABHD12 PE=1 SV=2	1	11	11	11	8	8	11	8	8	11	8	8	11	37.9	37.9	37.9	45.096	0	24.96	By MS/MS	By MS/MS	By MS/MS	26.6	25.9	37.9	20370000	20742000	55967000	39947000	44839000	76057000
ABHD3_HUMAN	ABHD3_HUMAN	1	1	1	sp|Q8WU67|ABHD3_HUMAN Phospholipase ABHD3 OS=Homo sapiens OX=9606 GN=ABHD3 PE=2 SV=2	1	1	1	1	1	0	0	1	0	0	1	0	0	3.2	3.2	3.2	46.008	0.0028209	2.1594	By MS/MS			3.2	0	0	1117500	0	0	0	0	0
ABHD4_HUMAN	ABHD4_HUMAN	4	4	4	sp|Q8TB40|ABHD4_HUMAN (Lyso)-N-acylphosphatidylethanolamine lipase OS=Homo sapiens OX=9606 GN=ABHD4 PE=1 SV=1	1	4	4	4	4	0	3	4	0	3	4	0	3	13.2	13.2	13.2	38.794	0.00031255	4.3015	By MS/MS		By MS/MS	13.2	0	10.8	4352300	0	1380300	9327400	0	4380400
ABHD5_HUMAN	ABHD5_HUMAN	1	1	1	sp|Q8WTS1|ABHD5_HUMAN 1-acylglycerol-3-phosphate O-acyltransferase ABHD5 OS=Homo sapiens OX=9606 GN=ABHD5 PE=1 SV=1	1	1	1	1	1	1	1	1	1	1	1	1	1	4.6	4.6	4.6	39.095	0.00074794	3.3801	By MS/MS	By MS/MS	By MS/MS	4.6	4.6	4.6	2556200	2122800	2136400	0	0	0
ABHDA_HUMAN	ABHDA_HUMAN	11	11	11	sp|Q9NUJ1|ABHDA_HUMAN Mycophenolic acid acyl-glucuronide esterase, mitochondrial OS=Homo sapiens OX=9606 GN=ABHD10 PE=1 SV=1	1	11	11	11	10	11	10	10	11	10	10	11	10	52	52	52	33.932	0	67.016	By MS/MS	By MS/MS	By MS/MS	51.6	52	51.6	110010000	171300000	171360000	263090000	318910000	392920000
ABHDB_HUMAN	ABHDB_HUMAN	13	13	13	sp|Q8NFV4|ABHDB_HUMAN Protein ABHD11 OS=Homo sapiens OX=9606 GN=ABHD11 PE=1 SV=1	1	13	13	13	8	6	13	8	6	13	8	6	13	54.9	54.9	54.9	34.69	0	67.533	By MS/MS	By MS/MS	By MS/MS	36.8	24.1	54.9	57008000	24345000	663930000	346200000	282910000	2326400000
ABHEB_HUMAN	ABHEB_HUMAN	8	8	8	sp|Q96IU4|ABHEB_HUMAN Protein ABHD14B OS=Homo sapiens OX=9606 GN=ABHD14B PE=1 SV=1	1	8	8	8	8	6	5	8	6	5	8	6	5	56.7	56.7	56.7	22.345	0	31.946	By MS/MS	By MS/MS	By MS/MS	56.7	41.4	34.8	126150000	29732000	26467000	238810000	67451000	98055000
ABHGA_HUMAN	ABHGA_HUMAN	12	12	12	sp|O95870|ABHGA_HUMAN Phosphatidylserine lipase ABHD16A OS=Homo sapiens OX=9606 GN=ABHD16A PE=1 SV=3	1	12	12	12	8	10	12	8	10	12	8	10	12	23.7	23.7	23.7	63.243	0	39.498	By MS/MS	By MS/MS	By MS/MS	18.3	17.9	23.7	13857000	22199000	59220000	21993000	22543000	64503000
ABI1_HUMAN	ABI1_HUMAN	9	9	7	sp|Q8IZP0|ABI1_HUMAN Abl interactor 1 OS=Homo sapiens OX=9606 GN=ABI1 PE=1 SV=4	1	9	9	7	8	6	8	8	6	8	6	4	6	23.6	23.6	20.1	55.08	0	40.961	By MS/MS	By MS/MS	By MS/MS	20.7	14.6	20.7	72334000	24451000	106160000	13936000	12304000	26505000
ABI2_HUMAN	ABI2_HUMAN	4	2	2	sp|Q9NYB9|ABI2_HUMAN Abl interactor 2 OS=Homo sapiens OX=9606 GN=ABI2 PE=1 SV=1	1	4	2	2	4	4	4	2	2	2	2	2	2	9.7	6.2	6.2	55.663	0.00017179	6.5478	By MS/MS	By MS/MS	By MS/MS	9.7	9.7	9.7	2136400	2056800	5568800	12136000	14911000	35701000
ABITM_HUMAN	ABITM_HUMAN	1	1	1	sp|Q9NX38|ABITM_HUMAN Protein Abitram OS=Homo sapiens OX=9606 GN=ABITRAM PE=1 SV=1	1	1	1	1	1	1	0	1	1	0	1	1	0	9.4	9.4	9.4	20.378	0.0017286	2.57	By MS/MS	By matching		9.4	9.4	0	987020	1119600	0	0	0	0
ABL2_HUMAN	ABL2_HUMAN	2	2	1	sp|P42684|ABL2_HUMAN Tyrosine-protein kinase ABL2 OS=Homo sapiens OX=9606 GN=ABL2 PE=1 SV=1	1	2	2	1	2	0	0	2	0	0	1	0	0	1.9	1.9	1.1	128.34	0.00045879	3.8748	By MS/MS			1.9	0	0	4207500	0	0	0	0	0
ABLM1_HUMAN	ABLM1_HUMAN	7	7	7	sp|O14639|ABLM1_HUMAN Actin-binding LIM protein 1 OS=Homo sapiens OX=9606 GN=ABLIM1 PE=1 SV=3	1	7	7	7	7	1	0	7	1	0	7	1	0	13.4	13.4	13.4	87.687	0	20.107	By MS/MS	By matching		13.4	1.4	0	40992000	469070	0	0	0	0
ABR_HUMAN	ABR_HUMAN	4	3	3	sp|Q12979|ABR_HUMAN Active breakpoint cluster region-related protein OS=Homo sapiens OX=9606 GN=ABR PE=1 SV=2	1	4	3	3	0	4	3	0	3	2	0	3	2	6.8	5.6	5.6	97.597	0.00045455	3.6452		By MS/MS	By MS/MS	0	6.8	4.1	0	5568400	4368800	0	9145800	9697600
ABRAL_HUMAN	ABRAL_HUMAN	2	2	2	sp|Q9P1F3|ABRAL_HUMAN Costars family protein ABRACL OS=Homo sapiens OX=9606 GN=ABRACL PE=1 SV=1	1	2	2	2	2	2	2	2	2	2	2	2	2	35.8	35.8	35.8	9.0564	0	22.039	By MS/MS	By MS/MS	By MS/MS	35.8	35.8	35.8	12781000	1010200000	145750000	229770000	3610100000	657180000
ABRX2_HUMAN	ABRX2_HUMAN	7	7	7	sp|Q15018|ABRX2_HUMAN BRISC complex subunit Abraxas 2 OS=Homo sapiens OX=9606 GN=ABRAXAS2 PE=1 SV=2	1	7	7	7	6	7	3	6	7	3	6	7	3	21.7	21.7	21.7	46.9	0	17.773	By MS/MS	By MS/MS	By MS/MS	19.3	21.7	11.3	16071000	28243000	3423900	10084000	13312000	6656100
ABT1_HUMAN	ABT1_HUMAN	5	5	5	sp|Q9ULW3|ABT1_HUMAN Activator of basal transcription 1 OS=Homo sapiens OX=9606 GN=ABT1 PE=1 SV=1	1	5	5	5	5	5	4	5	5	4	5	5	4	26.5	26.5	26.5	31.079	0	33.172	By MS/MS	By MS/MS	By MS/MS	26.5	26.5	22.4	27531000	57056000	21920000	38576000	75053000	47215000
ABTB2_HUMAN	ABTB2_HUMAN	6	6	6	sp|Q8N961|ABTB2_HUMAN Ankyrin repeat and BTB/POZ domain-containing protein 2 OS=Homo sapiens OX=9606 GN=ABTB2 PE=2 SV=2	1	6	6	6	5	1	2	5	1	2	5	1	2	8.2	8.2	8.2	113.65	0	17.092	By MS/MS	By MS/MS	By MS/MS	7.3	0.9	1.8	11488000	11379000	19443000	0	0	0
ACACA_HUMAN	ACACA_HUMAN	54	54	45	sp|Q13085|ACACA_HUMAN Acetyl-CoA carboxylase 1 OS=Homo sapiens OX=9606 GN=ACACA PE=1 SV=2	1	54	54	45	51	42	28	51	42	28	42	36	23	31.2	31.2	26.4	265.55	0	177.78	By MS/MS	By MS/MS	By MS/MS	29.4	25	17.3	587400000	152510000	112320000	76362000	31560000	43221000
ACACB_HUMAN	ACACB_HUMAN	13	4	4	sp|O00763|ACACB_HUMAN Acetyl-CoA carboxylase 2 OS=Homo sapiens OX=9606 GN=ACACB PE=1 SV=3	1	13	4	4	11	8	8	2	2	3	2	2	3	6.3	1.7	1.7	276.54	0.002949	2.0653	By MS/MS	By MS/MS	By MS/MS	5.2	4.4	4.8	94572000	105040000	75492000	62777000	134970000	0
ACAD8_HUMAN	ACAD8_HUMAN	6	6	6	sp|Q9UKU7|ACAD8_HUMAN Isobutyryl-CoA dehydrogenase, mitochondrial OS=Homo sapiens OX=9606 GN=ACAD8 PE=1 SV=1	1	6	6	6	5	6	3	5	6	3	5	6	3	21.9	21.9	21.9	45.069	0	27.116	By MS/MS	By MS/MS	By MS/MS	19.5	21.9	11.8	20453000	30234000	3573000	9780700	15248000	5429200
ACAD9_HUMAN	ACAD9_HUMAN	25	25	25	sp|Q9H845|ACAD9_HUMAN Complex I assembly factor ACAD9, mitochondrial OS=Homo sapiens OX=9606 GN=ACAD9 PE=1 SV=1	1	25	25	25	20	19	25	20	19	25	20	19	25	49.1	49.1	49.1	68.76	0	96.763	By MS/MS	By MS/MS	By MS/MS	38.5	36.4	49.1	341880000	216840000	486080000	197930000	138540000	312960000
ACADM_HUMAN	ACADM_HUMAN	14	14	14	sp|P11310|ACADM_HUMAN Medium-chain specific acyl-CoA dehydrogenase, mitochondrial OS=Homo sapiens OX=9606 GN=ACADM PE=1 SV=1	1	14	14	14	13	11	7	13	11	7	13	11	7	42.8	42.8	42.8	46.588	0	87.094	By MS/MS	By MS/MS	By MS/MS	38.7	34.9	24	764100000	233790000	96305000	420250000	222060000	124670000
ACADS_HUMAN	ACADS_HUMAN	10	10	10	sp|P16219|ACADS_HUMAN Short-chain specific acyl-CoA dehydrogenase, mitochondrial OS=Homo sapiens OX=9606 GN=ACADS PE=1 SV=1	1	10	10	10	5	9	4	5	9	4	5	9	4	32.5	32.5	32.5	44.297	0	16.296	By MS/MS	By MS/MS	By MS/MS	12.4	30.1	13.3	21646000	116550000	28710000	107490000	355260000	81471000
ACADV_HUMAN	ACADV_HUMAN	32	32	32	sp|P49748|ACADV_HUMAN Very long-chain specific acyl-CoA dehydrogenase, mitochondrial OS=Homo sapiens OX=9606 GN=ACADVL PE=1 SV=1	1	32	32	32	29	22	31	29	22	31	29	22	31	64.7	64.7	64.7	70.389	0	238.33	By MS/MS	By MS/MS	By MS/MS	56.9	45.6	63.5	1367300000	199460000	1055900000	881040000	206260000	926280000
ACAP1_HUMAN	ACAP1_HUMAN	16	16	16	sp|Q15027|ACAP1_HUMAN Arf-GAP with coiled-coil, ANK repeat and PH domain-containing protein 1 OS=Homo sapiens OX=9606 GN=ACAP1 PE=1 SV=1	1	16	16	16	1	16	0	1	16	0	1	16	0	33.5	33.5	33.5	81.535	0	79.56	By matching	By MS/MS		2.6	33.5	0	1182500	101920000	0	0	0	0
ACAP2_HUMAN	ACAP2_HUMAN	14	14	14	sp|Q15057|ACAP2_HUMAN Arf-GAP with coiled-coil, ANK repeat and PH domain-containing protein 2 OS=Homo sapiens OX=9606 GN=ACAP2 PE=1 SV=3	1	14	14	14	13	9	10	13	9	10	13	9	10	27.2	27.2	27.2	88.028	0	48.707	By MS/MS	By MS/MS	By MS/MS	24.6	16.7	20.6	74403000	26137000	21777000	30687000	19031000	20138000
ACATN_HUMAN	ACATN_HUMAN	3	3	3	sp|O00400|ACATN_HUMAN Acetyl-coenzyme A transporter 1 OS=Homo sapiens OX=9606 GN=SLC33A1 PE=1 SV=1	1	3	3	3	3	2	2	3	2	2	3	2	2	7.3	7.3	7.3	60.908	0	10.059	By MS/MS	By MS/MS	By MS/MS	7.3	4.9	4.9	18203000	4677500	5656900	13527000	5011800	7488300
ACBD5_HUMAN;ACBD4_HUMAN	ACBD5_HUMAN	15;1	15;1	15;1	sp|Q5T8D3|ACBD5_HUMAN Acyl-CoA-binding domain-containing protein 5 OS=Homo sapiens OX=9606 GN=ACBD5 PE=1 SV=1	2	15	15	15	11	6	14	11	6	14	11	6	14	24.9	24.9	24.9	60.091	0	40.387	By MS/MS	By MS/MS	By MS/MS	19.9	11.6	24.7	69537000	14754000	229730000	64150000	20873000	228370000
ACBD6_HUMAN	ACBD6_HUMAN	7	7	7	sp|Q9BR61|ACBD6_HUMAN Acyl-CoA-binding domain-containing protein 6 OS=Homo sapiens OX=9606 GN=ACBD6 PE=1 SV=1	1	7	7	7	7	7	3	7	7	3	7	7	3	25.9	25.9	25.9	31.15	0	13.841	By MS/MS	By MS/MS	By MS/MS	25.9	25.9	9.9	45149000	54481000	7915700	35370000	42789000	19410000
ACBD7_HUMAN	ACBD7_HUMAN	2	2	2	sp|Q8N6N7|ACBD7_HUMAN Acyl-CoA-binding domain-containing protein 7 OS=Homo sapiens OX=9606 GN=ACBD7 PE=1 SV=1	1	2	2	2	0	2	2	0	2	2	0	2	2	25	25	25	9.7902	0.0014497	2.7162		By MS/MS	By MS/MS	0	25	25	0	10507000	11486000	0	0	0
ACBP_HUMAN	ACBP_HUMAN	7	7	7	sp|P07108|ACBP_HUMAN Acyl-CoA-binding protein OS=Homo sapiens OX=9606 GN=DBI PE=1 SV=2	1	7	7	7	6	7	5	6	7	5	6	7	5	60.9	60.9	60.9	10.044	0	44.259	By MS/MS	By MS/MS	By MS/MS	60.9	60.9	60.9	1080400000	1133700000	1259600000	239300000	298520000	371910000
ACD_HUMAN	ACD_HUMAN	4	4	4	sp|Q96AP0|ACD_HUMAN Adrenocortical dysplasia protein homolog OS=Homo sapiens OX=9606 GN=ACD PE=1 SV=4	1	4	4	4	2	4	1	2	4	1	2	4	1	12.9	12.9	12.9	48.967	0	12.844	By MS/MS	By MS/MS	By MS/MS	6.6	12.9	2.4	2892100	11803000	4602100	0	0	0
ACD10_HUMAN	ACD10_HUMAN	2	2	2	sp|Q6JQN1|ACD10_HUMAN Acyl-CoA dehydrogenase family member 10 OS=Homo sapiens OX=9606 GN=ACAD10 PE=1 SV=1	1	2	2	2	0	1	2	0	1	2	0	1	2	2.6	2.6	2.6	118.83	0.00088915	3.1801		By matching	By MS/MS	0	1.6	2.6	0	336660	3341500	0	0	0
ACD11_HUMAN	ACD11_HUMAN	1	1	1	sp|Q709F0|ACD11_HUMAN Acyl-CoA dehydrogenase family member 11 OS=Homo sapiens OX=9606 GN=ACAD11 PE=1 SV=3	1	1	1	1	0	0	1	0	0	1	0	0	1	2.2	2.2	2.2	87.263	0.00030817	4.0105			By MS/MS	0	0	2.2	0	0	785990	0	0	0
ACDSB_HUMAN	ACDSB_HUMAN	11	11	11	sp|P45954|ACDSB_HUMAN Short/branched chain specific acyl-CoA dehydrogenase, mitochondrial OS=Homo sapiens OX=9606 GN=ACADSB PE=1 SV=1	1	11	11	11	8	10	9	8	10	9	8	10	9	37	37	37	47.485	0	46.373	By MS/MS	By MS/MS	By MS/MS	25.2	32.2	30.1	40239000	78760000	131630000	49188000	106780000	149120000
ACINU_HUMAN	ACINU_HUMAN	38	38	38	sp|Q9UKV3|ACINU_HUMAN Apoptotic chromatin condensation inducer in the nucleus OS=Homo sapiens OX=9606 GN=ACIN1 PE=1 SV=2	1	38	38	38	34	35	33	34	35	33	34	35	33	35	35	35	151.86	0	218.82	By MS/MS	By MS/MS	By MS/MS	31.8	32.9	31	747760000	805400000	542000000	147070000	189420000	153150000
ACL6A_HUMAN;ACL6B_HUMAN	ACL6A_HUMAN	13;2	13;2	13;2	sp|O96019|ACL6A_HUMAN Actin-like protein 6A OS=Homo sapiens OX=9606 GN=ACTL6A PE=1 SV=1	2	13	13	13	12	12	12	12	12	12	12	12	12	44.1	44.1	44.1	47.46	0	83.746	By MS/MS	By MS/MS	By MS/MS	41	41	42.2	326210000	213080000	185900000	186010000	162670000	143850000
ACLY_HUMAN	ACLY_HUMAN	60	60	60	sp|P53396|ACLY_HUMAN ATP-citrate synthase OS=Homo sapiens OX=9606 GN=ACLY PE=1 SV=3	1	60	60	60	57	56	52	57	56	52	57	56	52	62.9	62.9	62.9	120.84	0	323.31	By MS/MS	By MS/MS	By MS/MS	60.7	55.8	56.6	3611200000	4074200000	1777400000	1688800000	1846400000	1136400000
ACO13_HUMAN	ACO13_HUMAN	6	6	6	sp|Q9NPJ3|ACO13_HUMAN Acyl-coenzyme A thioesterase 13 OS=Homo sapiens OX=9606 GN=ACOT13 PE=1 SV=1	1	6	6	6	6	3	4	6	3	4	6	3	4	44.3	44.3	44.3	14.96	0	18.174	By MS/MS	By MS/MS	By MS/MS	44.3	25	30.7	273460000	36849000	64578000	168770000	29205000	47385000
ACOC_HUMAN	ACOC_HUMAN	31	31	30	sp|P21399|ACOC_HUMAN Cytoplasmic aconitate hydratase OS=Homo sapiens OX=9606 GN=ACO1 PE=1 SV=3	1	31	31	30	30	29	17	30	29	17	30	28	17	41.5	41.5	40.7	98.398	0	113.14	By MS/MS	By MS/MS	By MS/MS	40.7	39.7	26.2	547260000	263270000	47517000	348100000	304250000	105560000
ACOD_HUMAN	ACOD_HUMAN	6	6	6	sp|O00767|ACOD_HUMAN Acyl-CoA desaturase OS=Homo sapiens OX=9606 GN=SCD PE=1 SV=2	1	6	6	6	6	5	6	6	5	6	6	5	6	21.2	21.2	21.2	41.522	0	42.815	By MS/MS	By MS/MS	By MS/MS	21.2	21.2	21.2	276040000	90425000	260320000	133340000	54873000	173060000
ACON_HUMAN	ACON_HUMAN	41	41	41	sp|Q99798|ACON_HUMAN Aconitate hydratase, mitochondrial OS=Homo sapiens OX=9606 GN=ACO2 PE=1 SV=2	1	41	41	41	36	36	41	36	36	41	36	36	41	67.4	67.4	67.4	85.424	0	323.31	By MS/MS	By MS/MS	By MS/MS	59.4	56	67.4	1035300000	1400800000	3632400000	403020000	463480000	1179100000
ACOT1_HUMAN	ACOT1_HUMAN	18	18	1	sp|Q86TX2|ACOT1_HUMAN Acyl-coenzyme A thioesterase 1 OS=Homo sapiens OX=9606 GN=ACOT1 PE=1 SV=1	1	18	18	1	18	3	17	18	3	17	1	1	1	51.3	51.3	2.6	46.277	0	93.614	By MS/MS	By matching	By MS/MS	51.3	7.4	51.1	276310000	4220500	173550000	123920000	1682300	99227000
ACOT8_HUMAN	ACOT8_HUMAN	3	3	3	sp|O14734|ACOT8_HUMAN Acyl-coenzyme A thioesterase 8 OS=Homo sapiens OX=9606 GN=ACOT8 PE=1 SV=1	1	3	3	3	2	3	2	2	3	2	2	3	2	12.2	12.2	12.2	35.914	0.00016736	5.8584	By MS/MS	By MS/MS	By MS/MS	7.2	12.2	7.2	6702500	8115600	9532800	14471000	25460000	27140000
ACOT9_HUMAN	ACOT9_HUMAN	16	16	16	sp|Q9Y305|ACOT9_HUMAN Acyl-coenzyme A thioesterase 9, mitochondrial OS=Homo sapiens OX=9606 GN=ACOT9 PE=1 SV=2	1	16	16	16	16	0	7	16	0	7	16	0	7	43.3	43.3	43.3	49.901	0	37.246	By MS/MS		By MS/MS	43.3	0	19.1	224640000	0	29828000	216270000	0	76690000
ACOX1_HUMAN	ACOX1_HUMAN	16	16	16	sp|Q15067|ACOX1_HUMAN Peroxisomal acyl-coenzyme A oxidase 1 OS=Homo sapiens OX=9606 GN=ACOX1 PE=1 SV=3	1	16	16	16	15	16	14	15	16	14	15	16	14	34.2	34.2	34.2	74.423	0	77.381	By MS/MS	By MS/MS	By MS/MS	33.3	34.2	31.5	153340000	115730000	126120000	48757000	45444000	49945000
ACOX3_HUMAN	ACOX3_HUMAN	14	14	14	sp|O15254|ACOX3_HUMAN Peroxisomal acyl-coenzyme A oxidase 3 OS=Homo sapiens OX=9606 GN=ACOX3 PE=1 SV=2	1	14	14	14	1	6	14	1	6	14	1	6	14	29.6	29.6	29.6	77.628	0	86.024	By matching	By MS/MS	By MS/MS	2.3	11.4	29.6	506780	4607400	57250000	0	9858300	37225000
ACPH_HUMAN	ACPH_HUMAN	20	20	20	sp|P13798|ACPH_HUMAN Acylamino-acid-releasing enzyme OS=Homo sapiens OX=9606 GN=APEH PE=1 SV=4	1	20	20	20	19	18	16	19	18	16	19	18	16	40	40	40	81.224	0	89.942	By MS/MS	By MS/MS	By MS/MS	36.9	35.5	32.1	469770000	305730000	230750000	104520000	101400000	76090000
ACPM_HUMAN	ACPM_HUMAN	3	3	3	sp|O14561|ACPM_HUMAN Acyl carrier protein, mitochondrial OS=Homo sapiens OX=9606 GN=NDUFAB1 PE=1 SV=3	1	3	3	3	3	3	3	3	3	3	3	3	3	15.4	15.4	15.4	17.417	0	10.905	By MS/MS	By MS/MS	By MS/MS	15.4	15.4	15.4	82738000	177730000	249050000	308160000	353450000	546980000
ACS2L_HUMAN	ACS2L_HUMAN	7	7	7	sp|Q9NUB1|ACS2L_HUMAN Acetyl-coenzyme A synthetase 2-like, mitochondrial OS=Homo sapiens OX=9606 GN=ACSS1 PE=1 SV=2	1	7	7	7	0	7	2	0	7	2	0	7	2	16.8	16.8	16.8	74.856	0	27.398		By MS/MS	By MS/MS	0	16.8	6	0	48119000	3902400	0	40173000	11738000
ACSA_HUMAN	ACSA_HUMAN	6	6	6	sp|Q9NR19|ACSA_HUMAN Acetyl-coenzyme A synthetase, cytoplasmic OS=Homo sapiens OX=9606 GN=ACSS2 PE=1 SV=1	1	6	6	6	6	0	5	6	0	5	6	0	5	12.4	12.4	12.4	78.579	0	13.028	By MS/MS		By MS/MS	12.4	0	11.4	11928000	0	8794400	17337000	0	20249000
ACSF2_HUMAN	ACSF2_HUMAN	13	13	13	sp|Q96CM8|ACSF2_HUMAN Medium-chain acyl-CoA ligase ACSF2, mitochondrial OS=Homo sapiens OX=9606 GN=ACSF2 PE=1 SV=2	1	13	13	13	4	4	12	4	4	12	4	4	12	31.9	31.9	31.9	68.124	0	75.892	By MS/MS	By MS/MS	By MS/MS	12.5	10.6	30.7	7008800	9255500	105880000	7276500	11376000	61468000
ACSF3_HUMAN	ACSF3_HUMAN	9	9	9	sp|Q4G176|ACSF3_HUMAN Malonate--CoA ligase ACSF3, mitochondrial OS=Homo sapiens OX=9606 GN=ACSF3 PE=1 SV=3	1	9	9	9	6	9	8	6	9	8	6	9	8	20.1	20.1	20.1	64.129	0	36.626	By MS/MS	By MS/MS	By MS/MS	13.9	20.1	17.7	31900000	83656000	45175000	18150000	56367000	42723000
ACSL1_HUMAN	ACSL1_HUMAN	6	6	5	sp|P33121|ACSL1_HUMAN Long-chain-fatty-acid--CoA ligase 1 OS=Homo sapiens OX=9606 GN=ACSL1 PE=1 SV=1	1	6	6	5	4	6	3	4	6	3	3	5	2	9.6	9.6	8	77.942	0	12.072	By MS/MS	By MS/MS	By MS/MS	6	9.6	4.4	168700000	118340000	62270000	36600000	50994000	32517000
ACSL3_HUMAN	ACSL3_HUMAN	26	26	24	sp|O95573|ACSL3_HUMAN Long-chain-fatty-acid--CoA ligase 3 OS=Homo sapiens OX=9606 GN=ACSL3 PE=1 SV=3	1	26	26	24	25	21	23	25	21	23	23	19	21	54.6	54.6	50.6	80.419	0	151.13	By MS/MS	By MS/MS	By MS/MS	53.1	43.6	48.6	530710000	167270000	275040000	64895000	34336000	47832000
ACSL4_HUMAN	ACSL4_HUMAN	22	20	20	sp|O60488|ACSL4_HUMAN Long-chain-fatty-acid--CoA ligase 4 OS=Homo sapiens OX=9606 GN=ACSL4 PE=1 SV=2	1	22	20	20	22	15	2	20	13	0	20	13	0	42.6	38.5	38.5	79.187	0	80.187	By MS/MS	By MS/MS	By matching	42.6	31.6	4.1	255700000	79377000	0	114320000	49698000	0
ACSL5_HUMAN	ACSL5_HUMAN	5	4	4	sp|Q9ULC5|ACSL5_HUMAN Long-chain-fatty-acid--CoA ligase 5 OS=Homo sapiens OX=9606 GN=ACSL5 PE=1 SV=1	1	5	4	4	5	1	1	4	0	0	4	0	0	10.7	9.1	9.1	75.99	0	15.201	By MS/MS	By matching	By matching	10.7	1.6	1.6	4874700	0	0	0	0	0
ACSM4_HUMAN	ACSM4_HUMAN	1	1	1	sp|P0C7M7|ACSM4_HUMAN Acyl-coenzyme A synthetase ACSM4, mitochondrial OS=Homo sapiens OX=9606 GN=ACSM4 PE=2 SV=1	1	1	1	1	1	0	0	1	0	0	1	0	0	1.9	1.9	1.9	65.702	1	-2	By MS/MS			1.9	0	0	1832300	0	0	0	0	0
ACSS3_HUMAN	ACSS3_HUMAN	14	14	13	sp|Q9H6R3|ACSS3_HUMAN Acyl-CoA synthetase short-chain family member 3, mitochondrial OS=Homo sapiens OX=9606 GN=ACSS3 PE=1 SV=1	1	14	14	13	0	1	13	0	1	13	0	0	13	30.3	30.3	29.3	74.777	0	41.525		By MS/MS	By MS/MS	0	1	29.3	0	18351000	45946000	0	0	0
ACTB_HUMAN;ACTBM_HUMAN	ACTB_HUMAN	30;4	30;4	2;0	sp|P60709|ACTB_HUMAN Actin, cytoplasmic 1 OS=Homo sapiens OX=9606 GN=ACTB PE=1 SV=1	2	30	30	2	29	28	28	29	28	28	2	1	1	87.5	87.5	4.8	41.736	0	323.31	By MS/MS	By MS/MS	By MS/MS	86.4	87.2	86.9	90044000000	77546000000	79198000000	37428000000	34492000000	39286000000
ACTBL_HUMAN	ACTBL_HUMAN	8	1	1	sp|Q562R1|ACTBL_HUMAN Beta-actin-like protein 2 OS=Homo sapiens OX=9606 GN=ACTBL2 PE=1 SV=2	1	8	1	1	8	8	8	1	1	1	1	1	1	19.7	4.8	4.8	42.003	0.0041783	1.9345	By MS/MS	By MS/MS	By MS/MS	19.7	19.7	19.7	32768000	20245000	21333000	0	0	0
ACTS_HUMAN;ACTC_HUMAN;ACTH_HUMAN;ACTA_HUMAN	ACTS_HUMAN;ACTC_HUMAN;ACTH_HUMAN;ACTA_HUMAN	17;17;15;15	3;3;2;2	3;3;2;2	sp|P68133|ACTS_HUMAN Actin, alpha skeletal muscle OS=Homo sapiens OX=9606 GN=ACTA1 PE=1 SV=1;sp|P68032|ACTC_HUMAN Actin, alpha cardiac muscle 1 OS=Homo sapiens OX=9606 GN=ACTC1 PE=1 SV=1;sp|P63267|ACTH_HUMAN Actin, gamma-enteric smooth muscle OS=Homo sapie	4	17	3	3	17	16	15	3	2	1	3	2	1	38.2	11.9	11.9	42.051	0	44.511	By MS/MS	By MS/MS	By MS/MS	38.2	38.2	33.4	6124000000	5839800000	5356000000	2566800000	3401700000	3124500000
ACTG_HUMAN	ACTG_HUMAN	30	2	2	sp|P63261|ACTG_HUMAN Actin, cytoplasmic 2 OS=Homo sapiens OX=9606 GN=ACTG1 PE=1 SV=1	1	30	2	2	29	28	28	2	1	1	2	1	1	87.5	4.8	4.8	41.792	0	86.522	By MS/MS	By MS/MS	By MS/MS	86.4	87.2	86.9	948270000	1328300000	964440000	383840000	637920000	652990000
ACTL8_HUMAN	ACTL8_HUMAN	13	13	13	sp|Q9H568|ACTL8_HUMAN Actin-like protein 8 OS=Homo sapiens OX=9606 GN=ACTL8 PE=1 SV=1	1	13	13	13	13	0	3	13	0	3	13	0	3	59	59	59	41.36	0	56.625	By MS/MS		By matching	59	0	12.6	289770000	0	2648000	78457000	0	799690
ACTN1_HUMAN;ACTN2_HUMAN;ACTN3_HUMAN	ACTN1_HUMAN	53;15;10	34;4;2	34;4;2	sp|P12814|ACTN1_HUMAN Alpha-actinin-1 OS=Homo sapiens OX=9606 GN=ACTN1 PE=1 SV=2	3	53	34	34	52	51	53	33	33	34	33	33	34	72.2	51.2	51.2	103.06	0	323.31	By MS/MS	By MS/MS	By MS/MS	71.2	70.4	72.2	2374500000	502680000	1425100000	532900000	165550000	456220000
ACTN4_HUMAN	ACTN4_HUMAN	57	57	37	sp|O43707|ACTN4_HUMAN Alpha-actinin-4 OS=Homo sapiens OX=9606 GN=ACTN4 PE=1 SV=2	1	57	57	37	57	53	54	57	53	54	37	34	34	70.6	70.6	47.7	104.85	0	323.31	By MS/MS	By MS/MS	By MS/MS	70.6	67.5	68.3	8670300000	3003500000	7127800000	2013800000	839190000	2345800000
ACTY_HUMAN	ACTY_HUMAN	10	4	4	sp|P42025|ACTY_HUMAN Beta-centractin OS=Homo sapiens OX=9606 GN=ACTR1B PE=1 SV=1	1	10	4	4	8	8	10	2	2	4	2	2	4	34	21.8	21.8	42.293	0	22.069	By MS/MS	By MS/MS	By MS/MS	22.3	22.3	34	14738000	8724100	49178000	18018000	13940000	25153000
ACTZ_HUMAN	ACTZ_HUMAN	11	11	5	sp|P61163|ACTZ_HUMAN Alpha-centractin OS=Homo sapiens OX=9606 GN=ACTR1A PE=1 SV=1	1	11	11	5	11	10	11	11	10	11	5	4	5	40.2	40.2	27.9	42.613	0	37.116	By MS/MS	By MS/MS	By MS/MS	40.2	32.7	40.2	369670000	297250000	381650000	250410000	312120000	317940000
ACY1_HUMAN	ACY1_HUMAN	6	6	6	sp|Q03154|ACY1_HUMAN Aminoacylase-1 OS=Homo sapiens OX=9606 GN=ACY1 PE=1 SV=1	1	6	6	6	6	3	5	6	3	5	6	3	5	20.6	20.6	20.6	45.884	0	17.223	By MS/MS	By matching	By MS/MS	20.6	7.8	15.4	64188000	2848400	28568000	76666000	7625500	79314000
ACYP1_HUMAN	ACYP1_HUMAN	6	6	6	sp|P07311|ACYP1_HUMAN Acylphosphatase-1 OS=Homo sapiens OX=9606 GN=ACYP1 PE=1 SV=2	1	6	6	6	4	6	3	4	6	3	4	6	3	59.6	59.6	59.6	11.261	0	55.993	By MS/MS	By MS/MS	By MS/MS	42.4	59.6	35.4	29096000	134960000	8552300	48890000	247720000	25400000
ADA_HUMAN	ADA_HUMAN	29	29	29	sp|P00813|ADA_HUMAN Adenosine deaminase OS=Homo sapiens OX=9606 GN=ADA PE=1 SV=3	1	29	29	29	18	29	6	18	29	6	18	29	6	90.4	90.4	90.4	40.764	0	234.41	By MS/MS	By MS/MS	By matching	52.9	90.4	18.2	91355000	3421700000	6117400	31274000	973840000	4233000
ADA10_HUMAN	ADA10_HUMAN	15	15	15	sp|O14672|ADA10_HUMAN Disintegrin and metalloproteinase domain-containing protein 10 OS=Homo sapiens OX=9606 GN=ADAM10 PE=1 SV=1	1	15	15	15	10	13	5	10	13	5	10	13	5	30.9	30.9	30.9	84.141	0	58.522	By MS/MS	By MS/MS	By MS/MS	18.2	27.7	11	38687000	86668000	11195000	35964000	40895000	12824000
ADA15_HUMAN	ADA15_HUMAN	13	13	13	sp|Q13444|ADA15_HUMAN Disintegrin and metalloproteinase domain-containing protein 15 OS=Homo sapiens OX=9606 GN=ADAM15 PE=1 SV=4	1	13	13	13	13	1	10	13	1	10	13	1	10	22.2	22.2	22.2	92.958	0	45.451	By MS/MS	By MS/MS	By MS/MS	22.2	1.9	16.9	43131000	1059100	22479000	42033000	0	36383000
ADA17_HUMAN	ADA17_HUMAN	5	5	5	sp|P78536|ADA17_HUMAN Disintegrin and metalloproteinase domain-containing protein 17 OS=Homo sapiens OX=9606 GN=ADAM17 PE=1 SV=1	1	5	5	5	4	1	4	4	1	4	4	1	4	8.6	8.6	8.6	93.02	0.00016469	5.4517	By MS/MS	By matching	By MS/MS	5.9	1.8	7.4	14379000	553530	6174900	6457500	0	8727100
ADAM9_HUMAN	ADAM9_HUMAN	9	9	9	sp|Q13443|ADAM9_HUMAN Disintegrin and metalloproteinase domain-containing protein 9 OS=Homo sapiens OX=9606 GN=ADAM9 PE=1 SV=1	1	9	9	9	9	1	6	9	1	6	9	1	6	15.3	15.3	15.3	90.555	0	28.093	By MS/MS	By matching	By MS/MS	15.3	1.1	10.7	63705000	137500	4014200	46147000	0	12548000
ADAP1_HUMAN	ADAP1_HUMAN	2	2	2	sp|O75689|ADAP1_HUMAN Arf-GAP with dual PH domain-containing protein 1 OS=Homo sapiens OX=9606 GN=ADAP1 PE=1 SV=2	1	2	2	2	1	1	2	1	1	2	1	1	2	6.7	6.7	6.7	43.395	0.0013139	2.864	By MS/MS	By MS/MS	By MS/MS	2.1	2.1	6.7	4562800	2263800	15704000	0	0	0
ADAS_HUMAN	ADAS_HUMAN	27	27	27	sp|O00116|ADAS_HUMAN Alkyldihydroxyacetonephosphate synthase, peroxisomal OS=Homo sapiens OX=9606 GN=AGPS PE=1 SV=1	1	27	27	27	25	26	0	25	26	0	25	26	0	56.4	56.4	56.4	72.911	0	157.17	By MS/MS	By MS/MS		56.1	56.4	0	473030000	462670000	0	85532000	92850000	0
ADAT1_HUMAN	ADAT1_HUMAN	2	2	2	sp|Q9BUB4|ADAT1_HUMAN tRNA-specific adenosine deaminase 1 OS=Homo sapiens OX=9606 GN=ADAT1 PE=1 SV=1	1	2	2	2	0	0	2	0	0	2	0	0	2	7.4	7.4	7.4	55.392	0.00017088	6.3989			By MS/MS	0	0	7.4	0	0	3212100	0	0	0
ADCK1_HUMAN	ADCK1_HUMAN	3	3	3	sp|Q86TW2|ADCK1_HUMAN AarF domain-containing protein kinase 1 OS=Homo sapiens OX=9606 GN=ADCK1 PE=1 SV=2	1	3	3	3	0	0	3	0	0	3	0	0	3	9.4	9.4	9.4	60.577	0.00016658	5.7492			By MS/MS	0	0	9.4	0	0	3254900	0	0	0
ADCK5_HUMAN	ADCK5_HUMAN	2	2	2	sp|Q3MIX3|ADCK5_HUMAN Uncharacterized aarF domain-containing protein kinase 5 OS=Homo sapiens OX=9606 GN=ADCK5 PE=1 SV=3	1	2	2	2	0	0	2	0	0	2	0	0	2	5	5	5	65.827	0.0051162	1.8224			By MS/MS	0	0	5	0	0	1693400	0	0	0
ADCY3_HUMAN	ADCY3_HUMAN	1	1	1	sp|O60266|ADCY3_HUMAN Adenylate cyclase type 3 OS=Homo sapiens OX=9606 GN=ADCY3 PE=1 SV=3	1	1	1	1	1	1	0	1	1	0	1	1	0	1.5	1.5	1.5	128.96	0.001315	2.8906	By MS/MS	By matching		1.5	1.5	0	11775000	12753000	0	0	0	0
ADCY6_HUMAN;ADCY5_HUMAN	ADCY6_HUMAN	4;1	4;1	4;1	sp|O43306|ADCY6_HUMAN Adenylate cyclase type 6 OS=Homo sapiens OX=9606 GN=ADCY6 PE=1 SV=2	2	4	4	4	2	1	4	2	1	4	2	1	4	4.6	4.6	4.6	130.61	0	8.5972	By MS/MS	By matching	By MS/MS	2.6	1	4.6	3507600	333720	4568900	5041900	0	4935700
ADCY9_HUMAN	ADCY9_HUMAN	7	7	7	sp|O60503|ADCY9_HUMAN Adenylate cyclase type 9 OS=Homo sapiens OX=9606 GN=ADCY9 PE=1 SV=4	1	7	7	7	5	0	5	5	0	5	5	0	5	6.6	6.6	6.6	150.7	0	18.154	By MS/MS		By MS/MS	4.9	0	4.6	9737100	0	11982000	0	0	0
ADDA_HUMAN	ADDA_HUMAN	12	12	12	sp|P35611|ADDA_HUMAN Alpha-adducin OS=Homo sapiens OX=9606 GN=ADD1 PE=1 SV=2	1	12	12	12	5	11	6	5	11	6	5	11	6	27.4	27.4	27.4	80.954	0	40.886	By MS/MS	By MS/MS	By MS/MS	12.6	25	14	11670000	73930000	18033000	11967000	37831000	23497000
ADDG_HUMAN	ADDG_HUMAN	7	7	7	sp|Q9UEY8|ADDG_HUMAN Gamma-adducin OS=Homo sapiens OX=9606 GN=ADD3 PE=1 SV=1	1	7	7	7	6	7	1	6	7	1	6	7	1	12.5	12.5	12.5	79.154	0	21.367	By MS/MS	By MS/MS	By MS/MS	10.9	12.5	1.7	21561000	31310000	2459100	9064700	12793000	0
ADHX_HUMAN	ADHX_HUMAN	13	13	13	sp|P11766|ADHX_HUMAN Alcohol dehydrogenase class-3 OS=Homo sapiens OX=9606 GN=ADH5 PE=1 SV=4	1	13	13	13	13	13	13	13	13	13	13	13	13	35.8	35.8	35.8	39.724	0	154.79	By MS/MS	By MS/MS	By MS/MS	35.8	35.8	35.8	692060000	974390000	397330000	212770000	367930000	179900000
ADIP_HUMAN	ADIP_HUMAN	1	1	1	sp|Q9Y2D8|ADIP_HUMAN Afadin- and alpha-actinin-binding protein OS=Homo sapiens OX=9606 GN=SSX2IP PE=1 SV=3	1	1	1	1	1	0	0	1	0	0	1	0	0	3.7	3.7	3.7	71.235	0.00031392	4.3545	By MS/MS			3.7	0	0	870770	0	0	0	0	0
ADIRF_HUMAN	ADIRF_HUMAN	2	2	2	sp|Q15847|ADIRF_HUMAN Adipogenesis regulatory factor OS=Homo sapiens OX=9606 GN=ADIRF PE=1 SV=1	1	2	2	2	1	0	2	1	0	2	1	0	2	59.2	59.2	59.2	7.8547	0	53.781	By MS/MS		By MS/MS	18.4	0	59.2	0	0	82141000	0	0	0
ADK_HUMAN	ADK_HUMAN	16	16	16	sp|P55263|ADK_HUMAN Adenosine kinase OS=Homo sapiens OX=9606 GN=ADK PE=1 SV=2	1	16	16	16	16	13	13	16	13	13	16	13	13	56.9	56.9	56.9	40.545	0	98.007	By MS/MS	By MS/MS	By MS/MS	56.9	43.1	37	472770000	228730000	258320000	208590000	122600000	185180000
ADNP_HUMAN	ADNP_HUMAN	32	32	32	sp|Q9H2P0|ADNP_HUMAN Activity-dependent neuroprotector homeobox protein OS=Homo sapiens OX=9606 GN=ADNP PE=1 SV=1	1	32	32	32	23	21	28	23	21	28	23	21	28	41.7	41.7	41.7	123.56	0	116.45	By MS/MS	By MS/MS	By MS/MS	31.2	25.3	33.7	78131000	67536000	152110000	44132000	50337000	86414000
ADNP2_HUMAN	ADNP2_HUMAN	2	2	2	sp|Q6IQ32|ADNP2_HUMAN Activity-dependent neuroprotector homeobox protein 2 OS=Homo sapiens OX=9606 GN=ADNP2 PE=1 SV=1	1	2	2	2	2	1	1	2	1	1	2	1	1	1.9	1.9	1.9	122.83	0.00088705	3.1271	By MS/MS	By MS/MS	By MS/MS	1.9	1.1	1.1	1775300	1583800	825730	0	0	0
ADPGK_HUMAN	ADPGK_HUMAN	9	9	9	sp|Q9BRR6|ADPGK_HUMAN ADP-dependent glucokinase OS=Homo sapiens OX=9606 GN=ADPGK PE=1 SV=1	1	9	9	9	9	6	7	9	6	7	9	6	7	31.4	31.4	31.4	54.088	0	52.005	By MS/MS	By MS/MS	By MS/MS	31.4	22.9	25.6	58245000	30272000	34295000	80496000	59402000	72329000
ADPPT_HUMAN	ADPPT_HUMAN	12	12	12	sp|Q9NRN7|ADPPT_HUMAN L-aminoadipate-semialdehyde dehydrogenase-phosphopantetheinyl transferase OS=Homo sapiens OX=9606 GN=AASDHPPT PE=1 SV=2	1	12	12	12	11	12	12	11	12	12	11	12	12	42.7	42.7	42.7	35.776	0	41.567	By MS/MS	By MS/MS	By MS/MS	39.2	42.7	42.7	219450000	757400000	82881000	118880000	313910000	56252000
ADPRS_HUMAN	ADPRS_HUMAN	9	9	9	sp|Q9NX46|ADPRS_HUMAN ADP-ribose glycohydrolase ARH3 OS=Homo sapiens OX=9606 GN=ADPRS PE=1 SV=1	1	9	9	9	8	8	6	8	8	6	8	8	6	32.5	32.5	32.5	38.946	0	43.007	By MS/MS	By MS/MS	By MS/MS	28.7	28.7	23.7	56457000	69278000	36017000	16936000	24166000	24436000
ADRM1_HUMAN	ADRM1_HUMAN	9	9	9	sp|Q16186|ADRM1_HUMAN Proteasomal ubiquitin receptor ADRM1 OS=Homo sapiens OX=9606 GN=ADRM1 PE=1 SV=2	1	9	9	9	7	8	9	7	8	9	7	8	9	24.6	24.6	24.6	42.153	0	55.543	By MS/MS	By MS/MS	By MS/MS	19.9	24.3	24.6	95325000	165300000	251040000	225530000	208010000	378010000
ADRO_HUMAN	ADRO_HUMAN	16	16	16	sp|P22570|ADRO_HUMAN NADPH:adrenodoxin oxidoreductase, mitochondrial OS=Homo sapiens OX=9606 GN=FDXR PE=1 SV=3	1	16	16	16	11	9	15	11	9	15	11	9	15	42.6	42.6	42.6	53.836	0	39.107	By MS/MS	By MS/MS	By MS/MS	32.8	25.7	39.7	43080000	33713000	105790000	52281000	42139000	93262000
ADT1_HUMAN	ADT1_HUMAN	14	2	2	sp|P12235|ADT1_HUMAN ADP/ATP translocase 1 OS=Homo sapiens OX=9606 GN=SLC25A4 PE=1 SV=4	1	14	2	2	11	13	13	0	1	2	0	1	2	48.7	6	6	33.064	0.00016367	5.3494	By matching	By MS/MS	By MS/MS	40.3	45.6	46	0	15316000	44645000	0	0	0
ADT2_HUMAN	ADT2_HUMAN	20	9	8	sp|P05141|ADT2_HUMAN ADP/ATP translocase 2 OS=Homo sapiens OX=9606 GN=SLC25A5 PE=1 SV=7	1	20	9	8	19	18	18	9	7	7	8	6	7	51	22.8	20.1	32.852	0	29.393	By MS/MS	By MS/MS	By MS/MS	48.7	50.3	48	2147300000	1259000000	1211900000	781940000	473100000	587090000
ADT3_HUMAN;ADT4_HUMAN	ADT3_HUMAN	21;3	21;3	7;0	sp|P12236|ADT3_HUMAN ADP/ATP translocase 3 OS=Homo sapiens OX=9606 GN=SLC25A6 PE=1 SV=4	2	21	21	7	19	19	20	19	19	20	6	5	6	67.1	67.1	18.5	32.866	0	139.27	By MS/MS	By MS/MS	By MS/MS	62.1	67.1	64.4	9185100000	5821300000	8183800000	6131800000	4482000000	8046300000
ADX_HUMAN	ADX_HUMAN	2	2	2	sp|P10109|ADX_HUMAN Adrenodoxin, mitochondrial OS=Homo sapiens OX=9606 GN=FDX1 PE=1 SV=1	1	2	2	2	1	1	2	1	1	2	1	1	2	9.2	9.2	9.2	19.393	0.00074616	3.3176	By MS/MS	By MS/MS	By MS/MS	4.3	4.3	9.2	40227000	19211000	26031000	198710000	131110000	63963000
AEBP2_HUMAN	AEBP2_HUMAN	5	5	5	sp|Q6ZN18|AEBP2_HUMAN Zinc finger protein AEBP2 OS=Homo sapiens OX=9606 GN=AEBP2 PE=1 SV=2	1	5	5	5	5	5	1	5	5	1	5	5	1	14.5	14.5	14.5	54.466	0	14.091	By MS/MS	By MS/MS	By MS/MS	14.5	14.5	2.5	5514700	7546600	539280	6190200	8610200	0
AEDO_HUMAN	AEDO_HUMAN	4	4	4	sp|Q96SZ5|AEDO_HUMAN 2-aminoethanethiol dioxygenase OS=Homo sapiens OX=9606 GN=ADO PE=1 SV=2	1	4	4	4	3	4	2	3	4	2	3	4	2	20.7	20.7	20.7	29.751	0	11.417	By matching	By MS/MS	By MS/MS	17.4	20.7	8.5	15537000	20017000	9746200	27065000	56217000	56530000
AF1Q_HUMAN	AF1Q_HUMAN	4	4	4	sp|Q13015|AF1Q_HUMAN Protein AF1q OS=Homo sapiens OX=9606 GN=MLLT11 PE=1 SV=1	1	4	4	4	0	4	0	0	4	0	0	4	0	63.3	63.3	63.3	10.061	0	14.197		By MS/MS		0	63.3	0	0	24389000	0	0	0	0
AF9_HUMAN	AF9_HUMAN	1	1	1	sp|P42568|AF9_HUMAN Protein AF-9 OS=Homo sapiens OX=9606 GN=MLLT3 PE=1 SV=2	1	1	1	1	1	0	0	1	0	0	1	0	0	1.9	1.9	1.9	63.351	0.0029383	2.0075	By MS/MS			1.9	0	0	2101700	0	0	0	0	0
AFAD_HUMAN	AFAD_HUMAN	17	17	17	sp|P55196|AFAD_HUMAN Afadin OS=Homo sapiens OX=9606 GN=AFDN PE=1 SV=3	1	17	17	17	9	4	16	9	4	16	9	4	16	15.6	15.6	15.6	206.8	0	44.331	By MS/MS	By matching	By MS/MS	9.1	3.8	13.2	56339000	2142200	41923000	54017000	27118000	173070000
AFAP1_HUMAN	AFAP1_HUMAN	2	2	2	sp|Q8N556|AFAP1_HUMAN Actin filament-associated protein 1 OS=Homo sapiens OX=9606 GN=AFAP1 PE=1 SV=2	1	2	2	2	2	0	0	2	0	0	2	0	0	2.9	2.9	2.9	80.724	0.0015882	2.6221	By MS/MS			2.9	0	0	4217600	0	0	0	0	0
AFF4_HUMAN	AFF4_HUMAN	6	6	6	sp|Q9UHB7|AFF4_HUMAN AF4/FMR2 family member 4 OS=Homo sapiens OX=9606 GN=AFF4 PE=1 SV=1	1	6	6	6	6	4	4	6	4	4	6	4	4	5.4	5.4	5.4	127.46	0	27.222	By MS/MS	By MS/MS	By MS/MS	5.4	3.4	3.4	13970000	6213200	10433000	12745000	9059400	13039000
AFG1L_HUMAN	AFG1L_HUMAN	2	2	2	sp|Q8WV93|AFG1L_HUMAN AFG1-like ATPase OS=Homo sapiens OX=9606 GN=AFG1L PE=1 SV=2	1	2	2	2	1	1	2	1	1	2	1	1	2	4.6	4.6	4.6	54.844	0.00045718	3.7755	By MS/MS	By matching	By MS/MS	2.1	2.1	4.6	840780	1826300	2855900	0	0	0
AFG2H_HUMAN	AFG2H_HUMAN	20	19	19	sp|Q8NB90|AFG2H_HUMAN ATPase family protein 2 homolog OS=Homo sapiens OX=9606 GN=SPATA5 PE=1 SV=3	1	20	19	19	17	17	12	16	16	11	16	16	11	31.2	29.9	29.9	97.903	0	55.923	By MS/MS	By MS/MS	By MS/MS	27.3	26.1	19.5	90229000	106930000	37130000	30428000	36815000	18010000
AFG32_HUMAN	AFG32_HUMAN	27	27	26	sp|Q9Y4W6|AFG32_HUMAN AFG3-like protein 2 OS=Homo sapiens OX=9606 GN=AFG3L2 PE=1 SV=2	1	27	27	26	21	21	26	21	21	26	20	20	25	39.3	39.3	38.3	88.583	0	121.3	By MS/MS	By MS/MS	By MS/MS	32.5	33	38.1	279780000	182580000	420300000	54342000	46626000	98836000
AFTIN_HUMAN	AFTIN_HUMAN	6	6	6	sp|Q6ULP2|AFTIN_HUMAN Aftiphilin OS=Homo sapiens OX=9606 GN=AFTPH PE=1 SV=3	1	6	6	6	2	5	4	2	5	4	2	5	4	9.6	9.6	9.6	102.11	0	14.29	By matching	By MS/MS	By MS/MS	3.8	8	6.6	992980	8180700	4990800	2631700	10333000	10221000
AGAL_HUMAN	AGAL_HUMAN	8	8	8	sp|P06280|AGAL_HUMAN Alpha-galactosidase A OS=Homo sapiens OX=9606 GN=GLA PE=1 SV=1	1	8	8	8	8	8	7	8	8	7	8	8	7	23.1	23.1	23.1	48.766	0	33.48	By MS/MS	By MS/MS	By MS/MS	23.1	23.1	20.7	59856000	37524000	48124000	29089000	21829000	34743000
AGAP2_HUMAN	AGAP2_HUMAN	2	2	2	sp|Q99490|AGAP2_HUMAN Arf-GAP with GTPase, ANK repeat and PH domain-containing protein 2 OS=Homo sapiens OX=9606 GN=AGAP2 PE=1 SV=2	1	2	2	2	0	2	0	0	2	0	0	2	0	1.8	1.8	1.8	124.67	0.001717	2.4327		By MS/MS		0	1.8	0	0	1913300	0	0	0	0
AGAP3_HUMAN	AGAP3_HUMAN	3	3	3	sp|Q96P47|AGAP3_HUMAN Arf-GAP with GTPase, ANK repeat and PH domain-containing protein 3 OS=Homo sapiens OX=9606 GN=AGAP3 PE=1 SV=2	1	3	3	3	2	0	2	2	0	2	2	0	2	4.6	4.6	4.6	95.043	0	7.9296	By MS/MS		By MS/MS	3.3	0	2.9	1602100	0	1995200	0	0	0
AGFG1_HUMAN	AGFG1_HUMAN	7	7	7	sp|P52594|AGFG1_HUMAN Arf-GAP domain and FG repeat-containing protein 1 OS=Homo sapiens OX=9606 GN=AGFG1 PE=1 SV=2	1	7	7	7	7	7	6	7	7	6	7	7	6	20.8	20.8	20.8	58.259	0	67.54	By MS/MS	By MS/MS	By MS/MS	20.8	20.8	18.7	151400000	110590000	38908000	56930000	47281000	25482000
AGFG2_HUMAN	AGFG2_HUMAN	2	2	2	sp|O95081|AGFG2_HUMAN Arf-GAP domain and FG repeat-containing protein 2 OS=Homo sapiens OX=9606 GN=AGFG2 PE=1 SV=2	1	2	2	2	1	1	1	1	1	1	1	1	1	4.4	4.4	4.4	48.962	0.0017185	2.4521	By MS/MS	By MS/MS	By matching	2.5	1.9	1.9	0	2217400	2672800	0	0	0
AGK_HUMAN	AGK_HUMAN	17	17	17	sp|Q53H12|AGK_HUMAN Acylglycerol kinase, mitochondrial OS=Homo sapiens OX=9606 GN=AGK PE=1 SV=2	1	17	17	17	12	15	16	12	15	16	12	15	16	60.7	60.7	60.7	47.137	0	85.027	By MS/MS	By MS/MS	By MS/MS	37.2	50.7	55.7	63251000	181570000	224370000	40311000	141400000	191710000
AGM1_HUMAN	AGM1_HUMAN	11	11	11	sp|O95394|AGM1_HUMAN Phosphoacetylglucosamine mutase OS=Homo sapiens OX=9606 GN=PGM3 PE=1 SV=1	1	11	11	11	10	5	11	10	5	11	10	5	11	23.4	23.4	23.4	59.851	0	27.082	By MS/MS	By MS/MS	By MS/MS	21.8	11.6	23.4	61524000	16225000	145430000	35114000	19880000	84472000
AGO1_HUMAN;AGO3_HUMAN;AGO4_HUMAN	AGO1_HUMAN	9;4;4	7;2;2	7;2;2	sp|Q9UL18|AGO1_HUMAN Protein argonaute-1 OS=Homo sapiens OX=9606 GN=AGO1 PE=1 SV=3	3	9	7	7	7	6	5	5	5	3	5	5	3	13.8	11	11	97.213	0	12.412	By MS/MS	By MS/MS	By MS/MS	10.2	9.8	7.6	10574000	6794400	2449200	12298000	13730000	6565700
AGO2_HUMAN	AGO2_HUMAN	10	10	8	sp|Q9UKV8|AGO2_HUMAN Protein argonaute-2 OS=Homo sapiens OX=9606 GN=AGO2 PE=1 SV=3	1	10	10	8	10	7	9	10	7	9	8	6	7	15.5	15.5	12.7	97.207	0	29.67	By MS/MS	By MS/MS	By MS/MS	15.5	10.9	14.2	47653000	30245000	21915000	39792000	45233000	29075000
AGR2_HUMAN;AGR3_HUMAN	AGR2_HUMAN	6;1	6;1	6;1	sp|O95994|AGR2_HUMAN Anterior gradient protein 2 homolog OS=Homo sapiens OX=9606 GN=AGR2 PE=1 SV=1	2	6	6	6	0	0	6	0	0	6	0	0	6	46.3	46.3	46.3	19.979	0	13.991			By MS/MS	0	0	46.3	0	0	112310000	0	0	0
AGRE5_HUMAN;AGRE2_HUMAN	AGRE5_HUMAN	11;2	11;2	11;2	sp|P48960|AGRE5_HUMAN Adhesion G protein-coupled receptor E5 OS=Homo sapiens OX=9606 GN=ADGRE5 PE=1 SV=4	2	11	11	11	11	6	6	11	6	6	11	6	6	23.2	23.2	23.2	91.868	0	44.854	By MS/MS	By MS/MS	By MS/MS	23.2	13.2	12.1	83242000	18750000	12188000	22482000	9255700	6784300
AGRG1_HUMAN	AGRG1_HUMAN	6	6	6	sp|Q9Y653|AGRG1_HUMAN Adhesion G-protein coupled receptor G1 OS=Homo sapiens OX=9606 GN=ADGRG1 PE=1 SV=2	1	6	6	6	4	0	6	4	0	6	4	0	6	11.4	11.4	11.4	77.737	0	20.114	By MS/MS		By MS/MS	7.8	0	11.4	8467900	0	29552000	16214000	0	35265000
AGRG6_HUMAN	AGRG6_HUMAN	2	2	2	sp|Q86SQ4|AGRG6_HUMAN Adhesion G-protein coupled receptor G6 OS=Homo sapiens OX=9606 GN=ADGRG6 PE=1 SV=3	1	2	2	2	2	0	1	2	0	1	2	0	1	2.5	2.5	2.5	136.69	0	7.7139	By MS/MS		By MS/MS	2.5	0	1.1	7885000	0	1490300	0	0	0
AGRIN_HUMAN	AGRIN_HUMAN	11	11	11	sp|O00468|AGRIN_HUMAN Agrin OS=Homo sapiens OX=9606 GN=AGRN PE=1 SV=6	1	11	11	11	10	0	7	10	0	7	10	0	7	7.5	7.5	7.5	217.32	0	24.181	By MS/MS		By MS/MS	6.2	0	5.4	32902000	0	10088000	20670000	0	18172000
AHDC1_HUMAN	AHDC1_HUMAN	1	1	1	sp|Q5TGY3|AHDC1_HUMAN AT-hook DNA-binding motif-containing protein 1 OS=Homo sapiens OX=9606 GN=AHDC1 PE=1 SV=1	1	1	1	1	0	1	1	0	1	1	0	1	1	1.3	1.3	1.3	168.35	0.00074582	3.311		By MS/MS	By matching	0	1.3	1.3	0	989100	896030	0	0	0
AHNK_HUMAN	AHNK_HUMAN	203	203	202	sp|Q09666|AHNK_HUMAN Neuroblast differentiation-associated protein AHNAK OS=Homo sapiens OX=9606 GN=AHNAK PE=1 SV=2	1	203	203	202	190	36	197	190	36	197	189	36	196	62.9	62.9	62.4	629.09	0	323.31	By MS/MS	By MS/MS	By MS/MS	60.6	16.8	61.6	8252700000	114630000	6897700000	1330600000	24498000	1521000000
AHSA1_HUMAN	AHSA1_HUMAN	17	17	17	sp|O95433|AHSA1_HUMAN Activator of 90 kDa heat shock protein ATPase homolog 1 OS=Homo sapiens OX=9606 GN=AHSA1 PE=1 SV=1	1	17	17	17	16	16	16	16	16	16	16	16	16	70.1	70.1	70.1	38.274	0	167.66	By MS/MS	By MS/MS	By MS/MS	64.5	66.9	67.2	991570000	1148300000	550820000	360480000	483030000	266670000
AIDA_HUMAN	AIDA_HUMAN	6	6	6	sp|Q96BJ3|AIDA_HUMAN Axin interactor, dorsalization-associated protein OS=Homo sapiens OX=9606 GN=AIDA PE=1 SV=1	1	6	6	6	6	5	3	6	5	3	6	5	3	21.9	21.9	21.9	35.023	0	20.76	By MS/MS	By MS/MS	By MS/MS	21.9	21.9	9.8	15592000	11656000	4734400	9098000	7784100	5326100
AIF1L_HUMAN	AIF1L_HUMAN	5	5	5	sp|Q9BQI0|AIF1L_HUMAN Allograft inflammatory factor 1-like OS=Homo sapiens OX=9606 GN=AIF1L PE=1 SV=1	1	5	5	5	1	0	5	1	0	5	1	0	5	33.3	33.3	33.3	17.068	0	28.276	By matching		By MS/MS	4.7	0	33.3	645960	0	81386000	0	0	0
AIFM1_HUMAN	AIFM1_HUMAN	25	25	25	sp|O95831|AIFM1_HUMAN Apoptosis-inducing factor 1, mitochondrial OS=Homo sapiens OX=9606 GN=AIFM1 PE=1 SV=1	1	25	25	25	23	20	24	23	20	24	23	20	24	54.3	54.3	54.3	66.9	0	164.84	By MS/MS	By MS/MS	By MS/MS	52.5	44.7	54.2	911850000	425080000	977700000	161610000	99784000	219940000
AIMP1_HUMAN	AIMP1_HUMAN	17	17	17	sp|Q12904|AIMP1_HUMAN Aminoacyl tRNA synthase complex-interacting multifunctional protein 1 OS=Homo sapiens OX=9606 GN=AIMP1 PE=1 SV=2	1	17	17	17	17	16	14	17	16	14	17	16	14	70.8	70.8	70.8	34.352	0	94.235	By MS/MS	By MS/MS	By MS/MS	70.8	66.7	65.4	702140000	535400000	326280000	394460000	382460000	289950000
AIMP2_HUMAN	AIMP2_HUMAN	13	13	13	sp|Q13155|AIMP2_HUMAN Aminoacyl tRNA synthase complex-interacting multifunctional protein 2 OS=Homo sapiens OX=9606 GN=AIMP2 PE=1 SV=2	1	13	13	13	11	13	12	11	13	12	11	13	12	57.8	57.8	57.8	35.348	0	72.228	By MS/MS	By MS/MS	By MS/MS	44.4	57.8	55.6	568100000	502170000	310210000	491440000	492550000	334160000
AINX_HUMAN;NFL_HUMAN;NFM_HUMAN;NFH_HUMAN	AINX_HUMAN;NFL_HUMAN;NFM_HUMAN;NFH_HUMAN	2;2;2;2	1;1;1;1	1;1;1;1	sp|Q16352|AINX_HUMAN Alpha-internexin OS=Homo sapiens OX=9606 GN=INA PE=1 SV=2;sp|P07196|NFL_HUMAN Neurofilament light polypeptide OS=Homo sapiens OX=9606 GN=NEFL PE=1 SV=3;sp|P07197|NFM_HUMAN Neurofilament medium polypeptide OS=Homo sapiens OX=9606 GN=NEF	4	2	1	1	1	1	1	0	0	1	0	0	1	4	4	4	55.39	1	-2	By matching	By matching	By MS/MS	1.8	1.8	4	0	0	36073000	0	0	0
AIP_HUMAN	AIP_HUMAN	14	14	14	sp|O00170|AIP_HUMAN AH receptor-interacting protein OS=Homo sapiens OX=9606 GN=AIP PE=1 SV=2	1	14	14	14	12	14	12	12	14	12	12	14	12	50.9	50.9	50.9	37.636	0	112.45	By MS/MS	By MS/MS	By MS/MS	45.2	50.9	48.2	333580000	509310000	187370000	84509000	150740000	75456000
AJUBA_HUMAN	AJUBA_HUMAN	1	1	1	sp|Q96IF1|AJUBA_HUMAN LIM domain-containing protein ajuba OS=Homo sapiens OX=9606 GN=AJUBA PE=1 SV=1	1	1	1	1	1	0	0	1	0	0	1	0	0	4.1	4.1	4.1	56.933	0.00016059	4.8734	By MS/MS			4.1	0	0	901330	0	0	0	0	0
AK17A_HUMAN	AK17A_HUMAN	4	4	4	sp|Q02040|AK17A_HUMAN A-kinase anchor protein 17A OS=Homo sapiens OX=9606 GN=AKAP17A PE=1 SV=2	1	4	4	4	1	3	1	1	3	1	1	3	1	6.8	6.8	6.8	80.735	0.0013089	2.7747	By MS/MS	By MS/MS	By MS/MS	1.7	5	1.2	1916100	47254000	2332700	0	0	0
AK1A1_HUMAN	AK1A1_HUMAN	17	17	17	sp|P14550|AK1A1_HUMAN Aldo-keto reductase family 1 member A1 OS=Homo sapiens OX=9606 GN=AKR1A1 PE=1 SV=3	1	17	17	17	16	13	15	16	13	15	16	13	15	64.6	64.6	64.6	36.573	0	100.93	By MS/MS	By MS/MS	By MS/MS	62.2	56.3	60.3	781450000	157920000	194420000	1073800000	448000000	789820000
AK1C1_HUMAN;AK1C4_HUMAN	AK1C1_HUMAN	22;5	2;0	2;0	sp|Q04828|AK1C1_HUMAN Aldo-keto reductase family 1 member C1 OS=Homo sapiens OX=9606 GN=AKR1C1 PE=1 SV=1	2	22	2	2	22	1	0	2	0	0	2	0	0	71.2	5.3	5.3	36.788	0	7.2009	By MS/MS	By matching		71.2	2.2	0	48268000	0	0	0	0	0
AK1C2_HUMAN	AK1C2_HUMAN	23	18	7	sp|P52895|AK1C2_HUMAN Aldo-keto reductase family 1 member C2 OS=Homo sapiens OX=9606 GN=AKR1C2 PE=1 SV=3	1	23	18	7	23	1	0	18	1	0	7	0	0	79.3	71.5	25.7	36.735	0	103.91	By MS/MS	By matching		79.3	2.2	0	4121700000	9532700	0	0	0	0
AK1C3_HUMAN	AK1C3_HUMAN	23	23	14	sp|P42330|AK1C3_HUMAN Aldo-keto reductase family 1 member C3 OS=Homo sapiens OX=9606 GN=AKR1C3 PE=1 SV=4	1	23	23	14	23	0	0	23	0	0	14	0	0	75.5	75.5	55.4	36.853	0	151.46	By MS/MS			75.5	0	0	4884600000	0	0	0	0	0
AK1D1_HUMAN	AK1D1_HUMAN	1	1	1	sp|P51857|AK1D1_HUMAN Aldo-keto reductase family 1 member D1 OS=Homo sapiens OX=9606 GN=AKR1D1 PE=1 SV=1	1	1	1	1	1	0	1	1	0	1	1	0	1	2.8	2.8	2.8	37.376	0.00060241	3.5497	By MS/MS		By MS/MS	2.8	0	2.8	140170000	0	5674400	0	0	0
AKA10_HUMAN	AKA10_HUMAN	3	3	3	sp|O43572|AKA10_HUMAN A-kinase anchor protein 10, mitochondrial OS=Homo sapiens OX=9606 GN=AKAP10 PE=1 SV=2	1	3	3	3	2	3	1	2	3	1	2	3	1	6.2	6.2	6.2	73.817	0.00046076	3.9386	By MS/MS	By MS/MS	By MS/MS	4.1	6.2	2.1	1477100	4102600	784800	0	0	0
AKA11_HUMAN	AKA11_HUMAN	7	7	7	sp|Q9UKA4|AKA11_HUMAN A-kinase anchor protein 11 OS=Homo sapiens OX=9606 GN=AKAP11 PE=1 SV=1	1	7	7	7	0	4	7	0	4	7	0	4	7	4.5	4.5	4.5	210.51	0	12.141		By MS/MS	By MS/MS	0	2.4	4.5	0	5609500	9148200	0	6687500	6799900
AKAP1_HUMAN	AKAP1_HUMAN	13	13	13	sp|Q92667|AKAP1_HUMAN A-kinase anchor protein 1, mitochondrial OS=Homo sapiens OX=9606 GN=AKAP1 PE=1 SV=1	1	13	13	13	10	6	12	10	6	12	10	6	12	18.7	18.7	18.7	97.34	0	35.127	By MS/MS	By MS/MS	By MS/MS	13.8	8.4	17.3	63679000	32241000	90689000	16334000	12119000	27783000
AKAP2_HUMAN	AKAP2_HUMAN	5	5	5	sp|Q9Y2D5|AKAP2_HUMAN A-kinase anchor protein 2 OS=Homo sapiens OX=9606 GN=AKAP2 PE=1 SV=3	1	5	5	5	3	5	0	3	5	0	3	5	0	7.6	7.6	7.6	94.659	0	18.201	By MS/MS	By MS/MS		4.1	7.6	0	6888500	16428000	0	4748700	10623000	0
AKAP8_HUMAN	AKAP8_HUMAN	9	9	9	sp|O43823|AKAP8_HUMAN A-kinase anchor protein 8 OS=Homo sapiens OX=9606 GN=AKAP8 PE=1 SV=1	1	9	9	9	8	9	7	8	9	7	8	9	7	23.4	23.4	23.4	76.107	0	77.633	By MS/MS	By MS/MS	By MS/MS	22.1	23.4	18.1	123650000	99255000	54884000	23095000	24123000	23991000
AKAP9_HUMAN	AKAP9_HUMAN	18	18	18	sp|Q99996|AKAP9_HUMAN A-kinase anchor protein 9 OS=Homo sapiens OX=9606 GN=AKAP9 PE=1 SV=4	1	18	18	18	9	13	14	9	13	14	9	13	14	5.7	5.7	5.7	452.98	0	34.605	By MS/MS	By MS/MS	By MS/MS	2.7	3.9	4.7	46716000	45866000	23116000	13761000	18976000	23960000
AKNA_HUMAN	AKNA_HUMAN	2	2	2	sp|Q7Z591|AKNA_HUMAN Microtubule organization protein AKNA OS=Homo sapiens OX=9606 GN=AKNA PE=1 SV=2	1	2	2	2	0	2	0	0	2	0	0	2	0	2.3	2.3	2.3	155.14	0.00045732	3.7783		By MS/MS		0	2.3	0	0	1485100	0	0	0	0
AKP13_HUMAN	AKP13_HUMAN	27	27	27	sp|Q12802|AKP13_HUMAN A-kinase anchor protein 13 OS=Homo sapiens OX=9606 GN=AKAP13 PE=1 SV=2	1	27	27	27	27	2	5	27	2	5	27	2	5	16.7	16.7	16.7	307.55	0	141.17	By MS/MS	By matching	By MS/MS	16.7	1.4	3.2	124670000	1004100	9882800	32954000	816250	1539200
AKP8L_HUMAN	AKP8L_HUMAN	10	10	10	sp|Q9ULX6|AKP8L_HUMAN A-kinase anchor protein 8-like OS=Homo sapiens OX=9606 GN=AKAP8L PE=1 SV=4	1	10	10	10	10	10	7	10	10	7	10	10	7	25.4	25.4	25.4	71.639	0	69.14	By MS/MS	By MS/MS	By MS/MS	25.4	25.4	16.3	63820000	55296000	38022000	29370000	27273000	25223000
AKT1_HUMAN;AKT3_HUMAN	AKT1_HUMAN	9;1	9;1	7;0	sp|P31749|AKT1_HUMAN RAC-alpha serine/threonine-protein kinase OS=Homo sapiens OX=9606 GN=AKT1 PE=1 SV=2	2	9	9	7	6	6	9	6	6	9	4	4	7	25.8	25.8	19.8	55.686	0	28.67	By MS/MS	By MS/MS	By MS/MS	17.1	17.1	25.8	12825000	19731000	69242000	35343000	45576000	162570000
AKT2_HUMAN	AKT2_HUMAN	7	5	5	sp|P31751|AKT2_HUMAN RAC-beta serine/threonine-protein kinase OS=Homo sapiens OX=9606 GN=AKT2 PE=1 SV=2	1	7	5	5	5	7	6	3	5	4	3	5	4	15.6	9.6	9.6	55.768	0	6.8249	By MS/MS	By MS/MS	By MS/MS	13.7	15.6	13.9	2721200	19058000	12176000	36696000	68642000	53049000
AKTIP_HUMAN	AKTIP_HUMAN	2	2	2	sp|Q9H8T0|AKTIP_HUMAN AKT-interacting protein OS=Homo sapiens OX=9606 GN=AKTIP PE=1 SV=1	1	2	2	2	1	2	2	1	2	2	1	2	2	11	11	11	33.128	0.00030864	4.03	By MS/MS	By MS/MS	By MS/MS	3.8	11	11	975440	1321800	5636300	0	7832200	25494000
AKTS1_HUMAN	AKTS1_HUMAN	9	9	9	sp|Q96B36|AKTS1_HUMAN Proline-rich AKT1 substrate 1 OS=Homo sapiens OX=9606 GN=AKT1S1 PE=1 SV=1	1	9	9	9	8	3	7	8	3	7	8	3	7	42.2	42.2	42.2	27.383	0	40.185	By MS/MS	By MS/MS	By MS/MS	41.4	14.8	35.5	128990000	24384000	43177000	143950000	54822000	72878000
AL14E_HUMAN	AL14E_HUMAN	2	2	2	sp|Q8N8R7|AL14E_HUMAN ARL14 effector protein OS=Homo sapiens OX=9606 GN=ARL14EP PE=1 SV=1	1	2	2	2	1	0	2	1	0	2	1	0	2	9.6	9.6	9.6	29.337	0.0017207	2.4741	By MS/MS		By MS/MS	6.2	0	9.6	2099000	0	6208700	0	0	0
AL1A2_HUMAN	AL1A2_HUMAN	2	2	2	sp|O94788|AL1A2_HUMAN Retinal dehydrogenase 2 OS=Homo sapiens OX=9606 GN=ALDH1A2 PE=1 SV=3	1	2	2	2	0	2	0	0	2	0	0	2	0	6.4	6.4	6.4	56.723	0.0099023	1.5205		By MS/MS		0	6.4	0	0	2169500	0	0	0	0
AL1A3_HUMAN	AL1A3_HUMAN	2	2	2	sp|P47895|AL1A3_HUMAN Aldehyde dehydrogenase family 1 member A3 OS=Homo sapiens OX=9606 GN=ALDH1A3 PE=1 SV=2	1	2	2	2	2	0	0	2	0	0	2	0	0	5.1	5.1	5.1	56.108	0.0019926	2.331	By MS/MS			5.1	0	0	607250	0	0	0	0	0
AL1B1_HUMAN	AL1B1_HUMAN	9	9	9	sp|P30837|AL1B1_HUMAN Aldehyde dehydrogenase X, mitochondrial OS=Homo sapiens OX=9606 GN=ALDH1B1 PE=1 SV=3	1	9	9	9	7	8	9	7	8	9	7	8	9	24.6	24.6	24.6	57.206	0	53.183	By MS/MS	By MS/MS	By MS/MS	18.4	20.5	24.6	25522000	53942000	47385000	35306000	64199000	54607000
AL1L2_HUMAN	AL1L2_HUMAN	3	3	3	sp|Q3SY69|AL1L2_HUMAN Mitochondrial 10-formyltetrahydrofolate dehydrogenase OS=Homo sapiens OX=9606 GN=ALDH1L2 PE=1 SV=2	1	3	3	3	0	0	3	0	0	3	0	0	3	5.1	5.1	5.1	101.74	0.00016656	5.7388			By MS/MS	0	0	5.1	0	0	6772800	0	0	0
AL3A1_HUMAN	AL3A1_HUMAN	6	5	5	sp|P30838|AL3A1_HUMAN Aldehyde dehydrogenase, dimeric NADP-preferring OS=Homo sapiens OX=9606 GN=ALDH3A1 PE=1 SV=3	1	6	5	5	6	0	1	5	0	0	5	0	0	16.6	13.9	13.9	50.394	0	9.6316	By MS/MS		By matching	16.6	0	2.6	14413000	0	0	0	0	0
AL3A2_HUMAN	AL3A2_HUMAN	19	19	18	sp|P51648|AL3A2_HUMAN Aldehyde dehydrogenase family 3 member A2 OS=Homo sapiens OX=9606 GN=ALDH3A2 PE=1 SV=1	1	19	19	18	19	12	17	19	12	17	18	12	16	36.7	36.7	34.2	54.847	0	54.008	By MS/MS	By MS/MS	By MS/MS	36.7	25.2	34.8	574310000	36647000	232480000	146140000	22652000	90157000
AL3B1_HUMAN;AL3B2_HUMAN	AL3B1_HUMAN	6;2	5;1	5;1	sp|P43353|AL3B1_HUMAN Aldehyde dehydrogenase family 3 member B1 OS=Homo sapiens OX=9606 GN=ALDH3B1 PE=1 SV=1	2	6	5	5	6	0	1	5	0	0	5	0	0	14.3	11.8	11.8	51.839	0	7.7417	By MS/MS		By matching	14.3	0	2.6	9069300	0	0	0	0	0
AL4A1_HUMAN	AL4A1_HUMAN	26	26	26	sp|P30038|AL4A1_HUMAN Delta-1-pyrroline-5-carboxylate dehydrogenase, mitochondrial OS=Homo sapiens OX=9606 GN=ALDH4A1 PE=1 SV=3	1	26	26	26	7	8	26	7	8	26	7	8	26	60.6	60.6	60.6	61.719	0	169.49	By MS/MS	By MS/MS	By MS/MS	18.5	20.8	60.6	13131000	42053000	1542200000	9008700	27874000	762060000
AL7A1_HUMAN	AL7A1_HUMAN	25	25	25	sp|P49419|AL7A1_HUMAN Alpha-aminoadipic semialdehyde dehydrogenase OS=Homo sapiens OX=9606 GN=ALDH7A1 PE=1 SV=5	1	25	25	25	23	2	23	23	2	23	23	2	23	58.1	58.1	58.1	58.486	0	154.13	By MS/MS	By matching	By MS/MS	55.5	4.3	56	443720000	2927100	391130000	133240000	943040	192690000
AL9A1_HUMAN	AL9A1_HUMAN	23	23	23	sp|P49189|AL9A1_HUMAN 4-trimethylaminobutyraldehyde dehydrogenase OS=Homo sapiens OX=9606 GN=ALDH9A1 PE=1 SV=3	1	23	23	23	21	19	18	21	19	18	21	19	18	54.7	54.7	54.7	53.801	0	108.69	By MS/MS	By MS/MS	By MS/MS	50	48.6	45.5	707210000	343680000	339250000	211850000	116070000	165770000
ALAT2_HUMAN;ALAT1_HUMAN	ALAT2_HUMAN	13;1	13;1	13;1	sp|Q8TD30|ALAT2_HUMAN Alanine aminotransferase 2 OS=Homo sapiens OX=9606 GN=GPT2 PE=1 SV=1	2	13	13	13	2	13	12	2	13	12	2	13	12	39.8	39.8	39.8	57.903	0	62.547	By MS/MS	By MS/MS	By MS/MS	9.4	39.8	36.1	1445800	67509000	46792000	954170	26384000	24882000
ALDOA_HUMAN;ALDOB_HUMAN	ALDOA_HUMAN	41;1	41;1	34;0	sp|P04075|ALDOA_HUMAN Fructose-bisphosphate aldolase A OS=Homo sapiens OX=9606 GN=ALDOA PE=1 SV=2	2	41	41	34	40	35	38	40	35	38	33	28	32	91.2	91.2	77.5	39.42	0	323.31	By MS/MS	By MS/MS	By MS/MS	91.2	89.8	89	22017000000	10753000000	22349000000	3542600000	2244800000	5151800000
ALDOC_HUMAN	ALDOC_HUMAN	19	12	12	sp|P09972|ALDOC_HUMAN Fructose-bisphosphate aldolase C OS=Homo sapiens OX=9606 GN=ALDOC PE=1 SV=2	1	19	12	12	19	16	13	12	9	7	12	9	7	56.6	40.1	40.1	39.455	0	161.95	By MS/MS	By MS/MS	By MS/MS	56.6	50.8	39.8	866200000	359200000	738790000	381220000	190730000	98768000
ALDR_HUMAN	ALDR_HUMAN	24	24	23	sp|P15121|ALDR_HUMAN Aldo-keto reductase family 1 member B1 OS=Homo sapiens OX=9606 GN=AKR1B1 PE=1 SV=3	1	24	24	23	24	20	0	24	20	0	23	19	0	81	81	78.5	35.853	0	158.91	By MS/MS	By MS/MS		81	67.4	0	4945600000	814670000	0	1364100000	296510000	0
ALG1_HUMAN;ALG1L_HUMAN	ALG1_HUMAN	9;1	9;1	9;1	sp|Q9BT22|ALG1_HUMAN Chitobiosyldiphosphodolichol beta-mannosyltransferase OS=Homo sapiens OX=9606 GN=ALG1 PE=1 SV=2	2	9	9	9	9	9	5	9	9	5	9	9	5	26.7	26.7	26.7	52.518	0	25.584	By MS/MS	By MS/MS	By MS/MS	26.7	26.7	15.9	78924000	47725000	24718000	94049000	64043000	66948000
ALG11_HUMAN	ALG11_HUMAN	2	2	2	sp|Q2TAA5|ALG11_HUMAN GDP-Man:Man(3)GlcNAc(2)-PP-Dol alpha-1,2-mannosyltransferase OS=Homo sapiens OX=9606 GN=ALG11 PE=1 SV=2	1	2	2	2	2	2	2	2	2	2	2	2	2	5.1	5.1	5.1	55.65	0	7.0777	By MS/MS	By MS/MS	By MS/MS	5.1	5.1	5.1	5147600	1946500	3338100	19170000	9293400	18102000
ALG12_HUMAN	ALG12_HUMAN	3	3	3	sp|Q9BV10|ALG12_HUMAN Dol-P-Man:Man(7)GlcNAc(2)-PP-Dol alpha-1,6-mannosyltransferase OS=Homo sapiens OX=9606 GN=ALG12 PE=1 SV=1	1	3	3	3	2	2	3	2	2	3	2	2	3	7	7	7	54.654	0.00017218	6.6113	By MS/MS	By MS/MS	By MS/MS	5.1	5.1	7	25236000	85665000	53229000	182860000	170390000	340980000
ALG13_HUMAN	ALG13_HUMAN	3	3	3	sp|Q9NP73|ALG13_HUMAN Putative bifunctional UDP-N-acetylglucosamine transferase and deubiquitinase ALG13 OS=Homo sapiens OX=9606 GN=ALG13 PE=1 SV=2	1	3	3	3	3	2	3	3	2	3	3	2	3	3.3	3.3	3.3	126.05	0	7.546	By MS/MS	By MS/MS	By MS/MS	3.3	2.6	3.3	17386000	5265300	18632000	73675000	56617000	68710000
ALG14_HUMAN	ALG14_HUMAN	1	1	1	sp|Q96F25|ALG14_HUMAN UDP-N-acetylglucosamine transferase subunit ALG14 homolog OS=Homo sapiens OX=9606 GN=ALG14 PE=1 SV=1	1	1	1	1	1	1	1	1	1	1	1	1	1	5.6	5.6	5.6	24.15	0.0017158	2.4196	By MS/MS	By MS/MS	By MS/MS	5.6	5.6	5.6	1478500	1467100	526760	0	0	0
ALG2_HUMAN	ALG2_HUMAN	3	3	3	sp|Q9H553|ALG2_HUMAN Alpha-1,3/1,6-mannosyltransferase ALG2 OS=Homo sapiens OX=9606 GN=ALG2 PE=1 SV=1	1	3	3	3	3	2	2	3	2	2	3	2	2	13.2	13.2	13.2	47.091	0	11.322	By MS/MS	By MS/MS	By MS/MS	13.2	7	10.3	16076000	10280000	6856400	0	0	0
ALG3_HUMAN	ALG3_HUMAN	3	3	3	sp|Q92685|ALG3_HUMAN Dol-P-Man:Man(5)GlcNAc(2)-PP-Dol alpha-1,3-mannosyltransferase OS=Homo sapiens OX=9606 GN=ALG3 PE=1 SV=1	1	3	3	3	3	2	1	3	2	1	3	2	1	7.3	7.3	7.3	50.126	0	13.294	By MS/MS	By MS/MS	By MS/MS	7.3	5	2.3	26044000	11989000	9196900	22564000	13696000	0
ALG5_HUMAN	ALG5_HUMAN	7	7	7	sp|Q9Y673|ALG5_HUMAN Dolichyl-phosphate beta-glucosyltransferase OS=Homo sapiens OX=9606 GN=ALG5 PE=1 SV=1	1	7	7	7	5	5	5	5	5	5	5	5	5	27.8	27.8	27.8	36.946	0	11.217	By MS/MS	By MS/MS	By MS/MS	20.4	21	17.9	38613000	15416000	26254000	23203000	13195000	28535000
ALG6_HUMAN	ALG6_HUMAN	3	3	3	sp|Q9Y672|ALG6_HUMAN Dolichyl pyrophosphate Man9GlcNAc2 alpha-1,3-glucosyltransferase OS=Homo sapiens OX=9606 GN=ALG6 PE=1 SV=2	1	3	3	3	3	3	3	3	3	3	3	3	3	6.5	6.5	6.5	58.12	0	10.446	By MS/MS	By MS/MS	By MS/MS	6.5	6.5	6.5	19296000	26958000	12401000	52123000	59360000	41020000
ALG8_HUMAN	ALG8_HUMAN	2	2	2	sp|Q9BVK2|ALG8_HUMAN Probable dolichyl pyrophosphate Glc1Man9GlcNAc2 alpha-1,3-glucosyltransferase OS=Homo sapiens OX=9606 GN=ALG8 PE=1 SV=2	1	2	2	2	2	1	0	2	1	0	2	1	0	4.4	4.4	4.4	60.087	0.00031596	4.4872	By MS/MS	By MS/MS		4.4	1.7	0	36467000	13161000	0	0	0	0
ALG9_HUMAN	ALG9_HUMAN	3	3	3	sp|Q9H6U8|ALG9_HUMAN Alpha-1,2-mannosyltransferase ALG9 OS=Homo sapiens OX=9606 GN=ALG9 PE=1 SV=2	1	3	3	3	1	3	1	1	3	1	1	3	1	7.9	7.9	7.9	69.863	0	12.04	By MS/MS	By MS/MS	By MS/MS	1.6	7.9	2.6	3740000	10635000	3117400	0	0	0
ALKB1_HUMAN	ALKB1_HUMAN	3	3	3	sp|Q13686|ALKB1_HUMAN Nucleic acid dioxygenase ALKBH1 OS=Homo sapiens OX=9606 GN=ALKBH1 PE=1 SV=2	1	3	3	3	2	2	1	2	2	1	2	2	1	11.1	11.1	11.1	43.831	0	7.2028	By MS/MS	By MS/MS	By MS/MS	8.2	9	6.2	1851800	944530	767910	0	0	0
ALKB2_HUMAN	ALKB2_HUMAN	5	5	5	sp|Q6NS38|ALKB2_HUMAN DNA oxidative demethylase ALKBH2 OS=Homo sapiens OX=9606 GN=ALKBH2 PE=1 SV=1	1	5	5	5	3	5	3	3	5	3	3	5	3	31.4	31.4	31.4	29.322	0	19.495	By MS/MS	By MS/MS	By MS/MS	19.2	31.4	18	10706000	14289000	5520700	11642000	13015000	6912500
ALKB3_HUMAN	ALKB3_HUMAN	4	4	4	sp|Q96Q83|ALKB3_HUMAN Alpha-ketoglutarate-dependent dioxygenase alkB homolog 3 OS=Homo sapiens OX=9606 GN=ALKBH3 PE=1 SV=1	1	4	4	4	2	3	0	2	3	0	2	3	0	19.9	19.9	19.9	33.374	0.00016289	5.258	By MS/MS	By MS/MS		11.2	13.6	0	2235700	4755800	0	0	0	0
ALKB4_HUMAN	ALKB4_HUMAN	2	2	2	sp|Q9NXW9|ALKB4_HUMAN Alpha-ketoglutarate-dependent dioxygenase alkB homolog 4 OS=Homo sapiens OX=9606 GN=ALKBH4 PE=1 SV=1	1	2	2	2	0	2	2	0	2	2	0	2	2	8.9	8.9	8.9	33.837	0.00089246	3.2561		By MS/MS	By MS/MS	0	8.9	8.9	0	2273200	2926600	0	0	0
ALKB5_HUMAN	ALKB5_HUMAN	12	12	12	sp|Q6P6C2|ALKB5_HUMAN RNA demethylase ALKBH5 OS=Homo sapiens OX=9606 GN=ALKBH5 PE=1 SV=2	1	12	12	12	10	11	9	10	11	9	10	11	9	42.6	42.6	42.6	44.255	0	45.066	By MS/MS	By MS/MS	By MS/MS	36.5	37.8	32.5	33029000	67056000	25431000	18219000	40925000	23068000
ALKB6_HUMAN	ALKB6_HUMAN	2	2	2	sp|Q3KRA9|ALKB6_HUMAN Alpha-ketoglutarate-dependent dioxygenase alkB homolog 6 OS=Homo sapiens OX=9606 GN=ALKBH6 PE=1 SV=2	1	2	2	2	2	2	1	2	2	1	2	2	1	6.7	6.7	6.7	26.483	0.0026848	2.1991	By MS/MS	By MS/MS	By MS/MS	6.7	6.7	2.9	5541500	5593300	1137400	19835000	26566000	0
ALKB7_HUMAN	ALKB7_HUMAN	4	4	4	sp|Q9BT30|ALKB7_HUMAN Alpha-ketoglutarate-dependent dioxygenase alkB homolog 7, mitochondrial OS=Homo sapiens OX=9606 GN=ALKBH7 PE=1 SV=1	1	4	4	4	3	3	4	3	3	4	3	3	4	29	29	29	24.516	0	21.852	By MS/MS	By MS/MS	By MS/MS	29	29	29	5921700	3869800	6856900	10802000	9675900	10780000
ALMS1_HUMAN	ALMS1_HUMAN	1	1	1	sp|Q8TCU4|ALMS1_HUMAN Alstrom syndrome protein 1 OS=Homo sapiens OX=9606 GN=ALMS1 PE=1 SV=4	1	1	1	1	1	1	0	1	1	0	1	1	0	0.4	0.4	0.4	461.06	0.0076639	1.6454	By matching	By MS/MS		0.4	0.4	0	421540	1342000	0	0	0	0
ALR_HUMAN	ALR_HUMAN	4	4	4	sp|P55789|ALR_HUMAN FAD-linked sulfhydryl oxidase ALR OS=Homo sapiens OX=9606 GN=GFER PE=1 SV=2	1	4	4	4	3	3	4	3	3	4	3	3	4	33.2	33.2	33.2	23.449	0	16.045	By MS/MS	By MS/MS	By MS/MS	25.4	26.8	33.2	27965000	9714800	35043000	50312000	0	86800000
AMACR_HUMAN	AMACR_HUMAN	6	6	6	sp|Q9UHK6|AMACR_HUMAN Alpha-methylacyl-CoA racemase OS=Homo sapiens OX=9606 GN=AMACR PE=1 SV=2	1	6	6	6	6	1	3	6	1	3	6	1	3	23	23	23	42.386	0	22.688	By MS/MS	By MS/MS	By MS/MS	23	3.1	9.7	22645000	527120	1086600	0	0	0
AMD_HUMAN	AMD_HUMAN	3	3	3	sp|P19021|AMD_HUMAN Peptidyl-glycine alpha-amidating monooxygenase OS=Homo sapiens OX=9606 GN=PAM PE=1 SV=2	1	3	3	3	3	1	0	3	1	0	3	1	0	3.9	3.9	3.9	108.33	0.00089153	3.2472	By MS/MS	By matching		3.9	1.6	0	12352000	53945	0	0	0	0
AMERL_HUMAN	AMERL_HUMAN	2	2	2	sp|Q6DCA0|AMERL_HUMAN AMMECR1-like protein OS=Homo sapiens OX=9606 GN=AMMECR1L PE=1 SV=1	1	2	2	2	2	2	0	2	2	0	2	2	0	9	9	9	34.499	0.0028173	2.1267	By matching	By MS/MS		9	9	0	979940	1111600	0	0	0	0
AMFR_HUMAN	AMFR_HUMAN	9	9	9	sp|Q9UKV5|AMFR_HUMAN E3 ubiquitin-protein ligase AMFR OS=Homo sapiens OX=9606 GN=AMFR PE=1 SV=2	1	9	9	9	4	1	7	4	1	7	4	1	7	22.7	22.7	22.7	72.995	0	28.024	By MS/MS	By MS/MS	By MS/MS	14.9	3.6	17.3	5898600	1758800	22515000	16725000	0	37739000
AMGO2_HUMAN	AMGO2_HUMAN	3	3	3	sp|Q86SJ2|AMGO2_HUMAN Amphoterin-induced protein 2 OS=Homo sapiens OX=9606 GN=AMIGO2 PE=1 SV=1	1	3	3	3	0	0	3	0	0	3	0	0	3	7.7	7.7	7.7	57.933	0.00088535	3.1007			By MS/MS	0	0	7.7	0	0	9997700	0	0	0
AMMR1_HUMAN	AMMR1_HUMAN	1	1	1	sp|Q9Y4X0|AMMR1_HUMAN AMME syndrome candidate gene 1 protein OS=Homo sapiens OX=9606 GN=AMMECR1 PE=1 SV=1	1	1	1	1	1	0	1	1	0	1	1	0	1	4.5	4.5	4.5	35.463	0.0013169	2.9169	By MS/MS		By MS/MS	4.5	0	4.5	5543200	0	1803000	0	0	0
AMOL1_HUMAN	AMOL1_HUMAN	1	1	1	sp|Q8IY63|AMOL1_HUMAN Angiomotin-like protein 1 OS=Homo sapiens OX=9606 GN=AMOTL1 PE=1 SV=1	1	1	1	1	0	0	1	0	0	1	0	0	1	1.5	1.5	1.5	106.57	0.00017001	6.255			By MS/MS	0	0	1.5	0	0	0	0	0	0
AMPB_HUMAN	AMPB_HUMAN	26	26	26	sp|Q9H4A4|AMPB_HUMAN Aminopeptidase B OS=Homo sapiens OX=9606 GN=RNPEP PE=1 SV=2	1	26	26	26	25	23	24	25	23	24	25	23	24	52.5	52.5	52.5	72.595	0	181.21	By MS/MS	By MS/MS	By MS/MS	50.6	48.2	46.8	861710000	334290000	425610000	378820000	196380000	247460000
AMPD2_HUMAN	AMPD2_HUMAN	12	12	12	sp|Q01433|AMPD2_HUMAN AMP deaminase 2 OS=Homo sapiens OX=9606 GN=AMPD2 PE=1 SV=2	1	12	12	12	11	11	8	11	11	8	11	11	8	15.6	15.6	15.6	100.69	0	33.786	By MS/MS	By MS/MS	By MS/MS	14.6	14.3	10.1	77941000	58242000	26572000	31442000	26904000	16111000
AMPD3_HUMAN	AMPD3_HUMAN	2	2	2	sp|Q01432|AMPD3_HUMAN AMP deaminase 3 OS=Homo sapiens OX=9606 GN=AMPD3 PE=1 SV=1	1	2	2	2	0	2	0	0	2	0	0	2	0	3.1	3.1	3.1	88.811	0.00074839	3.3941		By MS/MS		0	3.1	0	0	2691000	0	0	0	0
AMPL_HUMAN	AMPL_HUMAN	29	29	29	sp|P28838|AMPL_HUMAN Cytosol aminopeptidase OS=Homo sapiens OX=9606 GN=LAP3 PE=1 SV=3	1	29	29	29	25	29	24	25	29	24	25	29	24	65.5	65.5	65.5	56.166	0	276.64	By MS/MS	By MS/MS	By MS/MS	60.9	65.5	59.5	473060000	1700100000	598590000	219910000	744350000	340970000
AMRA1_HUMAN	AMRA1_HUMAN	8	8	8	sp|Q9C0C7|AMRA1_HUMAN Activating molecule in BECN1-regulated autophagy protein 1 OS=Homo sapiens OX=9606 GN=AMBRA1 PE=1 SV=2	1	8	8	8	6	4	0	6	4	0	6	4	0	10.1	10.1	10.1	142.51	0	16.333	By MS/MS	By MS/MS		8.2	4.7	0	22429000	6377700	0	10583000	14618000	0
AMRP_HUMAN	AMRP_HUMAN	17	17	17	sp|P30533|AMRP_HUMAN Alpha-2-macroglobulin receptor-associated protein OS=Homo sapiens OX=9606 GN=LRPAP1 PE=1 SV=1	1	17	17	17	13	12	17	13	12	17	13	12	17	47.3	47.3	47.3	41.465	0	99.68	By MS/MS	By MS/MS	By MS/MS	37.5	37.8	47.3	352780000	148360000	422440000	70905000	45144000	116450000
AMZ2_HUMAN	AMZ2_HUMAN	1	1	1	sp|Q86W34|AMZ2_HUMAN Archaemetzincin-2 OS=Homo sapiens OX=9606 GN=AMZ2 PE=1 SV=2	1	1	1	1	1	1	1	1	1	1	1	1	1	3.9	3.9	3.9	41.263	0.00074716	3.3617	By MS/MS	By MS/MS	By MS/MS	3.9	3.9	3.9	711240	666050	761710	0	0	0
AN13A_HUMAN;AN13D_HUMAN	AN13A_HUMAN	3;1	3;1	3;1	sp|Q8IZ07|AN13A_HUMAN Ankyrin repeat domain-containing protein 13A OS=Homo sapiens OX=9606 GN=ANKRD13A PE=1 SV=3	2	3	3	3	1	3	2	1	3	2	1	3	2	5.4	5.4	5.4	67.618	0.00031003	4.0921	By MS/MS	By MS/MS	By MS/MS	2	5.4	4.1	1329000	10707000	1895100	0	21328000	8997600
AN32A_HUMAN;AN32D_HUMAN;AN32C_HUMAN	AN32A_HUMAN	13;2;2	13;2;2	10;2;2	sp|P39687|AN32A_HUMAN Acidic leucine-rich nuclear phosphoprotein 32 family member A OS=Homo sapiens OX=9606 GN=ANP32A PE=1 SV=1	3	13	13	10	13	13	12	13	13	12	10	10	9	49.4	49.4	46.6	28.585	0	236.64	By MS/MS	By MS/MS	By MS/MS	49.4	49.4	49.4	2642200000	4680300000	1470100000	756090000	1460500000	688730000
AN32B_HUMAN	AN32B_HUMAN	8	5	5	sp|Q92688|AN32B_HUMAN Acidic leucine-rich nuclear phosphoprotein 32 family member B OS=Homo sapiens OX=9606 GN=ANP32B PE=1 SV=1	1	8	5	5	8	8	8	5	5	5	5	5	5	41.8	27.5	27.5	28.787	0	55.175	By MS/MS	By MS/MS	By MS/MS	41.8	41.8	41.8	1198900000	1220400000	1115700000	1456100000	1501800000	1725900000
AN32E_HUMAN	AN32E_HUMAN	8	8	8	sp|Q9BTT0|AN32E_HUMAN Acidic leucine-rich nuclear phosphoprotein 32 family member E OS=Homo sapiens OX=9606 GN=ANP32E PE=1 SV=1	1	8	8	8	8	8	7	8	8	7	8	8	7	40.3	40.3	40.3	30.692	0	323.31	By MS/MS	By MS/MS	By MS/MS	40.3	40.3	34	900050000	919510000	199850000	166500000	184770000	67959000
ANAG_HUMAN	ANAG_HUMAN	9	9	9	sp|P54802|ANAG_HUMAN Alpha-N-acetylglucosaminidase OS=Homo sapiens OX=9606 GN=NAGLU PE=1 SV=2	1	9	9	9	6	0	9	6	0	9	6	0	9	18.8	18.8	18.8	82.265	0	28.72	By MS/MS		By MS/MS	12.7	0	18.8	7913900	0	31729000	9871200	0	29778000
ANC2_HUMAN	ANC2_HUMAN	13	13	13	sp|Q9UJX6|ANC2_HUMAN Anaphase-promoting complex subunit 2 OS=Homo sapiens OX=9606 GN=ANAPC2 PE=1 SV=1	1	13	13	13	11	11	5	11	11	5	11	11	5	20.3	20.3	20.3	93.827	0	28.069	By MS/MS	By MS/MS	By MS/MS	17.4	18.1	7.9	44205000	32113000	12508000	52785000	36220000	21747000
ANCHR_HUMAN	ANCHR_HUMAN	5	4	4	sp|Q96K21|ANCHR_HUMAN Abscission/NoCut checkpoint regulator OS=Homo sapiens OX=9606 GN=ZFYVE19 PE=1 SV=3	1	5	4	4	4	3	5	3	2	4	3	2	4	17.6	16.1	16.1	51.546	0	14.556	By MS/MS	By MS/MS	By MS/MS	15.3	8.3	17.6	5659300	3159100	9502900	4750100	6660200	6332000
ANFY1_HUMAN	ANFY1_HUMAN	17	17	17	sp|Q9P2R3|ANFY1_HUMAN Rabankyrin-5 OS=Homo sapiens OX=9606 GN=ANKFY1 PE=1 SV=2	1	17	17	17	15	14	12	15	14	12	15	14	12	22.7	22.7	22.7	128.4	0	72.055	By MS/MS	By MS/MS	By MS/MS	21.2	17.9	16.3	57745000	48152000	34601000	45350000	44908000	43331000
ANK3_HUMAN;ANK1_HUMAN	ANK3_HUMAN	22;3	22;3	19;1	sp|Q12955|ANK3_HUMAN Ankyrin-3 OS=Homo sapiens OX=9606 GN=ANK3 PE=1 SV=3	2	22	22	19	1	1	22	1	1	22	0	0	19	7	7	6.3	480.4	0	96.683	By MS/MS	By MS/MS	By MS/MS	0.3	0.3	7	4042000	3130700	152950000	0	0	0
ANKE1_HUMAN	ANKE1_HUMAN	1	1	1	sp|Q9NU02|ANKE1_HUMAN Ankyrin repeat and EF-hand domain-containing protein 1 OS=Homo sapiens OX=9606 GN=ANKEF1 PE=2 SV=2	1	1	1	1	1	1	1	1	1	1	1	1	1	1.3	1.3	1.3	86.663	0.0079278	1.6333	By MS/MS	By MS/MS	By MS/MS	1.3	1.3	1.3	4546500	1596900	2899400	0	0	0
ANKH_HUMAN	ANKH_HUMAN	4	4	4	sp|Q9HCJ1|ANKH_HUMAN Progressive ankylosis protein homolog OS=Homo sapiens OX=9606 GN=ANKH PE=1 SV=2	1	4	4	4	4	2	0	4	2	0	4	2	0	9.3	9.3	9.3	54.24	0.00015936	4.7054	By MS/MS	By matching		9.3	4.9	0	18478000	1254300	0	0	0	0
ANKH1_HUMAN	ANKH1_HUMAN	24	24	18	sp|Q8IWZ3|ANKH1_HUMAN Ankyrin repeat and KH domain-containing protein 1 OS=Homo sapiens OX=9606 GN=ANKHD1 PE=1 SV=1	1	24	24	18	19	18	19	19	18	19	13	14	15	16.1	16.1	12.5	269.45	0	102.5	By MS/MS	By MS/MS	By MS/MS	12.2	12	11.7	94145000	75575000	78234000	28240000	24337000	37320000
ANKL2_HUMAN	ANKL2_HUMAN	21	21	21	sp|Q86XL3|ANKL2_HUMAN Ankyrin repeat and LEM domain-containing protein 2 OS=Homo sapiens OX=9606 GN=ANKLE2 PE=1 SV=4	1	21	21	21	15	10	13	15	10	13	15	10	13	29.3	29.3	29.3	104.11	0	57.718	By MS/MS	By MS/MS	By MS/MS	20.6	15.6	19	54672000	29297000	43697000	47797000	48402000	57020000
ANKMT_HUMAN	ANKMT_HUMAN	2	2	2	sp|Q9BQD7|ANKMT_HUMAN Adenine nucleotide translocase lysine N-methyltransferase OS=Homo sapiens OX=9606 GN=ANTKMT PE=1 SV=1	1	2	2	2	1	1	2	1	1	2	1	1	2	16.2	16.2	16.2	25.13	0.0052486	1.8095	By MS/MS	By matching	By MS/MS	7.7	7.7	16.2	11482000	163570	2084200	0	0	0
ANKR2_HUMAN	ANKR2_HUMAN	5	5	5	sp|Q9GZV1|ANKR2_HUMAN Ankyrin repeat domain-containing protein 2 OS=Homo sapiens OX=9606 GN=ANKRD2 PE=1 SV=3	1	5	5	5	5	0	0	5	0	0	5	0	0	21.4	21.4	21.4	39.859	0	13.049	By MS/MS			21.4	0	0	16849000	0	0	0	0	0
ANKY2_HUMAN	ANKY2_HUMAN	9	9	9	sp|Q8IV38|ANKY2_HUMAN Ankyrin repeat and MYND domain-containing protein 2 OS=Homo sapiens OX=9606 GN=ANKMY2 PE=1 SV=1	1	9	9	9	8	9	2	8	9	2	8	9	2	26.8	26.8	26.8	49.298	0	41.966	By MS/MS	By MS/MS	By MS/MS	24.3	26.8	4.1	63254000	70429000	3809600	74879000	109640000	18439000
ANKZ1_HUMAN	ANKZ1_HUMAN	8	8	8	sp|Q9H8Y5|ANKZ1_HUMAN Ankyrin repeat and zinc finger domain-containing protein 1 OS=Homo sapiens OX=9606 GN=ANKZF1 PE=1 SV=1	1	8	8	8	8	5	3	8	5	3	8	5	3	14.5	14.5	14.5	80.926	0	17.577	By MS/MS	By MS/MS	By MS/MS	14.5	9	3.7	29958000	14619000	12841000	22437000	17855000	17085000
ANLN_HUMAN	ANLN_HUMAN	18	18	18	sp|Q9NQW6|ANLN_HUMAN Anillin OS=Homo sapiens OX=9606 GN=ANLN PE=1 SV=2	1	18	18	18	17	9	5	17	9	5	17	9	5	21.9	21.9	21.9	124.2	0	101.75	By MS/MS	By MS/MS	By MS/MS	21.2	10.2	7.6	95224000	20235000	5761700	71076000	31095000	24649000
ANM1_HUMAN;ANM8_HUMAN	ANM1_HUMAN	20;2	20;2	20;2	sp|Q99873|ANM1_HUMAN Protein arginine N-methyltransferase 1 OS=Homo sapiens OX=9606 GN=PRMT1 PE=1 SV=3	2	20	20	20	20	20	16	20	20	16	20	20	16	59.3	59.3	59.3	42.461	0	83.283	By MS/MS	By MS/MS	By MS/MS	59.3	59.3	50.9	809450000	793160000	509070000	81886000	95946000	71481000
ANM3_HUMAN	ANM3_HUMAN	12	12	12	sp|O60678|ANM3_HUMAN Protein arginine N-methyltransferase 3 OS=Homo sapiens OX=9606 GN=PRMT3 PE=1 SV=4	1	12	12	12	11	10	5	11	10	5	11	10	5	28.6	28.6	28.6	59.902	0	31.311	By MS/MS	By MS/MS	By MS/MS	26.9	21.8	10.7	58094000	54126000	12797000	18735000	15550000	9180600
ANM5_HUMAN	ANM5_HUMAN	25	25	25	sp|O14744|ANM5_HUMAN Protein arginine N-methyltransferase 5 OS=Homo sapiens OX=9606 GN=PRMT5 PE=1 SV=4	1	25	25	25	23	25	16	23	25	16	23	25	16	48.2	48.2	48.2	72.683	0	78.05	By MS/MS	By MS/MS	By MS/MS	43.5	48.2	32	619520000	898390000	229380000	266400000	410020000	193840000
ANM6_HUMAN	ANM6_HUMAN	6	6	6	sp|Q96LA8|ANM6_HUMAN Protein arginine N-methyltransferase 6 OS=Homo sapiens OX=9606 GN=PRMT6 PE=1 SV=1	1	6	6	6	1	0	6	1	0	6	1	0	6	23.7	23.7	23.7	41.937	0	36.305	By MS/MS		By MS/MS	2.1	0	23.7	2492100	0	74213000	0	0	0
ANM7_HUMAN	ANM7_HUMAN	8	8	8	sp|Q9NVM4|ANM7_HUMAN Protein arginine N-methyltransferase 7 OS=Homo sapiens OX=9606 GN=PRMT7 PE=1 SV=1	1	8	8	8	8	8	4	8	8	4	8	8	4	17.2	17.2	17.2	78.458	0	17.391	By MS/MS	By MS/MS	By MS/MS	17.2	17.2	7.4	89984000	45900000	19903000	23606000	17691000	13319000
ANO10_HUMAN	ANO10_HUMAN	7	7	7	sp|Q9NW15|ANO10_HUMAN Anoctamin-10 OS=Homo sapiens OX=9606 GN=ANO10 PE=1 SV=2	1	7	7	7	6	4	6	6	4	6	6	4	6	10.9	10.9	10.9	76.328	0	8.3985	By MS/MS	By MS/MS	By MS/MS	10.2	7.7	9.8	23199000	12111000	23964000	10831000	10909000	16603000
ANO6_HUMAN	ANO6_HUMAN	5	5	5	sp|Q4KMQ2|ANO6_HUMAN Anoctamin-6 OS=Homo sapiens OX=9606 GN=ANO6 PE=1 SV=2	1	5	5	5	4	5	3	4	5	3	4	5	3	8.2	8.2	8.2	106.16	0	14.51	By MS/MS	By MS/MS	By MS/MS	7.4	8.2	5.6	26589000	16172000	5850200	37263000	26480000	24837000
ANPRA_HUMAN	ANPRA_HUMAN	3	3	3	sp|P16066|ANPRA_HUMAN Atrial natriuretic peptide receptor 1 OS=Homo sapiens OX=9606 GN=NPR1 PE=1 SV=1	1	3	3	3	3	0	0	3	0	0	3	0	0	4	4	4	118.92	0.00016537	5.5526	By MS/MS			4	0	0	6094200	0	0	0	0	0
ANR10_HUMAN	ANR10_HUMAN	4	4	4	sp|Q9NXR5|ANR10_HUMAN Ankyrin repeat domain-containing protein 10 OS=Homo sapiens OX=9606 GN=ANKRD10 PE=1 SV=2	1	4	4	4	4	3	0	4	3	0	4	3	0	15.2	15.2	15.2	44.767	0	16.262	By MS/MS	By MS/MS		15.2	12.6	0	7620000	8106600	0	8902500	11467000	0
ANR16_HUMAN	ANR16_HUMAN	2	2	2	sp|Q6P6B7|ANR16_HUMAN Ankyrin repeat domain-containing protein 16 OS=Homo sapiens OX=9606 GN=ANKRD16 PE=1 SV=1	1	2	2	2	1	1	2	1	1	2	1	1	2	8	8	8	39.283	0.000162	5.0902	By MS/MS	By MS/MS	By MS/MS	5	5	8	1193000	3182900	2636400	0	0	0
ANR17_HUMAN	ANR17_HUMAN	22	16	16	sp|O75179|ANR17_HUMAN Ankyrin repeat domain-containing protein 17 OS=Homo sapiens OX=9606 GN=ANKRD17 PE=1 SV=3	1	22	16	16	18	20	13	12	16	9	12	16	9	12.5	9	9	274.25	0	62.49	By MS/MS	By MS/MS	By MS/MS	9.8	11.5	7.6	45952000	77458000	15203000	24124000	32621000	19781000
ANR27_HUMAN	ANR27_HUMAN	6	6	6	sp|Q96NW4|ANR27_HUMAN Ankyrin repeat domain-containing protein 27 OS=Homo sapiens OX=9606 GN=ANKRD27 PE=1 SV=2	1	6	6	6	2	5	6	2	5	6	2	5	6	7.5	7.5	7.5	116.98	0	12.771	By matching	By MS/MS	By MS/MS	1.7	6.7	7.5	1291500	6153200	7098100	5182100	16245000	21267000
ANR28_HUMAN	ANR28_HUMAN	13	13	12	sp|O15084|ANR28_HUMAN Serine/threonine-protein phosphatase 6 regulatory ankyrin repeat subunit A OS=Homo sapiens OX=9606 GN=ANKRD28 PE=1 SV=5	1	13	13	12	11	11	9	11	11	9	10	10	8	19.9	19.9	18.1	112.96	0	32.821	By MS/MS	By MS/MS	By MS/MS	15.7	15.7	13.3	34024000	37693000	15153000	40927000	51752000	35233000
ANR35_HUMAN	ANR35_HUMAN	2	2	2	sp|Q8N283|ANR35_HUMAN Ankyrin repeat domain-containing protein 35 OS=Homo sapiens OX=9606 GN=ANKRD35 PE=2 SV=2	1	2	2	2	1	0	2	1	0	2	1	0	2	1.5	1.5	1.5	109.96	0.0098983	1.5116	By matching		By MS/MS	0.7	0	1.5	6196500	0	26191000	0	0	0
ANR39_HUMAN	ANR39_HUMAN	3	3	3	sp|Q53RE8|ANR39_HUMAN Ankyrin repeat domain-containing protein 39 OS=Homo sapiens OX=9606 GN=ANKRD39 PE=1 SV=1	1	3	3	3	0	1	3	0	1	3	0	1	3	20.2	20.2	20.2	19.651	0	7.3522		By MS/MS	By MS/MS	0	5.5	20.2	0	4649300	15813000	0	0	0
ANR40_HUMAN	ANR40_HUMAN	2	2	2	sp|Q6AI12|ANR40_HUMAN Ankyrin repeat domain-containing protein 40 OS=Homo sapiens OX=9606 GN=ANKRD40 PE=1 SV=2	1	2	2	2	2	1	1	2	1	1	2	1	1	9.5	9.5	9.5	41.088	0.00016268	5.2281	By MS/MS	By MS/MS	By MS/MS	9.5	3.8	5.7	947710	4396200	1346700	0	0	0
ANR46_HUMAN	ANR46_HUMAN	2	2	2	sp|Q86W74|ANR46_HUMAN Ankyrin repeat domain-containing protein 46 OS=Homo sapiens OX=9606 GN=ANKRD46 PE=1 SV=1	1	2	2	2	0	2	1	0	2	1	0	2	1	11.6	11.6	11.6	25.966	0.00016396	5.3778		By MS/MS	By MS/MS	0	11.6	6.9	0	8922600	995990	0	0	0
ANR50_HUMAN	ANR50_HUMAN	4	4	4	sp|Q9ULJ7|ANR50_HUMAN Ankyrin repeat domain-containing protein 50 OS=Homo sapiens OX=9606 GN=ANKRD50 PE=1 SV=4	1	4	4	4	0	3	4	0	3	4	0	3	4	5.2	5.2	5.2	155.86	0	10.11		By matching	By MS/MS	0	4.3	5.2	0	2132000	2439200	0	7018800	13909000
ANR52_HUMAN	ANR52_HUMAN	9	9	9	sp|Q8NB46|ANR52_HUMAN Serine/threonine-protein phosphatase 6 regulatory ankyrin repeat subunit C OS=Homo sapiens OX=9606 GN=ANKRD52 PE=1 SV=3	1	9	9	9	4	7	9	4	7	9	4	7	9	11.3	11.3	11.3	115.08	0	21.775	By MS/MS	By MS/MS	By MS/MS	4.7	9.4	11.3	11979000	28050000	36027000	22866000	43071000	44630000
ANR54_HUMAN	ANR54_HUMAN	5	5	5	sp|Q6NXT1|ANR54_HUMAN Ankyrin repeat domain-containing protein 54 OS=Homo sapiens OX=9606 GN=ANKRD54 PE=1 SV=2	1	5	5	5	4	5	3	4	5	3	4	5	3	36.3	36.3	36.3	32.505	0	38.585	By MS/MS	By MS/MS	By MS/MS	32	36.3	23.7	18934000	28942000	15096000	16536000	24666000	18823000
ANS1A_HUMAN;ANS1B_HUMAN	ANS1A_HUMAN	6;1	6;1	6;1	sp|Q92625|ANS1A_HUMAN Ankyrin repeat and SAM domain-containing protein 1A OS=Homo sapiens OX=9606 GN=ANKS1A PE=1 SV=4	2	6	6	6	3	4	4	3	4	4	3	4	4	6	6	6	123.11	0	9.1878	By MS/MS	By MS/MS	By MS/MS	2.7	4	4	4555500	8672700	5055500	0	13932000	7708300
ANTR1_HUMAN;ANTR2_HUMAN	ANTR1_HUMAN	11;1	11;1	11;1	sp|Q9H6X2|ANTR1_HUMAN Anthrax toxin receptor 1 OS=Homo sapiens OX=9606 GN=ANTXR1 PE=1 SV=2	2	11	11	11	11	2	0	11	2	0	11	2	0	22.9	22.9	22.9	62.788	0	32.26	By MS/MS	By matching		22.9	3.9	0	85353000	508210	0	65634000	832640	0
ANX11_HUMAN	ANX11_HUMAN	16	16	16	sp|P50995|ANX11_HUMAN Annexin A11 OS=Homo sapiens OX=9606 GN=ANXA11 PE=1 SV=1	1	16	16	16	16	13	15	16	13	15	16	13	15	30.5	30.5	30.5	54.389	0	76.424	By MS/MS	By MS/MS	By MS/MS	30.5	28.9	29.1	513170000	402750000	302570000	223720000	209930000	186420000
ANXA1_HUMAN	ANXA1_HUMAN	24	24	24	sp|P04083|ANXA1_HUMAN Annexin A1 OS=Homo sapiens OX=9606 GN=ANXA1 PE=1 SV=2	1	24	24	24	24	23	1	24	23	1	24	23	1	70.8	70.8	70.8	38.714	0	247.86	By MS/MS	By MS/MS	By matching	70.8	70.5	2	10988000000	2381200000	1307500	15947000000	4799600000	0
ANXA2_HUMAN;AXA2L_HUMAN	ANXA2_HUMAN;AXA2L_HUMAN	28;20	28;20	28;20	sp|P07355|ANXA2_HUMAN Annexin A2 OS=Homo sapiens OX=9606 GN=ANXA2 PE=1 SV=2;sp|A6NMY6|AXA2L_HUMAN Putative annexin A2-like protein OS=Homo sapiens OX=9606 GN=ANXA2P2 PE=5 SV=2	2	28	28	28	28	25	26	28	25	26	28	25	26	74.9	74.9	74.9	38.604	0	323.31	By MS/MS	By MS/MS	By MS/MS	74.9	68.4	70.8	11927000000	1342500000	4771700000	4945000000	611750000	2787400000
ANXA3_HUMAN	ANXA3_HUMAN	20	20	20	sp|P12429|ANXA3_HUMAN Annexin A3 OS=Homo sapiens OX=9606 GN=ANXA3 PE=1 SV=3	1	20	20	20	20	2	14	20	2	14	20	2	14	63.8	63.8	63.8	36.375	0	116.8	By MS/MS	By matching	By MS/MS	63.8	6.2	44	1985200000	9013500	119800000	1842300000	3808700	149180000
ANXA4_HUMAN	ANXA4_HUMAN	17	17	17	sp|P09525|ANXA4_HUMAN Annexin A4 OS=Homo sapiens OX=9606 GN=ANXA4 PE=1 SV=4	1	17	17	17	17	0	17	17	0	17	17	0	17	54.5	54.5	54.5	35.882	0	135.68	By MS/MS		By MS/MS	54.5	0	54.5	339010000	0	609710000	115950000	0	248740000
ANXA5_HUMAN	ANXA5_HUMAN	22	22	22	sp|P08758|ANXA5_HUMAN Annexin A5 OS=Homo sapiens OX=9606 GN=ANXA5 PE=1 SV=2	1	22	22	22	21	19	20	21	19	20	21	19	20	72.5	72.5	72.5	35.936	0	308.45	By MS/MS	By MS/MS	By MS/MS	72.5	72.2	72.2	8382900000	2149800000	4341700000	2007000000	666580000	1461900000
ANXA6_HUMAN	ANXA6_HUMAN	42	42	42	sp|P08133|ANXA6_HUMAN Annexin A6 OS=Homo sapiens OX=9606 GN=ANXA6 PE=1 SV=3	1	42	42	42	35	41	33	35	41	33	35	41	33	66.9	66.9	66.9	75.872	0	323.31	By MS/MS	By MS/MS	By MS/MS	62.9	66.9	60	963410000	3907700000	2126100000	131280000	572910000	442660000
ANXA7_HUMAN	ANXA7_HUMAN	18	18	18	sp|P20073|ANXA7_HUMAN Annexin A7 OS=Homo sapiens OX=9606 GN=ANXA7 PE=1 SV=3	1	18	18	18	17	16	17	17	16	17	17	16	17	36.9	36.9	36.9	52.739	0	140.78	By MS/MS	By MS/MS	By MS/MS	35.2	34.6	33.4	542650000	304580000	495670000	257380000	189830000	308340000
ANXA9_HUMAN	ANXA9_HUMAN	5	5	5	sp|O76027|ANXA9_HUMAN Annexin A9 OS=Homo sapiens OX=9606 GN=ANXA9 PE=1 SV=3	1	5	5	5	0	0	5	0	0	5	0	0	5	18.8	18.8	18.8	38.363	0	12.663			By MS/MS	0	0	18.8	0	0	18179000	0	0	0
AOFB_HUMAN;AOFA_HUMAN	AOFB_HUMAN	6;1	6;1	6;1	sp|P27338|AOFB_HUMAN Amine oxidase [flavin-containing] B OS=Homo sapiens OX=9606 GN=MAOB PE=1 SV=3	2	6	6	6	0	0	6	0	0	6	0	0	6	16.5	16.5	16.5	58.762	0	18.695			By MS/MS	0	0	16.5	0	0	38600000	0	0	0
AP1B1_HUMAN	AP1B1_HUMAN	38	20	20	sp|Q10567|AP1B1_HUMAN AP-1 complex subunit beta-1 OS=Homo sapiens OX=9606 GN=AP1B1 PE=1 SV=2	1	38	20	20	35	28	34	17	12	19	17	12	19	44.4	29.3	29.3	104.64	0	97.129	By MS/MS	By MS/MS	By MS/MS	39.8	31.3	41.8	382510000	212050000	986680000	845980000	552780000	2026000000
AP1G1_HUMAN	AP1G1_HUMAN	26	26	26	sp|O43747|AP1G1_HUMAN AP-1 complex subunit gamma-1 OS=Homo sapiens OX=9606 GN=AP1G1 PE=1 SV=5	1	26	26	26	20	22	26	20	22	26	20	22	26	38.2	38.2	38.2	91.35	0	84.476	By MS/MS	By MS/MS	By MS/MS	29.1	31.4	38.2	242450000	215830000	563360000	133600000	159090000	389210000
AP1G2_HUMAN	AP1G2_HUMAN	7	7	7	sp|O75843|AP1G2_HUMAN AP-1 complex subunit gamma-like 2 OS=Homo sapiens OX=9606 GN=AP1G2 PE=1 SV=1	1	7	7	7	7	7	2	7	7	2	7	7	2	10.3	10.3	10.3	87.116	0	10.791	By MS/MS	By MS/MS	By MS/MS	10.3	10.3	4.1	19103000	23148000	15777000	16151000	18861000	0
AP1M1_HUMAN	AP1M1_HUMAN	16	16	13	sp|Q9BXS5|AP1M1_HUMAN AP-1 complex subunit mu-1 OS=Homo sapiens OX=9606 GN=AP1M1 PE=1 SV=3	1	16	16	13	14	15	13	14	15	13	12	13	10	47.8	47.8	40.9	48.586	0	57.084	By MS/MS	By MS/MS	By MS/MS	42.8	45.9	39	173900000	181950000	115050000	57312000	97034000	64201000
AP1M2_HUMAN	AP1M2_HUMAN	12	9	9	sp|Q9Y6Q5|AP1M2_HUMAN AP-1 complex subunit mu-2 OS=Homo sapiens OX=9606 GN=AP1M2 PE=1 SV=4	1	12	9	9	2	2	12	0	0	9	0	0	9	30.3	23.4	23.4	48.108	0	36.173	By matching	By matching	By MS/MS	5	5	30.3	0	0	124580000	0	0	0
AP1S1_HUMAN	AP1S1_HUMAN	5	5	4	sp|P61966|AP1S1_HUMAN AP-1 complex subunit sigma-1A OS=Homo sapiens OX=9606 GN=AP1S1 PE=1 SV=1	1	5	5	4	4	4	5	4	4	5	4	4	4	31.6	31.6	26.6	18.733	0	34.982	By MS/MS	By MS/MS	By MS/MS	26.6	26.6	31.6	33574000	51372000	106080000	14223000	19472000	48086000
AP1S2_HUMAN	AP1S2_HUMAN	4	3	3	sp|P56377|AP1S2_HUMAN AP-1 complex subunit sigma-2 OS=Homo sapiens OX=9606 GN=AP1S2 PE=1 SV=1	1	4	3	3	2	3	1	2	3	0	2	3	0	26.8	21.7	21.7	18.615	0.00016439	5.4155	By MS/MS	By MS/MS	By matching	15.9	21.7	5.1	7675500	23346000	0	5351800	11532000	0
AP2A_HUMAN;AP2E_HUMAN;AP2B_HUMAN	AP2A_HUMAN	10;4;4	8;2;2	8;2;2	sp|P05549|AP2A_HUMAN Transcription factor AP-2-alpha OS=Homo sapiens OX=9606 GN=TFAP2A PE=1 SV=1	3	10	8	8	10	0	8	8	0	6	8	0	6	30.7	24.7	24.7	48.062	0	33.671	By MS/MS		By MS/MS	30.7	0	25.2	74887000	0	32150000	37573000	0	18840000
AP2A1_HUMAN	AP2A1_HUMAN	39	39	29	sp|O95782|AP2A1_HUMAN AP-2 complex subunit alpha-1 OS=Homo sapiens OX=9606 GN=AP2A1 PE=1 SV=3	1	39	39	29	36	27	34	36	27	34	28	18	27	47.8	47.8	36.1	107.54	0	151.2	By MS/MS	By MS/MS	By MS/MS	45.2	33.9	43.3	732710000	147600000	437370000	314610000	104240000	306080000
AP2A2_HUMAN	AP2A2_HUMAN	28	18	18	sp|O94973|AP2A2_HUMAN AP-2 complex subunit alpha-2 OS=Homo sapiens OX=9606 GN=AP2A2 PE=1 SV=2	1	28	18	18	23	21	21	15	12	14	15	12	14	40.3	28.1	28.1	103.96	0	87.751	By MS/MS	By MS/MS	By MS/MS	34.1	31.5	31.8	96953000	51666000	54803000	74370000	50815000	63851000
AP2B1_HUMAN	AP2B1_HUMAN	39	39	21	sp|P63010|AP2B1_HUMAN AP-2 complex subunit beta OS=Homo sapiens OX=9606 GN=AP2B1 PE=1 SV=1	1	39	39	21	38	37	34	38	37	34	20	21	19	44.4	44.4	29	104.55	0	210.27	By MS/MS	By MS/MS	By MS/MS	43.4	44.2	42.5	1794000000	1073200000	1238800000	795000000	502690000	902380000
AP2C_HUMAN	AP2C_HUMAN	12	12	10	sp|Q92754|AP2C_HUMAN Transcription factor AP-2 gamma OS=Homo sapiens OX=9606 GN=TFAP2C PE=1 SV=1	1	12	12	10	3	0	12	3	0	12	1	0	10	34.4	34.4	28.7	49.176	0	46.204	By MS/MS		By MS/MS	8.9	0	34.4	30853000	0	111310000	18501000	0	66950000
AP2M1_HUMAN	AP2M1_HUMAN	13	13	13	sp|Q96CW1|AP2M1_HUMAN AP-2 complex subunit mu OS=Homo sapiens OX=9606 GN=AP2M1 PE=1 SV=2	1	13	13	13	12	10	9	12	10	9	12	10	9	34.9	34.9	34.9	49.654	0	32.155	By MS/MS	By MS/MS	By MS/MS	33.3	27.1	29.2	146850000	50784000	72185000	62847000	33130000	52416000
AP2S1_HUMAN	AP2S1_HUMAN	5	5	5	sp|P53680|AP2S1_HUMAN AP-2 complex subunit sigma OS=Homo sapiens OX=9606 GN=AP2S1 PE=1 SV=2	1	5	5	5	4	5	4	4	5	4	4	5	4	32.4	32.4	32.4	17.018	0	8.1672	By MS/MS	By MS/MS	By MS/MS	26.8	32.4	26.1	48910000	24530000	54373000	191760000	99736000	217850000
AP3B1_HUMAN	AP3B1_HUMAN	26	26	21	sp|O00203|AP3B1_HUMAN AP-3 complex subunit beta-1 OS=Homo sapiens OX=9606 GN=AP3B1 PE=1 SV=3	1	26	26	21	22	18	23	22	18	23	17	16	19	27	27	22	121.32	0	72.337	By MS/MS	By MS/MS	By MS/MS	23.6	18.6	24.1	264650000	149480000	300680000	278970000	178850000	326880000
AP3B2_HUMAN	AP3B2_HUMAN	8	3	3	sp|Q13367|AP3B2_HUMAN AP-3 complex subunit beta-2 OS=Homo sapiens OX=9606 GN=AP3B2 PE=1 SV=2	1	8	3	3	5	5	4	0	3	0	0	3	0	8.7	3.7	3.7	119.06	0	6.768	By matching	By MS/MS	By matching	5	6	3.7	0	7232700	0	0	0	0
AP3D1_HUMAN	AP3D1_HUMAN	21	21	21	sp|O14617|AP3D1_HUMAN AP-3 complex subunit delta-1 OS=Homo sapiens OX=9606 GN=AP3D1 PE=1 SV=1	1	21	21	21	17	20	17	17	20	17	17	20	17	19.3	19.3	19.3	130.16	0	67.043	By MS/MS	By MS/MS	By MS/MS	16.7	19.3	15.8	147860000	152740000	98847000	58532000	74586000	75832000
AP3M1_HUMAN	AP3M1_HUMAN	8	8	6	sp|Q9Y2T2|AP3M1_HUMAN AP-3 complex subunit mu-1 OS=Homo sapiens OX=9606 GN=AP3M1 PE=1 SV=1	1	8	8	6	8	8	7	8	8	7	6	6	6	32.1	32.1	27.3	46.939	0	47.391	By MS/MS	By MS/MS	By MS/MS	32.1	32.1	29.7	52661000	43838000	32069000	87940000	86353000	87962000
AP3M2_HUMAN	AP3M2_HUMAN	3	1	1	sp|P53677|AP3M2_HUMAN AP-3 complex subunit mu-2 OS=Homo sapiens OX=9606 GN=AP3M2 PE=1 SV=1	1	3	1	1	3	3	2	1	1	1	1	1	1	11.2	6.5	6.5	46.977	0	14.096	By MS/MS	By MS/MS	By MS/MS	11.2	11.2	8.9	1191800	2118300	0	0	0	0
AP3S1_HUMAN	AP3S1_HUMAN	8	8	8	sp|Q92572|AP3S1_HUMAN AP-3 complex subunit sigma-1 OS=Homo sapiens OX=9606 GN=AP3S1 PE=1 SV=1	1	8	8	8	7	7	8	7	7	8	7	7	8	38.3	38.3	38.3	21.732	0	21.426	By MS/MS	By MS/MS	By MS/MS	38.3	38.3	38.3	41170000	77040000	81821000	48353000	79352000	101940000
AP4A_HUMAN	AP4A_HUMAN	10	10	10	sp|P50583|AP4A_HUMAN Bis(5-nucleosyl)-tetraphosphatase [asymmetrical] OS=Homo sapiens OX=9606 GN=NUDT2 PE=1 SV=3	1	10	10	10	9	10	6	9	10	6	9	10	6	87.8	87.8	87.8	16.829	0	29.439	By MS/MS	By MS/MS	By MS/MS	74.1	87.8	61.9	186270000	198740000	40707000	254790000	390030000	168390000
AP4AT_HUMAN	AP4AT_HUMAN	1	1	1	sp|Q96N21|AP4AT_HUMAN AP-4 complex accessory subunit Tepsin OS=Homo sapiens OX=9606 GN=TEPSIN PE=1 SV=1	1	1	1	1	1	0	0	1	0	0	1	0	0	3.6	3.6	3.6	55.136	0.00031343	4.3392	By MS/MS			3.6	0	0	908360	0	0	0	0	0
AP4B1_HUMAN	AP4B1_HUMAN	7	7	7	sp|Q9Y6B7|AP4B1_HUMAN AP-4 complex subunit beta-1 OS=Homo sapiens OX=9606 GN=AP4B1 PE=1 SV=2	1	7	7	7	3	2	7	3	2	7	3	2	7	10.6	10.6	10.6	83.259	0	10.935	By MS/MS	By MS/MS	By MS/MS	4.5	3.1	10.6	3089300	2581200	15851000	7793600	11629000	27114000
AP4E1_HUMAN	AP4E1_HUMAN	8	8	8	sp|Q9UPM8|AP4E1_HUMAN AP-4 complex subunit epsilon-1 OS=Homo sapiens OX=9606 GN=AP4E1 PE=1 SV=2	1	8	8	8	1	0	8	1	0	8	1	0	8	9.1	9.1	9.1	127.29	0	20.391	By MS/MS		By MS/MS	1.4	0	9.1	0	0	11814000	0	0	0
AP4M1_HUMAN	AP4M1_HUMAN	2	2	2	sp|O00189|AP4M1_HUMAN AP-4 complex subunit mu-1 OS=Homo sapiens OX=9606 GN=AP4M1 PE=1 SV=2	1	2	2	2	2	2	1	2	2	1	2	2	1	5.7	5.7	5.7	49.976	0.00089087	3.212	By MS/MS	By MS/MS	By MS/MS	5.7	5.7	3.3	2864400	4871100	1409000	5420000	11742000	0
AP5B1_HUMAN	AP5B1_HUMAN	6	6	6	sp|Q2VPB7|AP5B1_HUMAN AP-5 complex subunit beta-1 OS=Homo sapiens OX=9606 GN=AP5B1 PE=1 SV=4	1	6	6	6	4	6	1	4	6	1	4	6	1	9.8	9.8	9.8	93.948	0	16.097	By MS/MS	By MS/MS	By matching	6.5	9.8	1.7	2206400	6907800	242010	6506000	20467000	0
AP5S1_HUMAN	AP5S1_HUMAN	2	2	2	sp|Q9NUS5|AP5S1_HUMAN AP-5 complex subunit sigma-1 OS=Homo sapiens OX=9606 GN=AP5S1 PE=1 SV=1	1	2	2	2	2	2	1	2	2	1	2	2	1	15	15	15	22.522	0	7.9815	By MS/MS	By MS/MS	By MS/MS	15	15	10	4146000	2987300	2154200	14610000	12730000	0
AP5Z1_HUMAN	AP5Z1_HUMAN	5	5	5	sp|O43299|AP5Z1_HUMAN AP-5 complex subunit zeta-1 OS=Homo sapiens OX=9606 GN=AP5Z1 PE=1 SV=2	1	5	5	5	4	4	3	4	4	3	4	4	3	9	9	9	88.604	0	9.3058	By MS/MS	By MS/MS	By MS/MS	6.1	8.1	4.3	17778000	4205300	10849000	10501000	9347200	10209000
APAF_HUMAN	APAF_HUMAN	4	4	4	sp|O14727|APAF_HUMAN Apoptotic protease-activating factor 1 OS=Homo sapiens OX=9606 GN=APAF1 PE=1 SV=2	1	4	4	4	3	3	3	3	3	3	3	3	3	4.1	4.1	4.1	141.84	0.00088639	3.1189	By MS/MS	By MS/MS	By MS/MS	3.4	3.4	3.5	1329600	2659700	3495500	3539100	4317100	0
APBA3_HUMAN	APBA3_HUMAN	1	1	1	sp|O96018|APBA3_HUMAN Amyloid-beta A4 precursor protein-binding family A member 3 OS=Homo sapiens OX=9606 GN=APBA3 PE=1 SV=1	1	1	1	1	0	1	0	0	1	0	0	1	0	1.9	1.9	1.9	61.453	0.0028102	2.0828		By MS/MS		0	1.9	0	0	0	0	0	0	0
APBB2_HUMAN	APBB2_HUMAN	3	3	3	sp|Q92870|APBB2_HUMAN Amyloid-beta A4 precursor protein-binding family B member 2 OS=Homo sapiens OX=9606 GN=APBB2 PE=1 SV=3	1	3	3	3	0	0	3	0	0	3	0	0	3	4.9	4.9	4.9	83.373	0.00089405	3.2851			By MS/MS	0	0	4.9	0	0	2350200	0	0	0
APBP2_HUMAN	APBP2_HUMAN	4	4	4	sp|Q92624|APBP2_HUMAN Amyloid protein-binding protein 2 OS=Homo sapiens OX=9606 GN=APPBP2 PE=1 SV=2	1	4	4	4	1	0	4	1	0	4	1	0	4	10.3	10.3	10.3	66.853	0	9.8213	By MS/MS		By MS/MS	2.2	0	10.3	705350	0	13494000	0	0	0
APC_HUMAN	APC_HUMAN	3	3	3	sp|P25054|APC_HUMAN Adenomatous polyposis coli protein OS=Homo sapiens OX=9606 GN=APC PE=1 SV=2	1	3	3	3	1	0	2	1	0	2	1	0	2	1.7	1.7	1.7	311.64	0.00031412	4.3673	By MS/MS		By MS/MS	0.7	0	1	1292900	0	888020	0	0	0
APC1_HUMAN	APC1_HUMAN	19	19	19	sp|Q9H1A4|APC1_HUMAN Anaphase-promoting complex subunit 1 OS=Homo sapiens OX=9606 GN=ANAPC1 PE=1 SV=1	1	19	19	19	15	16	12	15	16	12	15	16	12	15.1	15.1	15.1	216.5	0	51.975	By MS/MS	By MS/MS	By MS/MS	12	13.1	8.7	46060000	58177000	19570000	42187000	53989000	34958000
APC10_HUMAN	APC10_HUMAN	2	2	2	sp|Q9UM13|APC10_HUMAN Anaphase-promoting complex subunit 10 OS=Homo sapiens OX=9606 GN=ANAPC10 PE=1 SV=1	1	2	2	2	1	2	0	1	2	0	1	2	0	14.1	14.1	14.1	21.252	0.0001692	6.1267	By matching	By MS/MS		6.5	14.1	0	1314200	9203200	0	0	0	0
APC11_HUMAN	APC11_HUMAN	1	1	1	sp|Q9NYG5|APC11_HUMAN Anaphase-promoting complex subunit 11 OS=Homo sapiens OX=9606 GN=ANAPC11 PE=1 SV=1	1	1	1	1	1	1	0	1	1	0	1	1	0	17.9	17.9	17.9	9.8405	0.00031061	4.1274	By MS/MS	By matching		17.9	17.9	0	650790	356830	0	0	0	0
APC13_HUMAN	APC13_HUMAN	2	2	2	sp|Q9BS18|APC13_HUMAN Anaphase-promoting complex subunit 13 OS=Homo sapiens OX=9606 GN=ANAPC13 PE=1 SV=1	1	2	2	2	2	1	2	2	1	2	2	1	2	37.8	37.8	37.8	8.5213	0.0010277	2.9837	By MS/MS	By MS/MS	By MS/MS	37.8	13.5	37.8	3690200	4323400	1914600	4687000	0	2267100
APC15_HUMAN	APC15_HUMAN	1	1	1	sp|P60006|APC15_HUMAN Anaphase-promoting complex subunit 15 OS=Homo sapiens OX=9606 GN=ANAPC15 PE=1 SV=1	1	1	1	1	1	1	0	1	1	0	1	1	0	29.8	29.8	29.8	14.281	0	13.257	By MS/MS	By MS/MS		29.8	29.8	0	1559200	1152700	0	0	0	0
APC16_HUMAN	APC16_HUMAN	3	3	3	sp|Q96DE5|APC16_HUMAN Anaphase-promoting complex subunit 16 OS=Homo sapiens OX=9606 GN=ANAPC16 PE=1 SV=1	1	3	3	3	2	3	3	2	3	3	2	3	3	55.5	55.5	55.5	11.667	0	29.386	By MS/MS	By MS/MS	By MS/MS	41.8	55.5	55.5	4512300	10125000	2942300	14898000	23364000	11873000
APC4_HUMAN	APC4_HUMAN	6	6	6	sp|Q9UJX5|APC4_HUMAN Anaphase-promoting complex subunit 4 OS=Homo sapiens OX=9606 GN=ANAPC4 PE=1 SV=2	1	6	6	6	3	4	4	3	4	4	3	4	4	10.9	10.9	10.9	92.115	0	17.575	By MS/MS	By MS/MS	By MS/MS	5.9	7.3	8.4	10747000	9881300	4109700	21818000	27871000	21509000
APC5_HUMAN	APC5_HUMAN	10	10	10	sp|Q9UJX4|APC5_HUMAN Anaphase-promoting complex subunit 5 OS=Homo sapiens OX=9606 GN=ANAPC5 PE=1 SV=2	1	10	10	10	10	8	6	10	8	6	10	8	6	17.7	17.7	17.7	85.076	0	25.849	By MS/MS	By MS/MS	By MS/MS	17.7	13	11	35096000	31969000	16822000	59313000	54886000	49230000
APC7_HUMAN	APC7_HUMAN	17	17	17	sp|Q9UJX3|APC7_HUMAN Anaphase-promoting complex subunit 7 OS=Homo sapiens OX=9606 GN=ANAPC7 PE=1 SV=4	1	17	17	17	16	15	7	16	15	7	16	15	7	37.7	37.7	37.7	66.855	0	59.581	By MS/MS	By MS/MS	By MS/MS	35.9	34.2	17.2	138590000	112650000	32323000	32919000	37834000	24053000
APEX1_HUMAN	APEX1_HUMAN	18	18	18	sp|P27695|APEX1_HUMAN DNA-(apurinic or apyrimidinic site) endonuclease OS=Homo sapiens OX=9606 GN=APEX1 PE=1 SV=2	1	18	18	18	16	17	14	16	17	14	16	17	14	69.8	69.8	69.8	35.554	0	260.38	By MS/MS	By MS/MS	By MS/MS	69.5	65.1	61.3	1803800000	1268100000	884290000	384360000	446410000	327500000
APEX2_HUMAN	APEX2_HUMAN	7	7	7	sp|Q9UBZ4|APEX2_HUMAN DNA-(apurinic or apyrimidinic site) endonuclease 2 OS=Homo sapiens OX=9606 GN=APEX2 PE=1 SV=1	1	7	7	7	7	1	0	7	1	0	7	1	0	20.3	20.3	20.3	57.4	0	24.41	By MS/MS	By matching		20.3	1.5	0	15497000	40449	0	0	0	0
APH1A_HUMAN	APH1A_HUMAN	1	1	1	sp|Q96BI3|APH1A_HUMAN Gamma-secretase subunit APH-1A OS=Homo sapiens OX=9606 GN=APH1A PE=1 SV=1	1	1	1	1	1	0	1	1	0	1	1	0	1	4.9	4.9	4.9	28.996	0.00088496	3.0889	By MS/MS		By MS/MS	4.9	0	4.9	7171600	0	4115300	0	0	0
API5_HUMAN	API5_HUMAN	21	21	21	sp|Q9BZZ5|API5_HUMAN Apoptosis inhibitor 5 OS=Homo sapiens OX=9606 GN=API5 PE=1 SV=3	1	21	21	21	21	17	18	21	17	18	21	17	18	50.4	50.4	50.4	59.004	0	114.68	By MS/MS	By MS/MS	By MS/MS	50.4	41	45.2	1317500000	670530000	475780000	901270000	880390000	746310000
APLP2_HUMAN	APLP2_HUMAN	15	14	14	sp|Q06481|APLP2_HUMAN Amyloid-like protein 2 OS=Homo sapiens OX=9606 GN=APLP2 PE=1 SV=2	1	15	14	14	14	2	11	13	2	10	13	2	10	24.4	23.3	23.3	86.955	0	45.096	By MS/MS	By matching	By MS/MS	22.7	2.5	16.4	351110000	2097200	86781000	107080000	3720400	23610000
APMAP_HUMAN	APMAP_HUMAN	19	19	19	sp|Q9HDC9|APMAP_HUMAN Adipocyte plasma membrane-associated protein OS=Homo sapiens OX=9606 GN=APMAP PE=1 SV=2	1	19	19	19	11	11	19	11	11	19	11	11	19	59.9	59.9	59.9	46.48	0	87.311	By MS/MS	By MS/MS	By MS/MS	38.2	38.5	59.9	248560000	134380000	1004200000	73220000	54855000	247490000
APOA1_HUMAN	APOA1_HUMAN	4	3	3	sp|P02647|APOA1_HUMAN Apolipoprotein A-I OS=Homo sapiens OX=9606 GN=APOA1 PE=1 SV=1	1	4	3	3	1	0	4	0	0	3	0	0	3	19.5	13.5	13.5	30.777	0.00045802	3.8172	By matching		By MS/MS	6	0	19.5	0	0	3145800	0	0	0
APOB_HUMAN	APOB_HUMAN	10	7	7	sp|P04114|APOB_HUMAN Apolipoprotein B-100 OS=Homo sapiens OX=9606 GN=APOB PE=1 SV=2	1	10	7	7	10	3	5	7	1	3	7	1	3	2.3	1.4	1.4	515.6	0	10.995	By MS/MS	By MS/MS	By MS/MS	2.3	0.7	1.1	252110000	1167000	7268900	161630000	0	11696000
APOC3_HUMAN	APOC3_HUMAN	1	1	1	sp|P02656|APOC3_HUMAN Apolipoprotein C-III OS=Homo sapiens OX=9606 GN=APOC3 PE=1 SV=1	1	1	1	1	1	0	0	1	0	0	1	0	0	16.2	16.2	16.2	10.852	0	51.672	By MS/MS			16.2	0	0	94663000	0	0	0	0	0
APOL2_HUMAN	APOL2_HUMAN	7	7	7	sp|Q9BQE5|APOL2_HUMAN Apolipoprotein L2 OS=Homo sapiens OX=9606 GN=APOL2 PE=1 SV=1	1	7	7	7	7	5	0	7	5	0	7	5	0	22	22	22	37.092	0	15.89	By MS/MS	By MS/MS		22	15.4	0	89448000	22650000	0	49309000	14469000	0
APT_HUMAN	APT_HUMAN	11	11	11	sp|P07741|APT_HUMAN Adenine phosphoribosyltransferase OS=Homo sapiens OX=9606 GN=APRT PE=1 SV=2	1	11	11	11	11	11	10	11	11	10	11	11	10	78.3	78.3	78.3	19.608	0	168.47	By MS/MS	By MS/MS	By MS/MS	78.3	78.3	74.4	1284000000	1702700000	1882100000	2138900000	3576000000	4632100000
APTX_HUMAN	APTX_HUMAN	3	3	3	sp|Q7Z2E3|APTX_HUMAN Aprataxin OS=Homo sapiens OX=9606 GN=APTX PE=1 SV=2	1	3	3	3	2	3	1	2	3	1	2	3	1	10.7	10.7	10.7	40.74	0	7.0479	By MS/MS	By MS/MS	By MS/MS	7.6	10.7	3.1	6234700	13424000	2846200	4050800	8182000	0
AQR_HUMAN	AQR_HUMAN	33	33	33	sp|O60306|AQR_HUMAN RNA helicase aquarius OS=Homo sapiens OX=9606 GN=AQR PE=1 SV=4	1	33	33	33	31	31	22	31	31	22	31	31	22	29.6	29.6	29.6	171.29	0	99.27	By MS/MS	By MS/MS	By MS/MS	28.2	27.7	21.4	279740000	267140000	93689000	101560000	143530000	69183000
AR13B_HUMAN	AR13B_HUMAN	1	1	1	sp|Q3SXY8|AR13B_HUMAN ADP-ribosylation factor-like protein 13B OS=Homo sapiens OX=9606 GN=ARL13B PE=1 SV=1	1	1	1	1	1	1	0	1	1	0	1	1	0	2.6	2.6	2.6	48.643	0.0028165	2.1202	By MS/MS	By matching		2.6	2.6	0	3298800	2192900	0	0	0	0
AR2BP_HUMAN	AR2BP_HUMAN	5	5	5	sp|Q9Y2Y0|AR2BP_HUMAN ADP-ribosylation factor-like protein 2-binding protein OS=Homo sapiens OX=9606 GN=ARL2BP PE=1 SV=1	1	5	5	5	5	5	3	5	5	3	5	5	3	35	35	35	18.822	0	15.298	By MS/MS	By MS/MS	By MS/MS	35	35	23.9	15670000	43413000	12276000	22362000	67187000	27458000
AR6P1_HUMAN	AR6P1_HUMAN	2	2	2	sp|Q15041|AR6P1_HUMAN ADP-ribosylation factor-like protein 6-interacting protein 1 OS=Homo sapiens OX=9606 GN=ARL6IP1 PE=1 SV=2	1	2	2	2	2	2	2	2	2	2	2	2	2	8.9	8.9	8.9	23.362	0	8.9475	By MS/MS	By MS/MS	By MS/MS	8.9	8.9	8.9	158150000	88965000	122300000	130220000	90800000	126230000
AR6P4_HUMAN	AR6P4_HUMAN	2	2	2	sp|Q66PJ3|AR6P4_HUMAN ADP-ribosylation factor-like protein 6-interacting protein 4 OS=Homo sapiens OX=9606 GN=ARL6IP4 PE=1 SV=2	1	2	2	2	2	2	2	2	2	2	2	2	2	7.4	7.4	7.4	44.915	0	9.1522	By MS/MS	By MS/MS	By MS/MS	7.4	7.4	7.4	26972000	17689000	17723000	18400000	14282000	17316000
AR6P6_HUMAN	AR6P6_HUMAN	1	1	1	sp|Q8N6S5|AR6P6_HUMAN ADP-ribosylation factor-like protein 6-interacting protein 6 OS=Homo sapiens OX=9606 GN=ARL6IP6 PE=1 SV=1	1	1	1	1	1	1	1	1	1	1	1	1	1	3.5	3.5	3.5	24.676	0.0051239	1.8525	By matching	By MS/MS	By MS/MS	3.5	3.5	3.5	4422100	4722300	3986800	0	0	0
ARAF_HUMAN	ARAF_HUMAN	6	4	4	sp|P10398|ARAF_HUMAN Serine/threonine-protein kinase A-Raf OS=Homo sapiens OX=9606 GN=ARAF PE=1 SV=2	1	6	4	4	4	2	4	2	0	3	2	0	3	11.1	7.3	7.3	67.585	0.00074951	3.4448	By MS/MS	By matching	By MS/MS	7.4	3.8	6.9	7433100	0	9312000	0	0	0
ARAP1_HUMAN	ARAP1_HUMAN	11	11	11	sp|Q96P48|ARAP1_HUMAN Arf-GAP with Rho-GAP domain, ANK repeat and PH domain-containing protein 1 OS=Homo sapiens OX=9606 GN=ARAP1 PE=1 SV=3	1	11	11	11	11	6	7	11	6	7	11	6	7	9.4	9.4	9.4	162.19	0	19.227	By MS/MS	By MS/MS	By MS/MS	9.4	5.4	6.1	41587000	8522000	12841000	32038000	15688000	26020000
ARBK1_HUMAN	ARBK1_HUMAN	10	10	7	sp|P25098|ARBK1_HUMAN Beta-adrenergic receptor kinase 1 OS=Homo sapiens OX=9606 GN=GRK2 PE=1 SV=2	1	10	10	7	6	10	6	6	10	6	4	7	3	19.7	19.7	13.9	79.573	0	35.257	By MS/MS	By MS/MS	By MS/MS	10	19.7	14.1	14616000	74076000	11966000	22218000	49342000	31342000
ARBK2_HUMAN	ARBK2_HUMAN	7	4	4	sp|P35626|ARBK2_HUMAN Beta-adrenergic receptor kinase 2 OS=Homo sapiens OX=9606 GN=GRK3 PE=1 SV=2	1	7	4	4	2	7	3	0	4	0	0	4	0	13.2	7.4	7.4	79.709	0.00015883	4.6399	By matching	By MS/MS	By matching	4.1	13.2	5.8	0	12857000	0	0	0	0
ARC1A_HUMAN	ARC1A_HUMAN	12	11	11	sp|Q92747|ARC1A_HUMAN Actin-related protein 2/3 complex subunit 1A OS=Homo sapiens OX=9606 GN=ARPC1A PE=2 SV=2	1	12	11	11	8	10	11	7	9	10	7	9	10	45.9	39.7	39.7	41.569	0	31.233	By MS/MS	By MS/MS	By MS/MS	34.6	39.2	41.4	52887000	76809000	60364000	67334000	115050000	148910000
ARC1B_HUMAN	ARC1B_HUMAN	14	14	13	sp|O15143|ARC1B_HUMAN Actin-related protein 2/3 complex subunit 1B OS=Homo sapiens OX=9606 GN=ARPC1B PE=1 SV=3	1	14	14	13	11	13	14	11	13	14	10	12	13	48.4	48.4	42.2	40.949	0	114.16	By MS/MS	By MS/MS	By MS/MS	41.1	48.1	48.4	367240000	782140000	499550000	360780000	756040000	585200000
ARCH_HUMAN	ARCH_HUMAN	1	1	1	sp|Q8IWT0|ARCH_HUMAN Protein archease OS=Homo sapiens OX=9606 GN=ZBTB8OS PE=1 SV=2	1	1	1	1	0	0	1	0	0	1	0	0	1	10.2	10.2	10.2	19.491	0.0008843	3.0719			By MS/MS	0	0	10.2	0	0	2455200	0	0	0
ARF_HUMAN	ARF_HUMAN	4	4	4	sp|Q8N726|ARF_HUMAN Tumor suppressor ARF OS=Homo sapiens OX=9606 GN=CDKN2A PE=1 SV=2	1	4	4	4	4	0	0	4	0	0	4	0	0	38.6	38.6	38.6	13.903	0	10.408	By MS/MS			38.6	0	0	18562000	0	0	0	0	0
ARF1_HUMAN	ARF1_HUMAN	11	11	2	sp|P84077|ARF1_HUMAN ADP-ribosylation factor 1 OS=Homo sapiens OX=9606 GN=ARF1 PE=1 SV=2	1	11	11	2	11	10	9	11	10	9	2	1	0	64.1	64.1	5.5	20.697	0	96.831	By MS/MS	By MS/MS	By MS/MS	64.1	63.5	58.6	1711000000	1259000000	1982100000	532740000	475960000	791970000
ARF3_HUMAN	ARF3_HUMAN	10	1	1	sp|P61204|ARF3_HUMAN ADP-ribosylation factor 3 OS=Homo sapiens OX=9606 GN=ARF3 PE=1 SV=2	1	10	1	1	10	10	10	1	1	1	1	1	1	63.5	5	5	20.601	1	-2	By matching	By MS/MS	By MS/MS	63.5	63.5	63.5	74972	571640	481860	0	0	0
ARF4_HUMAN	ARF4_HUMAN	10	6	6	sp|P18085|ARF4_HUMAN ADP-ribosylation factor 4 OS=Homo sapiens OX=9606 GN=ARF4 PE=1 SV=3	1	10	6	6	10	10	10	6	6	6	6	6	6	64.4	35.6	35.6	20.511	0	23.209	By MS/MS	By MS/MS	By MS/MS	64.4	64.4	64.4	932000000	485730000	445060000	1877800000	933000000	1150300000
ARF5_HUMAN	ARF5_HUMAN	10	5	5	sp|P84085|ARF5_HUMAN ADP-ribosylation factor 5 OS=Homo sapiens OX=9606 GN=ARF5 PE=1 SV=2	1	10	5	5	10	10	10	5	5	5	5	5	5	64.4	35.6	35.6	20.529	0	10.283	By MS/MS	By MS/MS	By MS/MS	64.4	64.4	64.4	34412000	61763000	98913000	39981000	73484000	146740000
ARF6_HUMAN	ARF6_HUMAN	5	5	5	sp|P62330|ARF6_HUMAN ADP-ribosylation factor 6 OS=Homo sapiens OX=9606 GN=ARF6 PE=1 SV=2	1	5	5	5	5	4	5	5	4	5	5	4	5	36	36	36	20.082	0	27.336	By MS/MS	By MS/MS	By MS/MS	36	34.9	36	80308000	37634000	129240000	95055000	75395000	208140000
ARFG1_HUMAN	ARFG1_HUMAN	13	13	13	sp|Q8N6T3|ARFG1_HUMAN ADP-ribosylation factor GTPase-activating protein 1 OS=Homo sapiens OX=9606 GN=ARFGAP1 PE=1 SV=2	1	13	13	13	10	10	12	10	10	12	10	10	12	45.6	45.6	45.6	44.667	0	135.61	By MS/MS	By MS/MS	By MS/MS	35.7	35.7	43.6	65912000	67379000	104840000	26671000	31131000	56800000
ARFG2_HUMAN	ARFG2_HUMAN	12	12	11	sp|Q8N6H7|ARFG2_HUMAN ADP-ribosylation factor GTPase-activating protein 2 OS=Homo sapiens OX=9606 GN=ARFGAP2 PE=1 SV=1	1	12	12	11	9	10	11	9	10	11	8	9	10	28.6	28.6	26.7	56.72	0	38.17	By MS/MS	By MS/MS	By MS/MS	22.3	25.1	27.1	70761000	105900000	163550000	48915000	85456000	116000000
ARFG3_HUMAN	ARFG3_HUMAN	9	8	8	sp|Q9NP61|ARFG3_HUMAN ADP-ribosylation factor GTPase-activating protein 3 OS=Homo sapiens OX=9606 GN=ARFGAP3 PE=1 SV=1	1	9	8	8	2	8	3	1	7	2	1	7	2	27.5	25.6	25.6	56.928	0	22.553	By matching	By MS/MS	By MS/MS	5	22.9	9.5	1797000	38178000	4709700	0	0	0
ARFP1_HUMAN	ARFP1_HUMAN	10	10	10	sp|P53367|ARFP1_HUMAN Arfaptin-1 OS=Homo sapiens OX=9606 GN=ARFIP1 PE=1 SV=2	1	10	10	10	9	8	8	9	8	8	9	8	8	39.9	39.9	39.9	41.738	0	55.745	By MS/MS	By MS/MS	By MS/MS	38.1	33.8	31.9	59338000	71358000	85806000	31730000	37621000	54016000
ARFP2_HUMAN	ARFP2_HUMAN	9	9	9	sp|P53365|ARFP2_HUMAN Arfaptin-2 OS=Homo sapiens OX=9606 GN=ARFIP2 PE=1 SV=1	1	9	9	9	6	7	9	6	7	9	6	7	9	36.4	36.4	36.4	37.855	0	68.261	By MS/MS	By MS/MS	By MS/MS	23.5	31.7	36.4	33218000	52266000	65156000	29436000	55303000	56607000
ARFRP_HUMAN	ARFRP_HUMAN	5	5	5	sp|Q13795|ARFRP_HUMAN ADP-ribosylation factor-related protein 1 OS=Homo sapiens OX=9606 GN=ARFRP1 PE=1 SV=1	1	5	5	5	4	3	4	4	3	4	4	3	4	33.3	33.3	33.3	22.614	0	13.038	By MS/MS	By MS/MS	By MS/MS	28.4	20.9	29.4	18327000	9491000	15126000	22516000	32548000	47040000
ARGI2_HUMAN	ARGI2_HUMAN	7	7	7	sp|P78540|ARGI2_HUMAN Arginase-2, mitochondrial OS=Homo sapiens OX=9606 GN=ARG2 PE=1 SV=1	1	7	7	7	1	7	0	1	7	0	1	7	0	33.9	33.9	33.9	38.577	0	27.08	By matching	By MS/MS		5.1	33.9	0	189910	24186000	0	0	0	0
ARGL1_HUMAN	ARGL1_HUMAN	4	4	4	sp|Q9NWB6|ARGL1_HUMAN Arginine and glutamate-rich protein 1 OS=Homo sapiens OX=9606 GN=ARGLU1 PE=1 SV=1	1	4	4	4	4	4	2	4	4	2	4	4	2	11.7	11.7	11.7	33.216	0.0013175	2.9243	By MS/MS	By MS/MS	By MS/MS	11.7	11.7	5.9	82321000	100960000	36778000	16264000	64584000	0
ARH_HUMAN	ARH_HUMAN	2	2	2	sp|Q5SW96|ARH_HUMAN Low density lipoprotein receptor adapter protein 1 OS=Homo sapiens OX=9606 GN=LDLRAP1 PE=1 SV=3	1	2	2	2	2	1	2	2	1	2	2	1	2	8.4	8.4	8.4	33.885	0.00016343	5.3173	By MS/MS	By matching	By MS/MS	8.4	3.2	8.4	6562300	116250	5279000	10401000	0	12229000
ARHG1_HUMAN	ARHG1_HUMAN	23	23	23	sp|Q92888|ARHG1_HUMAN Rho guanine nucleotide exchange factor 1 OS=Homo sapiens OX=9606 GN=ARHGEF1 PE=1 SV=2	1	23	23	23	18	23	17	18	23	17	18	23	17	30.4	30.4	30.4	102.43	0	86.908	By MS/MS	By MS/MS	By MS/MS	24.5	30.4	23.4	161280000	317580000	102470000	72201000	129390000	71748000
ARHG2_HUMAN	ARHG2_HUMAN	33	33	33	sp|Q92974|ARHG2_HUMAN Rho guanine nucleotide exchange factor 2 OS=Homo sapiens OX=9606 GN=ARHGEF2 PE=1 SV=4	1	33	33	33	23	33	11	23	33	11	23	33	11	39.2	39.2	39.2	111.54	0	138.47	By MS/MS	By MS/MS	By MS/MS	29.9	39.2	14.8	171850000	886480000	28136000	94984000	334790000	28586000
ARHG5_HUMAN	ARHG5_HUMAN	5	5	4	sp|Q12774|ARHG5_HUMAN Rho guanine nucleotide exchange factor 5 OS=Homo sapiens OX=9606 GN=ARHGEF5 PE=1 SV=3	1	5	5	4	1	0	5	1	0	5	1	0	4	4.4	4.4	3.2	176.8	0.00016886	6.0624	By matching		By MS/MS	0.6	0	4.4	1658800	0	7950100	0	0	0
ARHG6_HUMAN	ARHG6_HUMAN	4	2	2	sp|Q15052|ARHG6_HUMAN Rho guanine nucleotide exchange factor 6 OS=Homo sapiens OX=9606 GN=ARHGEF6 PE=1 SV=2	1	4	2	2	0	4	1	0	2	0	0	2	0	7.1	4.8	4.8	87.498	0	15.075		By MS/MS	By matching	0	7.1	1.3	0	16768000	0	0	0	0
ARHG7_HUMAN	ARHG7_HUMAN	12	12	10	sp|Q14155|ARHG7_HUMAN Rho guanine nucleotide exchange factor 7 OS=Homo sapiens OX=9606 GN=ARHGEF7 PE=1 SV=2	1	12	12	10	8	11	8	8	11	8	8	9	7	20.3	20.3	18.1	90.011	0	36.707	By MS/MS	By MS/MS	By MS/MS	14.4	17.9	14.2	19901000	56328000	9337400	27200000	62068000	21790000
ARHG8_HUMAN	ARHG8_HUMAN	3	3	3	sp|Q7Z628|ARHG8_HUMAN Neuroepithelial cell-transforming gene 1 protein OS=Homo sapiens OX=9606 GN=NET1 PE=1 SV=1	1	3	3	3	0	3	2	0	3	2	0	3	2	6	6	6	67.739	0.00045351	3.6061		By MS/MS	By MS/MS	0	6	3.9	0	2421100	2025600	0	6507700	8485700
ARHGA_HUMAN;ARGAL_HUMAN	ARHGA_HUMAN	7;1	7;1	7;1	sp|O15013|ARHGA_HUMAN Rho guanine nucleotide exchange factor 10 OS=Homo sapiens OX=9606 GN=ARHGEF10 PE=1 SV=4	2	7	7	7	7	2	2	7	2	2	7	2	2	7	7	7	151.61	0	17.275	By MS/MS	By matching	By MS/MS	7	1.4	2	18048000	985420	3168900	30566000	4092800	7518500
ARHGB_HUMAN	ARHGB_HUMAN	3	3	3	sp|O15085|ARHGB_HUMAN Rho guanine nucleotide exchange factor 11 OS=Homo sapiens OX=9606 GN=ARHGEF11 PE=1 SV=1	1	3	3	3	2	1	2	2	1	2	2	1	2	2	2	2	167.7	0.0013183	2.93	By MS/MS	By MS/MS	By MS/MS	1.1	0.6	1.5	1064700	445490	1193200	0	0	0
ARHGC_HUMAN	ARHGC_HUMAN	6	6	6	sp|Q9NZN5|ARHGC_HUMAN Rho guanine nucleotide exchange factor 12 OS=Homo sapiens OX=9606 GN=ARHGEF12 PE=1 SV=1	1	6	6	6	3	0	5	3	0	5	3	0	5	4	4	4	173.23	0.00016628	5.6805	By MS/MS		By MS/MS	2.1	0	3.2	3691500	0	7697400	0	0	0
ARHGG_HUMAN	ARHGG_HUMAN	18	18	18	sp|Q5VV41|ARHGG_HUMAN Rho guanine nucleotide exchange factor 16 OS=Homo sapiens OX=9606 GN=ARHGEF16 PE=1 SV=1	1	18	18	18	12	2	16	12	2	16	12	2	16	31.3	31.3	31.3	80.104	0	45.862	By MS/MS	By MS/MS	By MS/MS	20.9	4.1	25.8	28830000	33963000	56331000	22008000	0	55274000
ARHGH_HUMAN	ARHGH_HUMAN	1	1	1	sp|Q96PE2|ARHGH_HUMAN Rho guanine nucleotide exchange factor 17 OS=Homo sapiens OX=9606 GN=ARHGEF17 PE=1 SV=1	1	1	1	1	1	0	0	1	0	0	1	0	0	0.5	0.5	0.5	221.67	0.0085901	1.6	By MS/MS			0.5	0	0	0	0	0	0	0	0
ARHGI_HUMAN	ARHGI_HUMAN	5	5	5	sp|Q6ZSZ5|ARHGI_HUMAN Rho guanine nucleotide exchange factor 18 OS=Homo sapiens OX=9606 GN=ARHGEF18 PE=1 SV=4	1	5	5	5	5	4	0	5	4	0	5	4	0	5.1	5.1	5.1	151.64	0	15.256	By MS/MS	By MS/MS		5.1	4.5	0	8110900	6727400	0	9609900	9911200	0
ARI1_HUMAN	ARI1_HUMAN	11	11	11	sp|Q9Y4X5|ARI1_HUMAN E3 ubiquitin-protein ligase ARIH1 OS=Homo sapiens OX=9606 GN=ARIH1 PE=1 SV=2	1	11	11	11	11	11	9	11	11	9	11	11	9	26.8	26.8	26.8	64.117	0	34.743	By MS/MS	By MS/MS	By MS/MS	26.8	26.8	21	108590000	116380000	30965000	77098000	106930000	51368000
ARI1A_HUMAN	ARI1A_HUMAN	30	30	27	sp|O14497|ARI1A_HUMAN AT-rich interactive domain-containing protein 1A OS=Homo sapiens OX=9606 GN=ARID1A PE=1 SV=3	1	30	30	27	13	30	15	13	30	15	12	27	12	20.8	20.8	19.1	242.04	0	165	By MS/MS	By MS/MS	By MS/MS	8.9	20.8	9.6	364390000	356600000	371310000	958170000	2798300000	1658700000
ARI1B_HUMAN	ARI1B_HUMAN	6	3	3	sp|Q8NFD5|ARI1B_HUMAN AT-rich interactive domain-containing protein 1B OS=Homo sapiens OX=9606 GN=ARID1B PE=1 SV=2	1	6	3	3	3	6	3	2	3	0	2	3	0	4.9	3.2	3.2	236.12	0	10.378	By matching	By MS/MS	By matching	3.4	4.9	1.7	1336400	7112600	0	5626300	20640000	0
ARI2_HUMAN	ARI2_HUMAN	3	3	3	sp|O95376|ARI2_HUMAN E3 ubiquitin-protein ligase ARIH2 OS=Homo sapiens OX=9606 GN=ARIH2 PE=1 SV=1	1	3	3	3	2	3	1	2	3	1	2	3	1	9.3	9.3	9.3	57.818	0	7.4624	By MS/MS	By MS/MS	By matching	7.1	9.3	3.2	5936500	8406200	925840	7396100	10401000	3755600
ARI4A_HUMAN	ARI4A_HUMAN	3	3	3	sp|P29374|ARI4A_HUMAN AT-rich interactive domain-containing protein 4A OS=Homo sapiens OX=9606 GN=ARID4A PE=1 SV=3	1	3	3	3	1	0	3	1	0	3	1	0	3	2.2	2.2	2.2	142.75	0.00016168	5.0559	By matching		By MS/MS	0.8	0	2.2	2500700	0	15518000	0	0	0
ARI4B_HUMAN	ARI4B_HUMAN	2	2	2	sp|Q4LE39|ARI4B_HUMAN AT-rich interactive domain-containing protein 4B OS=Homo sapiens OX=9606 GN=ARID4B PE=1 SV=2	1	2	2	2	2	2	1	2	2	1	2	2	1	2.3	2.3	2.3	147.81	0	7.121	By MS/MS	By MS/MS	By MS/MS	2.3	2.3	1.3	3576000	2518600	213170	0	0	0
ARI5B_HUMAN	ARI5B_HUMAN	3	3	3	sp|Q14865|ARI5B_HUMAN AT-rich interactive domain-containing protein 5B OS=Homo sapiens OX=9606 GN=ARID5B PE=1 SV=3	1	3	3	3	3	2	0	3	2	0	3	2	0	4.2	4.2	4.2	132.37	0.00016625	5.6805	By MS/MS	By MS/MS		4.2	3	0	2263800	625130	0	0	0	0
ARID2_HUMAN	ARID2_HUMAN	18	18	18	sp|Q68CP9|ARID2_HUMAN AT-rich interactive domain-containing protein 2 OS=Homo sapiens OX=9606 GN=ARID2 PE=1 SV=2	1	18	18	18	17	16	16	17	16	16	17	16	16	14.8	14.8	14.8	197.39	0	76.367	By MS/MS	By MS/MS	By MS/MS	14.3	13.7	13.4	61468000	43947000	49087000	20245000	21026000	23747000
ARIP4_HUMAN	ARIP4_HUMAN	4	4	4	sp|Q9Y4B4|ARIP4_HUMAN Helicase ARIP4 OS=Homo sapiens OX=9606 GN=RAD54L2 PE=1 SV=4	1	4	4	4	2	3	1	2	3	1	2	3	1	3.5	3.5	3.5	162.77	0	6.9201	By MS/MS	By MS/MS	By MS/MS	1.8	2.6	0.9	1917400	13365000	0	0	0	0
ARK72_HUMAN;ARK74_HUMAN;ARK73_HUMAN	ARK72_HUMAN	8;2;1	8;2;1	8;2;1	sp|O43488|ARK72_HUMAN Aflatoxin B1 aldehyde reductase member 2 OS=Homo sapiens OX=9606 GN=AKR7A2 PE=1 SV=3	3	8	8	8	7	7	6	7	7	6	7	7	6	32.6	32.6	32.6	39.589	0	59.117	By MS/MS	By MS/MS	By MS/MS	29.2	30.4	27	121270000	105250000	202240000	121720000	109070000	203740000
ARL1_HUMAN	ARL1_HUMAN	7	7	7	sp|P40616|ARL1_HUMAN ADP-ribosylation factor-like protein 1 OS=Homo sapiens OX=9606 GN=ARL1 PE=1 SV=1	1	7	7	7	6	5	7	6	5	7	6	5	7	51.9	51.9	51.9	20.417	0	28.334	By MS/MS	By MS/MS	By MS/MS	45.9	40.9	51.9	62440000	50806000	93886000	85582000	70221000	137300000
ARL15_HUMAN	ARL15_HUMAN	3	3	3	sp|Q9NXU5|ARL15_HUMAN ADP-ribosylation factor-like protein 15 OS=Homo sapiens OX=9606 GN=ARL15 PE=1 SV=1	1	3	3	3	2	2	2	2	2	2	2	2	2	19.1	19.1	19.1	22.876	0.00088942	3.1847	By MS/MS	By MS/MS	By MS/MS	14.7	10.3	13.2	221030000	4724400	36279000	0	0	0
ARL2_HUMAN	ARL2_HUMAN	7	7	7	sp|P36404|ARL2_HUMAN ADP-ribosylation factor-like protein 2 OS=Homo sapiens OX=9606 GN=ARL2 PE=1 SV=4	1	7	7	7	7	7	4	7	7	4	7	7	4	50	50	50	20.878	0	40.508	By MS/MS	By MS/MS	By MS/MS	50	50	26.6	92625000	47069000	22391000	55199000	33597000	26881000
ARL3_HUMAN	ARL3_HUMAN	10	10	10	sp|P36405|ARL3_HUMAN ADP-ribosylation factor-like protein 3 OS=Homo sapiens OX=9606 GN=ARL3 PE=1 SV=2	1	10	10	10	8	10	10	8	10	10	8	10	10	77.5	77.5	77.5	20.455	0	62.021	By MS/MS	By MS/MS	By MS/MS	63.2	77.5	77.5	97394000	227930000	165510000	58285000	145130000	133370000
ARL6_HUMAN	ARL6_HUMAN	3	3	3	sp|Q9H0F7|ARL6_HUMAN ADP-ribosylation factor-like protein 6 OS=Homo sapiens OX=9606 GN=ARL6 PE=1 SV=1	1	3	3	3	2	3	0	2	3	0	2	3	0	21.5	21.5	21.5	21.097	0.00016377	5.3641	By MS/MS	By MS/MS		14.5	21.5	0	3757500	13687000	0	7256800	12992000	0
ARL8A_HUMAN	ARL8A_HUMAN	9	1	1	sp|Q96BM9|ARL8A_HUMAN ADP-ribosylation factor-like protein 8A OS=Homo sapiens OX=9606 GN=ARL8A PE=1 SV=1	1	9	1	1	7	9	9	1	1	1	1	1	1	39.8	8.6	8.6	21.416	0.0013195	2.9477	By matching	By MS/MS	By MS/MS	39.8	39.8	39.8	656020	1067000	4285500	0	0	0
ARL8B_HUMAN	ARL8B_HUMAN	12	12	4	sp|Q9NVJ2|ARL8B_HUMAN ADP-ribosylation factor-like protein 8B OS=Homo sapiens OX=9606 GN=ARL8B PE=1 SV=1	1	12	12	4	10	11	12	10	11	12	4	3	4	48.4	48.4	17.2	21.539	0	44.408	By MS/MS	By MS/MS	By MS/MS	48.4	48.4	48.4	218970000	220890000	350920000	262060000	348580000	450130000
ARLY_HUMAN	ARLY_HUMAN	4	4	4	sp|P04424|ARLY_HUMAN Argininosuccinate lyase OS=Homo sapiens OX=9606 GN=ASL PE=1 SV=4	1	4	4	4	1	2	4	1	2	4	1	2	4	12.3	12.3	12.3	51.657	0	9.4551	By matching	By MS/MS	By MS/MS	1.9	6.2	12.3	1944000	3473200	21077000	0	5056400	18979000
ARM10_HUMAN	ARM10_HUMAN	7	7	7	sp|Q8N2F6|ARM10_HUMAN Armadillo repeat-containing protein 10 OS=Homo sapiens OX=9606 GN=ARMC10 PE=1 SV=1	1	7	7	7	4	5	7	4	5	7	4	5	7	30.9	30.9	30.9	37.54	0	35.141	By MS/MS	By MS/MS	By MS/MS	17.8	23.3	30.9	16617000	2623300	68171000	17409000	14803000	50134000
ARMC1_HUMAN	ARMC1_HUMAN	8	8	8	sp|Q9NVT9|ARMC1_HUMAN Armadillo repeat-containing protein 1 OS=Homo sapiens OX=9606 GN=ARMC1 PE=1 SV=1	1	8	8	8	7	8	6	7	8	6	7	8	6	45.4	45.4	45.4	31.28	0	24.841	By MS/MS	By MS/MS	By MS/MS	40.1	45.4	29.1	60555000	85179000	38026000	105790000	163390000	111060000
ARMC6_HUMAN	ARMC6_HUMAN	14	14	14	sp|Q6NXE6|ARMC6_HUMAN Armadillo repeat-containing protein 6 OS=Homo sapiens OX=9606 GN=ARMC6 PE=1 SV=2	1	14	14	14	12	14	9	12	14	9	12	14	9	35.5	35.5	35.5	54.141	0	61.276	By MS/MS	By MS/MS	By MS/MS	31.1	35.5	23.6	95485000	216110000	37531000	23642000	51315000	26619000
ARMC8_HUMAN	ARMC8_HUMAN	11	11	11	sp|Q8IUR7|ARMC8_HUMAN Armadillo repeat-containing protein 8 OS=Homo sapiens OX=9606 GN=ARMC8 PE=1 SV=2	1	11	11	11	3	8	9	3	8	9	3	8	9	22.1	22.1	22.1	75.509	0	25.497	By MS/MS	By MS/MS	By MS/MS	8.3	14.6	16.6	4599100	28843000	27698000	1572300	20824000	22958000
ARMC9_HUMAN	ARMC9_HUMAN	10	10	10	sp|Q7Z3E5|ARMC9_HUMAN LisH domain-containing protein ARMC9 OS=Homo sapiens OX=9606 GN=ARMC9 PE=1 SV=3	1	10	10	10	1	5	9	1	5	9	1	5	9	16.3	16.3	16.3	91.818	0	26.886	By MS/MS	By MS/MS	By MS/MS	0.9	7.7	15.4	8446600	13395000	28750000	0	23447000	39819000
ARMD3_HUMAN	ARMD3_HUMAN	8	8	8	sp|Q5T2E6|ARMD3_HUMAN Armadillo-like helical domain-containing protein 3 OS=Homo sapiens OX=9606 GN=ARMH3 PE=1 SV=1	1	8	8	8	4	6	6	4	6	6	4	6	6	15.7	15.7	15.7	78.71	0	17.548	By MS/MS	By MS/MS	By MS/MS	8.6	13.1	10.7	6794600	29781000	29793000	20922000	25430000	38089000
ARMT1_HUMAN	ARMT1_HUMAN	21	21	21	sp|Q9H993|ARMT1_HUMAN Damage-control phosphatase ARMT1 OS=Homo sapiens OX=9606 GN=ARMT1 PE=1 SV=1	1	21	21	21	11	14	21	11	14	21	11	14	21	58.3	58.3	58.3	51.172	0	109.17	By MS/MS	By MS/MS	By MS/MS	32.4	37.2	58.3	94992000	251930000	2303800000	406420000	1131900000	5889900000
ARMX3_HUMAN	ARMX3_HUMAN	11	11	11	sp|Q9UH62|ARMX3_HUMAN Armadillo repeat-containing X-linked protein 3 OS=Homo sapiens OX=9606 GN=ARMCX3 PE=1 SV=1	1	11	11	11	11	7	8	11	7	8	11	7	8	35.9	35.9	35.9	42.5	0	38.821	By MS/MS	By MS/MS	By MS/MS	35.9	21.1	23.7	78999000	18213000	55143000	60915000	29362000	59938000
ARNT_HUMAN	ARNT_HUMAN	4	4	4	sp|P27540|ARNT_HUMAN Aryl hydrocarbon receptor nuclear translocator OS=Homo sapiens OX=9606 GN=ARNT PE=1 SV=1	1	4	4	4	3	3	2	3	3	2	3	3	2	8.2	8.2	8.2	86.636	0	27.41	By MS/MS	By MS/MS	By MS/MS	6.6	5.4	4.7	7222200	6864000	0	5952700	5412600	0
AROS_HUMAN	AROS_HUMAN	3	3	3	sp|Q86WX3|AROS_HUMAN Active regulator of SIRT1 OS=Homo sapiens OX=9606 GN=RPS19BP1 PE=1 SV=1	1	3	3	3	2	3	1	2	3	1	2	3	1	23.5	23.5	23.5	15.434	0	9.6222	By MS/MS	By MS/MS	By MS/MS	23.5	23.5	14	19679000	20016000	3426400	10317000	8169700	0
ARP10_HUMAN	ARP10_HUMAN	13	13	13	sp|Q9NZ32|ARP10_HUMAN Actin-related protein 10 OS=Homo sapiens OX=9606 GN=ACTR10 PE=1 SV=1	1	13	13	13	12	13	11	12	13	11	12	13	11	46	46	46	46.306	0	45.575	By MS/MS	By MS/MS	By MS/MS	44.1	46	36.9	61146000	105760000	61122000	135240000	161520000	198200000
ARP19_HUMAN	ARP19_HUMAN	6	5	5	sp|P56211|ARP19_HUMAN cAMP-regulated phosphoprotein 19 OS=Homo sapiens OX=9606 GN=ARPP19 PE=1 SV=2	1	6	5	5	5	5	6	4	4	5	4	4	5	50.9	41.1	41.1	12.323	0	12.249	By MS/MS	By MS/MS	By MS/MS	50.9	50.9	50.9	52166000	100650000	211750000	17378000	32781000	83376000
ARP2_HUMAN	ARP2_HUMAN	14	14	14	sp|P61160|ARP2_HUMAN Actin-related protein 2 OS=Homo sapiens OX=9606 GN=ACTR2 PE=1 SV=1	1	14	14	14	13	14	13	13	14	13	13	14	13	42.9	42.9	42.9	44.76	0	85.508	By MS/MS	By MS/MS	By MS/MS	41.1	42.9	41.1	563960000	1033900000	554110000	131730000	298490000	224540000
ARP21_HUMAN	ARP21_HUMAN	1	1	1	sp|Q9UBL0|ARP21_HUMAN cAMP-regulated phosphoprotein 21 OS=Homo sapiens OX=9606 GN=ARPP21 PE=1 SV=2	1	1	1	1	0	1	0	0	1	0	0	1	0	1.6	1.6	1.6	89.195	0.00016147	5.0143		By MS/MS		0	1.6	0	0	3160300	0	0	0	0
ARP3_HUMAN	ARP3_HUMAN	22	22	18	sp|P61158|ARP3_HUMAN Actin-related protein 3 OS=Homo sapiens OX=9606 GN=ACTR3 PE=1 SV=3	1	22	22	18	21	22	22	21	22	22	17	18	18	71.8	71.8	65.3	47.371	0	232.94	By MS/MS	By MS/MS	By MS/MS	70.8	71.8	71.8	1342200000	1865800000	1803100000	1869000000	3800700000	3584400000
ARP3B_HUMAN;ARP3C_HUMAN	ARP3B_HUMAN;ARP3C_HUMAN	6;4	2;1	2;1	sp|Q9P1U1|ARP3B_HUMAN Actin-related protein 3B OS=Homo sapiens OX=9606 GN=ACTR3B PE=2 SV=1;sp|Q9C0K3|ARP3C_HUMAN Actin-related protein 3C OS=Homo sapiens OX=9606 GN=ACTR3C PE=2 SV=1	2	6	2	2	4	4	6	0	0	2	0	0	2	19.9	10	10	47.607	0.00046055	3.9283	By matching	By matching	By MS/MS	9.8	9.8	19.9	0	0	781320	0	0	0
ARP5_HUMAN	ARP5_HUMAN	4	4	4	sp|Q9H9F9|ARP5_HUMAN Actin-related protein 5 OS=Homo sapiens OX=9606 GN=ACTR5 PE=1 SV=2	1	4	4	4	4	3	3	4	3	3	4	3	3	8.9	8.9	8.9	68.297	0	9.3012	By MS/MS	By MS/MS	By MS/MS	8.9	5.6	5.6	8721300	4401500	4692700	34191000	21630000	24938000
ARP5L_HUMAN	ARP5L_HUMAN	8	8	8	sp|Q9BPX5|ARP5L_HUMAN Actin-related protein 2/3 complex subunit 5-like protein OS=Homo sapiens OX=9606 GN=ARPC5L PE=1 SV=1	1	8	8	8	8	7	8	8	7	8	8	7	8	58.2	58.2	58.2	16.941	0	56.487	By MS/MS	By MS/MS	By MS/MS	58.2	53.6	58.2	170900000	188590000	294780000	219120000	274730000	471300000
ARP6_HUMAN	ARP6_HUMAN	2	2	2	sp|Q9GZN1|ARP6_HUMAN Actin-related protein 6 OS=Homo sapiens OX=9606 GN=ACTR6 PE=1 SV=1	1	2	2	2	2	1	2	2	1	2	2	1	2	5.6	5.6	5.6	45.81	0.00015969	4.7581	By MS/MS	By MS/MS	By MS/MS	5.6	3.8	5.6	3057000	2829300	2334000	10047000	0	11484000
ARP8_HUMAN	ARP8_HUMAN	4	4	4	sp|Q9H981|ARP8_HUMAN Actin-related protein 8 OS=Homo sapiens OX=9606 GN=ACTR8 PE=1 SV=2	1	4	4	4	2	3	0	2	3	0	2	3	0	6.7	6.7	6.7	70.483	0.00045963	3.9059	By MS/MS	By MS/MS		3.7	5	0	10889000	13141000	0	0	0	0
ARPC2_HUMAN	ARPC2_HUMAN	22	22	22	sp|O15144|ARPC2_HUMAN Actin-related protein 2/3 complex subunit 2 OS=Homo sapiens OX=9606 GN=ARPC2 PE=1 SV=1	1	22	22	22	21	22	20	21	22	20	21	22	20	78	78	78	34.333	0	171.95	By MS/MS	By MS/MS	By MS/MS	77.7	78	74.7	770360000	1212100000	1223300000	489300000	718730000	892290000
ARPC3_HUMAN	ARPC3_HUMAN	7	7	7	sp|O15145|ARPC3_HUMAN Actin-related protein 2/3 complex subunit 3 OS=Homo sapiens OX=9606 GN=ARPC3 PE=1 SV=3	1	7	7	7	5	7	7	5	7	7	5	7	7	41	41	41	20.546	0	23.104	By MS/MS	By MS/MS	By MS/MS	29.8	41	41	143300000	452330000	472440000	223160000	437430000	374930000
ARPC4_HUMAN	ARPC4_HUMAN	9	9	9	sp|P59998|ARPC4_HUMAN Actin-related protein 2/3 complex subunit 4 OS=Homo sapiens OX=9606 GN=ARPC4 PE=1 SV=3	1	9	9	9	9	8	9	9	8	9	9	8	9	67.9	67.9	67.9	19.667	0	43.538	By MS/MS	By MS/MS	By MS/MS	67.9	59.5	67.9	341440000	494590000	496300000	216670000	393200000	475330000
ARPC5_HUMAN	ARPC5_HUMAN	7	7	7	sp|O15511|ARPC5_HUMAN Actin-related protein 2/3 complex subunit 5 OS=Homo sapiens OX=9606 GN=ARPC5 PE=1 SV=3	1	7	7	7	6	7	7	6	7	7	6	7	7	58.3	58.3	58.3	16.32	0	119.7	By MS/MS	By MS/MS	By MS/MS	57.6	58.3	58.3	198220000	334120000	203140000	276500000	483890000	419310000
ARPIN_HUMAN	ARPIN_HUMAN	4	4	4	sp|Q7Z6K5|ARPIN_HUMAN Arpin OS=Homo sapiens OX=9606 GN=ARPIN PE=1 SV=1	1	4	4	4	4	0	0	4	0	0	4	0	0	18.1	18.1	18.1	24.943	0.00016431	5.4103	By MS/MS			18.1	0	0	20383000	0	0	0	0	0
ARRB1_HUMAN	ARRB1_HUMAN	4	4	4	sp|P49407|ARRB1_HUMAN Beta-arrestin-1 OS=Homo sapiens OX=9606 GN=ARRB1 PE=1 SV=2	1	4	4	4	4	0	3	4	0	3	4	0	3	12.4	12.4	12.4	47.065	0	12.585	By MS/MS		By MS/MS	12.4	0	9.3	16225000	0	9794900	9275100	0	9375400
ARRB2_HUMAN	ARRB2_HUMAN	10	10	10	sp|P32121|ARRB2_HUMAN Beta-arrestin-2 OS=Homo sapiens OX=9606 GN=ARRB2 PE=1 SV=2	1	10	10	10	1	10	1	1	10	1	1	10	1	35	35	35	46.105	0	40.327	By matching	By MS/MS	By matching	2.9	35	7.6	413510	70992000	1769400	0	0	0
ARRD1_HUMAN	ARRD1_HUMAN	3	3	3	sp|Q8N5I2|ARRD1_HUMAN Arrestin domain-containing protein 1 OS=Homo sapiens OX=9606 GN=ARRDC1 PE=1 SV=1	1	3	3	3	2	1	3	2	1	3	2	1	3	7.4	7.4	7.4	45.981	0.00030974	4.0726	By MS/MS	By MS/MS	By MS/MS	4.6	1.8	7.4	1991300	781070	7740600	0	0	0
ARSB_HUMAN	ARSB_HUMAN	2	2	2	sp|P15848|ARSB_HUMAN Arylsulfatase B OS=Homo sapiens OX=9606 GN=ARSB PE=1 SV=1	1	2	2	2	2	2	2	2	2	2	2	2	2	4.7	4.7	4.7	59.687	0.0015919	2.6817	By MS/MS	By MS/MS	By MS/MS	4.7	4.7	4.7	1819900	2451000	952290	8143700	13634000	4795700
ARSD_HUMAN	ARSD_HUMAN	2	2	2	sp|P51689|ARSD_HUMAN Arylsulfatase D OS=Homo sapiens OX=9606 GN=ARSD PE=1 SV=2	1	2	2	2	0	0	2	0	0	2	0	0	2	4	4	4	64.859	0.00016252	5.1622			By MS/MS	0	0	4	0	0	4766400	0	0	0
ARVC_HUMAN	ARVC_HUMAN	3	3	3	sp|O00192|ARVC_HUMAN Armadillo repeat protein deleted in velo-cardio-facial syndrome OS=Homo sapiens OX=9606 GN=ARVCF PE=1 SV=1	1	3	3	3	0	0	3	0	0	3	0	0	3	4.2	4.2	4.2	104.64	0	7.9241			By MS/MS	0	0	4.2	0	0	7425400	0	0	0
ARY1_HUMAN	ARY1_HUMAN	4	4	4	sp|P18440|ARY1_HUMAN Arylamine N-acetyltransferase 1 OS=Homo sapiens OX=9606 GN=NAT1 PE=1 SV=2	1	4	4	4	2	4	3	2	4	3	2	4	3	14.5	14.5	14.5	33.898	0	7.218	By matching	By MS/MS	By MS/MS	9	14.5	11.4	1639900	12125000	8066400	5583400	20468000	17241000
AS3MT_HUMAN	AS3MT_HUMAN	4	4	4	sp|Q9HBK9|AS3MT_HUMAN Arsenite methyltransferase OS=Homo sapiens OX=9606 GN=AS3MT PE=1 SV=3	1	4	4	4	0	4	0	0	4	0	0	4	0	12.3	12.3	12.3	41.747	0	9.395		By MS/MS		0	12.3	0	0	8964800	0	0	0	0
ASAH1_HUMAN	ASAH1_HUMAN	8	8	8	sp|Q13510|ASAH1_HUMAN Acid ceramidase OS=Homo sapiens OX=9606 GN=ASAH1 PE=1 SV=5	1	8	8	8	4	6	8	4	6	8	4	6	8	23.8	23.8	23.8	44.659	0	27.845	By MS/MS	By MS/MS	By MS/MS	10.6	18.5	23.8	8527300	41777000	60717000	9049700	23378000	40889000
ASAP2_HUMAN	ASAP2_HUMAN	4	4	3	sp|O43150|ASAP2_HUMAN Arf-GAP with SH3 domain, ANK repeat and PH domain-containing protein 2 OS=Homo sapiens OX=9606 GN=ASAP2 PE=1 SV=3	1	4	4	3	3	0	4	3	0	4	2	0	3	5.8	5.8	4.8	111.65	0	17.42	By MS/MS		By MS/MS	3.4	0	5.8	3618900	0	7237300	0	0	0
ASB3_HUMAN	ASB3_HUMAN	2	2	2	sp|Q9Y575|ASB3_HUMAN Ankyrin repeat and SOCS box protein 3 OS=Homo sapiens OX=9606 GN=ASB3 PE=1 SV=1	1	2	2	2	1	2	0	1	2	0	1	2	0	4.6	4.6	4.6	57.745	0.00060087	3.509	By MS/MS	By MS/MS		2.1	4.6	0	1545900	5769700	0	0	0	0
ASB6_HUMAN	ASB6_HUMAN	5	5	5	sp|Q9NWX5|ASB6_HUMAN Ankyrin repeat and SOCS box protein 6 OS=Homo sapiens OX=9606 GN=ASB6 PE=1 SV=1	1	5	5	5	3	4	2	3	4	2	3	4	2	15.7	15.7	15.7	47.135	0	13.19	By MS/MS	By MS/MS	By MS/MS	9.7	10.5	4.5	12773000	24816000	3314500	24468000	33447000	5137400
ASB9_HUMAN	ASB9_HUMAN	4	4	4	sp|Q96DX5|ASB9_HUMAN Ankyrin repeat and SOCS box protein 9 OS=Homo sapiens OX=9606 GN=ASB9 PE=1 SV=1	1	4	4	4	4	0	2	4	0	2	4	0	2	19	19	19	31.857	0	18.512	By MS/MS		By MS/MS	19	0	12.2	26209000	0	1419500	48146000	0	10732000
ASC_HUMAN	ASC_HUMAN	3	3	3	sp|Q9ULZ3|ASC_HUMAN Apoptosis-associated speck-like protein containing a CARD OS=Homo sapiens OX=9606 GN=PYCARD PE=1 SV=2	1	3	3	3	0	0	3	0	0	3	0	0	3	15.9	15.9	15.9	21.627	0.00016617	5.6713			By MS/MS	0	0	15.9	0	0	5847400	0	0	0
ASCC1_HUMAN	ASCC1_HUMAN	6	6	6	sp|Q8N9N2|ASCC1_HUMAN Activating signal cointegrator 1 complex subunit 1 OS=Homo sapiens OX=9606 GN=ASCC1 PE=1 SV=1	1	6	6	6	3	5	4	3	5	4	3	5	4	12.5	12.5	12.5	45.509	0.00016434	5.4128	By MS/MS	By MS/MS	By MS/MS	8	12.5	8	7295400	47960000	9955700	0	0	0
ASCC2_HUMAN	ASCC2_HUMAN	8	8	8	sp|Q9H1I8|ASCC2_HUMAN Activating signal cointegrator 1 complex subunit 2 OS=Homo sapiens OX=9606 GN=ASCC2 PE=1 SV=3	1	8	8	8	7	7	6	7	7	6	7	7	6	13.7	13.7	13.7	86.359	0	35.533	By MS/MS	By MS/MS	By MS/MS	12.4	9.5	10.7	33623000	30299000	19167000	26515000	40001000	27211000
ASCC3_HUMAN	ASCC3_HUMAN	21	21	21	sp|Q8N3C0|ASCC3_HUMAN Activating signal cointegrator 1 complex subunit 3 OS=Homo sapiens OX=9606 GN=ASCC3 PE=1 SV=3	1	21	21	21	16	19	14	16	19	14	16	19	14	11.8	11.8	11.8	251.46	0	41.251	By MS/MS	By MS/MS	By MS/MS	8.6	10.4	7.6	46935000	86076000	31754000	68206000	108230000	66924000
ASF1A_HUMAN	ASF1A_HUMAN	5	4	4	sp|Q9Y294|ASF1A_HUMAN Histone chaperone ASF1A OS=Homo sapiens OX=9606 GN=ASF1A PE=1 SV=1	1	5	4	4	2	5	5	1	4	4	1	4	4	34.3	30.4	30.4	22.968	0	35.17	By MS/MS	By MS/MS	By MS/MS	11.3	34.3	34.3	8656100	133850000	118420000	0	69128000	68814000
ASF1B_HUMAN	ASF1B_HUMAN	6	6	5	sp|Q9NVP2|ASF1B_HUMAN Histone chaperone ASF1B OS=Homo sapiens OX=9606 GN=ASF1B PE=1 SV=1	1	6	6	5	4	6	5	4	6	5	3	5	4	53.5	53.5	49.5	22.433	0	19.284	By MS/MS	By MS/MS	By MS/MS	28.2	53.5	39.6	53717000	110150000	74620000	64276000	102230000	123580000
ASGL1_HUMAN	ASGL1_HUMAN	10	10	10	sp|Q7L266|ASGL1_HUMAN Isoaspartyl peptidase/L-asparaginase OS=Homo sapiens OX=9606 GN=ASRGL1 PE=1 SV=2	1	10	10	10	8	8	0	8	8	0	8	8	0	56.2	56.2	56.2	32.054	0	87.302	By MS/MS	By MS/MS		41.9	46.4	0	20118000	55780000	0	16085000	54480000	0
ASH1L_HUMAN	ASH1L_HUMAN	3	3	3	sp|Q9NR48|ASH1L_HUMAN Histone-lysine N-methyltransferase ASH1L OS=Homo sapiens OX=9606 GN=ASH1L PE=1 SV=2	1	3	3	3	3	0	0	3	0	0	3	0	0	1	1	1	332.79	0.00060332	3.5711	By MS/MS			1	0	0	1627800	0	0	0	0	0
ASH2L_HUMAN	ASH2L_HUMAN	8	8	8	sp|Q9UBL3|ASH2L_HUMAN Set1/Ash2 histone methyltransferase complex subunit ASH2 OS=Homo sapiens OX=9606 GN=ASH2L PE=1 SV=1	1	8	8	8	7	6	7	7	6	7	7	6	7	16.4	16.4	16.4	68.722	0	26.826	By MS/MS	By MS/MS	By MS/MS	14.2	12.1	14.3	47619000	76816000	63247000	21104000	42884000	35927000
ASHWN_HUMAN	ASHWN_HUMAN	5	5	5	sp|Q9BVC5|ASHWN_HUMAN Ashwin OS=Homo sapiens OX=9606 GN=C2orf49 PE=1 SV=1	1	5	5	5	5	5	4	5	5	4	5	5	4	35.8	35.8	35.8	25.858	0	32.115	By MS/MS	By MS/MS	By MS/MS	35.8	35.8	26.3	19308000	31604000	16632000	44253000	70501000	41742000
ASM3A_HUMAN	ASM3A_HUMAN	5	5	5	sp|Q92484|ASM3A_HUMAN Acid sphingomyelinase-like phosphodiesterase 3a OS=Homo sapiens OX=9606 GN=SMPDL3A PE=1 SV=2	1	5	5	5	1	0	5	1	0	5	1	0	5	12.8	12.8	12.8	51.26	0	9.5727	By MS/MS		By MS/MS	1.5	0	12.8	2409300	0	16067000	0	0	0
ASM3B_HUMAN	ASM3B_HUMAN	2	2	2	sp|Q92485|ASM3B_HUMAN Acid sphingomyelinase-like phosphodiesterase 3b OS=Homo sapiens OX=9606 GN=SMPDL3B PE=1 SV=2	1	2	2	2	1	0	1	1	0	1	1	0	1	6.2	6.2	6.2	50.813	0.00016731	5.8483	By MS/MS		By MS/MS	3.5	0	2.6	561230	0	857240	0	0	0
ASML_HUMAN	ASML_HUMAN	18	18	18	sp|O95671|ASML_HUMAN Probable bifunctional dTTP/UTP pyrophosphatase/methyltransferase protein OS=Homo sapiens OX=9606 GN=ASMTL PE=1 SV=3	1	18	18	18	4	8	18	4	8	18	4	8	18	32.7	32.7	32.7	68.856	0	74.789	By MS/MS	By MS/MS	By MS/MS	11.3	16.6	32.7	11193000	28887000	121850000	9871000	17548000	92122000
ASNS_HUMAN	ASNS_HUMAN	23	23	23	sp|P08243|ASNS_HUMAN Asparagine synthetase [glutamine-hydrolyzing] OS=Homo sapiens OX=9606 GN=ASNS PE=1 SV=4	1	23	23	23	17	18	20	17	18	20	17	18	20	52.8	52.8	52.8	64.369	0	70.693	By MS/MS	By MS/MS	By MS/MS	35.5	39.8	44.2	355030000	275720000	296600000	135370000	138850000	140580000
ASPC1_HUMAN	ASPC1_HUMAN	10	10	10	sp|Q9BZE9|ASPC1_HUMAN Tether containing UBX domain for GLUT4 OS=Homo sapiens OX=9606 GN=ASPSCR1 PE=1 SV=1	1	10	10	10	2	9	8	2	9	8	2	9	8	31.1	31.1	31.1	60.182	0	48.663	By MS/MS	By MS/MS	By MS/MS	4.7	25.9	24.2	1670800	30984000	26376000	5079800	16377000	82807000
ASPG_HUMAN	ASPG_HUMAN	2	2	2	sp|P20933|ASPG_HUMAN N(4)-(beta-N-acetylglucosaminyl)-L-asparaginase OS=Homo sapiens OX=9606 GN=AGA PE=1 SV=2	1	2	2	2	0	0	2	0	0	2	0	0	2	5.8	5.8	5.8	37.208	0.0015901	2.6363			By MS/MS	0	0	5.8	0	0	2110700	0	0	0
ASPH_HUMAN	ASPH_HUMAN	21	21	21	sp|Q12797|ASPH_HUMAN Aspartyl/asparaginyl beta-hydroxylase OS=Homo sapiens OX=9606 GN=ASPH PE=1 SV=3	1	21	21	21	21	11	5	21	11	5	21	11	5	36.3	36.3	36.3	85.862	0	116.43	By MS/MS	By MS/MS	By MS/MS	36.3	18.6	13.3	726960000	14809000	10691000	211950000	8037500	4836900
ASPP1_HUMAN	ASPP1_HUMAN	3	2	2	sp|Q96KQ4|ASPP1_HUMAN Apoptosis-stimulating of p53 protein 1 OS=Homo sapiens OX=9606 GN=PPP1R13B PE=1 SV=3	1	3	2	2	1	1	3	0	0	2	0	0	2	2.7	1.9	1.9	119.56	0.0017172	2.4409	By matching	By matching	By MS/MS	0.7	0.7	2.7	0	0	1442700	0	0	0
ASPP2_HUMAN	ASPP2_HUMAN	4	4	3	sp|Q13625|ASPP2_HUMAN Apoptosis-stimulating of p53 protein 2 OS=Homo sapiens OX=9606 GN=TP53BP2 PE=1 SV=2	1	4	4	3	4	4	2	4	4	2	3	3	1	4.5	4.5	3.8	125.61	0	8.1148	By MS/MS	By MS/MS	By MS/MS	4.5	4.5	1.8	8937700	9509900	2893100	20091000	20877000	18260000
ASSY_HUMAN	ASSY_HUMAN	23	23	23	sp|P00966|ASSY_HUMAN Argininosuccinate synthase OS=Homo sapiens OX=9606 GN=ASS1 PE=1 SV=2	1	23	23	23	22	22	20	22	22	20	22	22	20	58.5	58.5	58.5	46.53	0	105.55	By MS/MS	By MS/MS	By MS/MS	52.4	52.4	57	1792100000	2021500000	1497900000	573270000	832920000	730340000
ASTRA_HUMAN	ASTRA_HUMAN	6	6	6	sp|Q96CP6|ASTRA_HUMAN Protein Aster-A OS=Homo sapiens OX=9606 GN=GRAMD1A PE=1 SV=2	1	6	6	6	0	4	5	0	4	5	0	4	5	12.6	12.6	12.6	80.679	0	8.4306		By MS/MS	By MS/MS	0	7.6	12.6	0	6735800	6375400	0	16558000	14774000
ASTRB_HUMAN	ASTRB_HUMAN	6	6	5	sp|Q3KR37|ASTRB_HUMAN Protein Aster-B OS=Homo sapiens OX=9606 GN=GRAMD1B PE=1 SV=1	1	6	6	5	6	0	0	6	0	0	5	0	0	13.8	13.8	12.9	85.399	0	16.598	By MS/MS			13.8	0	0	28868000	0	0	0	0	0
ASURF_HUMAN	ASURF_HUMAN	3	3	3	sp|L0R819|ASURF_HUMAN ASNSD1 upstream open reading frame protein OS=Homo sapiens OX=9606 GN=ASDURF PE=1 SV=1	1	3	3	3	2	3	0	2	3	0	2	3	0	39.6	39.6	39.6	11.25	0.00017229	6.6457	By MS/MS	By MS/MS		29.2	39.6	0	13571000	6486800	0	6535000	4544500	0
ASXL2_HUMAN	ASXL2_HUMAN	1	1	1	sp|Q76L83|ASXL2_HUMAN Putative Polycomb group protein ASXL2 OS=Homo sapiens OX=9606 GN=ASXL2 PE=1 SV=1	1	1	1	1	1	0	1	1	0	1	1	0	1	0.9	0.9	0.9	153.82	0.0051197	1.8376	By MS/MS		By MS/MS	0.9	0	0.9	748860	0	746910	0	0	0
AT11A_HUMAN	AT11A_HUMAN	3	3	3	sp|P98196|AT11A_HUMAN Probable phospholipid-transporting ATPase IH OS=Homo sapiens OX=9606 GN=ATP11A PE=1 SV=3	1	3	3	3	3	0	1	3	0	1	3	0	1	3.8	3.8	3.8	129.75	0	11.279	By MS/MS		By matching	3.8	0	2	9304100	0	266860	0	0	0
AT11B_HUMAN	AT11B_HUMAN	2	2	2	sp|Q9Y2G3|AT11B_HUMAN Probable phospholipid-transporting ATPase IF OS=Homo sapiens OX=9606 GN=ATP11B PE=1 SV=2	1	2	2	2	0	1	1	0	1	1	0	1	1	4.1	4.1	4.1	134.19	0	8.1784		By MS/MS	By MS/MS	0	3.1	0.9	0	2608800	0	0	0	0
AT11C_HUMAN	AT11C_HUMAN	5	5	5	sp|Q8NB49|AT11C_HUMAN Phospholipid-transporting ATPase IG OS=Homo sapiens OX=9606 GN=ATP11C PE=1 SV=3	1	5	5	5	5	2	2	5	2	2	5	2	2	6.4	6.4	6.4	129.48	0	8.9307	By MS/MS	By MS/MS	By MS/MS	6.4	2.8	2	21928000	1104500	2204700	6830700	0	2176000
AT12A_HUMAN	AT12A_HUMAN	5	1	0	sp|P54707|AT12A_HUMAN Potassium-transporting ATPase alpha chain 2 OS=Homo sapiens OX=9606 GN=ATP12A PE=1 SV=3	1	5	1	0	5	4	5	1	0	1	0	0	0	3.6	0.7	0	115.51	1	-2	By MS/MS	By matching	By matching	3.6	2.9	3.6	170600000	0	115180000	0	0	0
AT131_HUMAN	AT131_HUMAN	22	22	22	sp|Q9HD20|AT131_HUMAN Manganese-transporting ATPase 13A1 OS=Homo sapiens OX=9606 GN=ATP13A1 PE=1 SV=2	1	22	22	22	18	19	9	18	19	9	18	19	9	24	24	24	132.95	0	54.682	By MS/MS	By MS/MS	By MS/MS	19.4	21.3	10	99302000	110350000	115210000	102700000	121350000	53799000
AT133_HUMAN	AT133_HUMAN	6	6	6	sp|Q9H7F0|AT133_HUMAN Probable cation-transporting ATPase 13A3 OS=Homo sapiens OX=9606 GN=ATP13A3 PE=1 SV=4	1	6	6	6	6	2	1	6	2	1	6	2	1	8.2	8.2	8.2	138.04	0	17.865	By MS/MS	By MS/MS	By matching	8.2	2.2	1.7	19301000	2080500	627120	17089000	9544300	0
AT1A1_HUMAN;ATP4A_HUMAN	AT1A1_HUMAN	40;4	40;4	24;0	sp|P05023|AT1A1_HUMAN Sodium/potassium-transporting ATPase subunit alpha-1 OS=Homo sapiens OX=9606 GN=ATP1A1 PE=1 SV=1	2	40	40	24	40	40	39	40	40	39	24	24	24	44.6	44.6	25.3	112.89	0	323.31	By MS/MS	By MS/MS	By MS/MS	44.6	44.6	42.3	3572500000	1385800000	2430400000	724820000	346350000	701540000
AT1A2_HUMAN	AT1A2_HUMAN	15	1	1	sp|P50993|AT1A2_HUMAN Sodium/potassium-transporting ATPase subunit alpha-2 OS=Homo sapiens OX=9606 GN=ATP1A2 PE=1 SV=1	1	15	1	1	15	15	14	1	1	1	1	1	1	18.2	1.7	1.7	112.26	0.0017153	2.4166	By MS/MS	By MS/MS	By MS/MS	18.2	18.2	16	13222000	12571000	19127000	0	0	0
AT1A3_HUMAN	AT1A3_HUMAN	23	9	8	sp|P13637|AT1A3_HUMAN Sodium/potassium-transporting ATPase subunit alpha-3 OS=Homo sapiens OX=9606 GN=ATP1A3 PE=1 SV=3	1	23	9	8	14	23	13	0	9	0	0	8	0	31	13.2	11.6	111.75	0	26.83	By matching	By MS/MS	By matching	17.8	31	15.5	0	50367000	0	0	0	0
AT1A4_HUMAN	AT1A4_HUMAN	10	1	1	sp|Q13733|AT1A4_HUMAN Sodium/potassium-transporting ATPase subunit alpha-4 OS=Homo sapiens OX=9606 GN=ATP1A4 PE=1 SV=3	1	10	1	1	9	10	8	1	1	1	1	1	1	12.1	1.9	1.9	114.17	1	-2	By matching	By MS/MS	By MS/MS	10.6	12.1	8.4	769150	32819000	1879300	0	0	0
AT1B1_HUMAN	AT1B1_HUMAN	12	12	12	sp|P05026|AT1B1_HUMAN Sodium/potassium-transporting ATPase subunit beta-1 OS=Homo sapiens OX=9606 GN=ATP1B1 PE=1 SV=1	1	12	12	12	12	5	11	12	5	11	12	5	11	43.6	43.6	43.6	35.061	0	44.991	By MS/MS	By MS/MS	By MS/MS	43.6	23.8	40.6	454770000	3602700	208710000	254960000	10016000	147820000
AT1B3_HUMAN	AT1B3_HUMAN	13	13	13	sp|P54709|AT1B3_HUMAN Sodium/potassium-transporting ATPase subunit beta-3 OS=Homo sapiens OX=9606 GN=ATP1B3 PE=1 SV=1	1	13	13	13	13	12	12	13	12	12	13	12	12	48.7	48.7	48.7	31.512	0	89.66	By MS/MS	By MS/MS	By MS/MS	48.7	46.2	46.2	656390000	411160000	381980000	436000000	296220000	320960000
AT2A2_HUMAN	AT2A2_HUMAN	38	38	22	sp|P16615|AT2A2_HUMAN Sarcoplasmic/endoplasmic reticulum calcium ATPase 2 OS=Homo sapiens OX=9606 GN=ATP2A2 PE=1 SV=1	1	38	38	22	37	34	34	37	34	34	22	21	20	46.5	46.5	29.1	114.76	0	232.45	By MS/MS	By MS/MS	By MS/MS	45.8	43	43.2	1637500000	766430000	1181600000	572260000	324200000	585400000
AT2A3_HUMAN	AT2A3_HUMAN	29	21	19	sp|Q93084|AT2A3_HUMAN Sarcoplasmic/endoplasmic reticulum calcium ATPase 3 OS=Homo sapiens OX=9606 GN=ATP2A3 PE=1 SV=2	1	29	21	19	7	6	29	0	1	21	0	1	19	33.6	25.3	24.6	113.98	0	91.448	By matching	By matching	By MS/MS	7.5	6.8	33.6	0	548450	435820000	0	0	0
AT2B1_HUMAN;AT2B3_HUMAN	AT2B1_HUMAN	25;7	25;7	14;0	sp|P20020|AT2B1_HUMAN Plasma membrane calcium-transporting ATPase 1 OS=Homo sapiens OX=9606 GN=ATP2B1 PE=1 SV=4	2	25	25	14	25	9	20	25	9	20	14	2	13	28.4	28.4	16.9	134.68	0	100.23	By MS/MS	By MS/MS	By MS/MS	28.4	10.2	23.4	383160000	31217000	178510000	38337000	9316300	32970000
AT2B4_HUMAN	AT2B4_HUMAN	24	14	14	sp|P23634|AT2B4_HUMAN Plasma membrane calcium-transporting ATPase 4 OS=Homo sapiens OX=9606 GN=ATP2B4 PE=1 SV=2	1	24	14	14	20	18	10	10	11	4	10	11	4	26.5	16.3	16.3	137.92	0	55.767	By MS/MS	By MS/MS	By MS/MS	21.7	20.4	12	38345000	58951000	3074500	22551000	27598000	2965300
AT2C1_HUMAN	AT2C1_HUMAN	13	13	13	sp|P98194|AT2C1_HUMAN Calcium-transporting ATPase type 2C member 1 OS=Homo sapiens OX=9606 GN=ATP2C1 PE=1 SV=3	1	13	13	13	13	7	5	13	7	5	13	7	5	19.5	19.5	19.5	100.58	0	45.897	By MS/MS	By MS/MS	By MS/MS	19.5	9	8.6	103370000	13203000	7603000	18601000	4328600	12899000
ATP5E_HUMAN;AT5EL_HUMAN	ATP5E_HUMAN;AT5EL_HUMAN	1;1	1;1	1;1	sp|P56381|ATP5E_HUMAN ATP synthase subunit epsilon, mitochondrial OS=Homo sapiens OX=9606 GN=ATP5F1E PE=1 SV=2;sp|Q5VTU8|AT5EL_HUMAN ATP synthase subunit epsilon-like protein, mitochondrial OS=Homo sapiens OX=9606 GN=ATP5F1EP2 PE=1 SV=1	2	1	1	1	1	1	1	1	1	1	1	1	1	15.7	15.7	15.7	5.7797	0.0040407	1.9371	By MS/MS	By MS/MS	By MS/MS	15.7	15.7	15.7	179280000	44997000	60146000	0	0	0
AT5F1_HUMAN	AT5F1_HUMAN	10	10	10	sp|P24539|AT5F1_HUMAN ATP synthase F(0) complex subunit B1, mitochondrial OS=Homo sapiens OX=9606 GN=ATP5PB PE=1 SV=2	1	10	10	10	10	8	9	10	8	9	10	8	9	41	41	41	28.908	0	194.46	By MS/MS	By MS/MS	By MS/MS	41	35.9	36.3	966480000	1165900000	1256200000	3118200000	3327500000	4218700000
AT8B1_HUMAN	AT8B1_HUMAN	1	1	1	sp|O43520|AT8B1_HUMAN Phospholipid-transporting ATPase IC OS=Homo sapiens OX=9606 GN=ATP8B1 PE=1 SV=3	1	1	1	1	0	0	1	0	0	1	0	0	1	1	1	1	143.69	0.0085925	1.6027			By MS/MS	0	0	1	0	0	1393300	0	0	0
ATAD1_HUMAN	ATAD1_HUMAN	10	10	10	sp|Q8NBU5|ATAD1_HUMAN ATPase family AAA domain-containing protein 1 OS=Homo sapiens OX=9606 GN=ATAD1 PE=1 SV=1	1	10	10	10	8	7	7	8	7	7	8	7	7	36	36	36	40.744	0	34.894	By MS/MS	By MS/MS	By MS/MS	30.7	27.1	26.3	178940000	82076000	67919000	53885000	26180000	37219000
ATAD2_HUMAN	ATAD2_HUMAN	35	35	32	sp|Q6PL18|ATAD2_HUMAN ATPase family AAA domain-containing protein 2 OS=Homo sapiens OX=9606 GN=ATAD2 PE=1 SV=1	1	35	35	32	22	30	32	22	30	32	20	27	29	31.9	31.9	29.1	158.55	0	162.03	By MS/MS	By MS/MS	By MS/MS	21.9	28.3	30.5	105910000	207960000	328360000	29374000	48305000	77153000
ATAD5_HUMAN	ATAD5_HUMAN	5	5	5	sp|Q96QE3|ATAD5_HUMAN ATPase family AAA domain-containing protein 5 OS=Homo sapiens OX=9606 GN=ATAD5 PE=1 SV=4	1	5	5	5	4	4	0	4	4	0	4	4	0	3.4	3.4	3.4	207.57	0	6.9562	By MS/MS	By MS/MS		2.9	2.6	0	92493000	114610000	0	101860000	116590000	0
ATAS1_HUMAN	ATAS1_HUMAN	1	1	1	sp|Q5TC04|ATAS1_HUMAN Putative uncharacterized protein ATP1A1-AS1 OS=Homo sapiens OX=9606 GN=ATP1A1-AS1 PE=5 SV=1	1	1	1	1	1	0	1	1	0	1	1	0	1	17.9	17.9	17.9	10.239	1	-2	By MS/MS		By MS/MS	17.9	0	17.9	2706200	0	3053800	0	0	0
ATAT_HUMAN	ATAT_HUMAN	2	2	2	sp|Q5SQI0|ATAT_HUMAN Alpha-tubulin N-acetyltransferase 1 OS=Homo sapiens OX=9606 GN=ATAT1 PE=1 SV=1	1	2	2	2	0	2	0	0	2	0	0	2	0	5	5	5	46.81	0.002411	2.2554		By MS/MS		0	5	0	0	2150900	0	0	0	0
ATD2B_HUMAN	ATD2B_HUMAN	12	9	9	sp|Q9ULI0|ATD2B_HUMAN ATPase family AAA domain-containing protein 2B OS=Homo sapiens OX=9606 GN=ATAD2B PE=1 SV=3	1	12	9	9	4	6	11	2	3	8	2	3	8	10.4	7.7	7.7	164.91	0	10.965	By MS/MS	By MS/MS	By MS/MS	3.4	5	9.5	2713900	3889200	11937000	9045300	14490000	24013000
ATD3A_HUMAN	ATD3A_HUMAN	21	21	9	sp|Q9NVI7|ATD3A_HUMAN ATPase family AAA domain-containing protein 3A OS=Homo sapiens OX=9606 GN=ATAD3A PE=1 SV=2	1	21	21	9	19	19	18	19	19	18	8	8	9	41.2	41.2	19.1	71.368	0	82.073	By MS/MS	By MS/MS	By MS/MS	37.4	36.4	34.1	976420000	606130000	244950000	324470000	298440000	165720000
ATD3B_HUMAN	ATD3B_HUMAN	16	7	5	sp|Q5T9A4|ATD3B_HUMAN ATPase family AAA domain-containing protein 3B OS=Homo sapiens OX=9606 GN=ATAD3B PE=1 SV=1	1	16	7	5	15	15	8	7	6	1	5	5	1	31.9	17	11.9	72.572	0	22.353	By MS/MS	By MS/MS	By MS/MS	30.7	30.1	11.7	87221000	137490000	42188000	137670000	121480000	0
ATE1_HUMAN	ATE1_HUMAN	5	5	5	sp|O95260|ATE1_HUMAN Arginyl-tRNA--protein transferase 1 OS=Homo sapiens OX=9606 GN=ATE1 PE=1 SV=2	1	5	5	5	5	4	3	5	4	3	5	4	3	15.4	15.4	15.4	59.09	0	14.304	By MS/MS	By MS/MS	By MS/MS	15.4	12	8.7	11454000	7617900	3916000	19351000	16832000	12718000
ATF1_HUMAN	ATF1_HUMAN	3	1	1	sp|P18846|ATF1_HUMAN Cyclic AMP-dependent transcription factor ATF-1 OS=Homo sapiens OX=9606 GN=ATF1 PE=1 SV=2	1	3	1	1	3	3	3	1	1	1	1	1	1	15.5	9.6	9.6	29.232	0	9.3491	By MS/MS	By MS/MS	By MS/MS	15.5	15.5	15.5	3144000	1269200	1353700	0	0	0
ATF7_HUMAN	ATF7_HUMAN	2	2	2	sp|P17544|ATF7_HUMAN Cyclic AMP-dependent transcription factor ATF-7 OS=Homo sapiens OX=9606 GN=ATF7 PE=1 SV=2	1	2	2	2	2	2	2	2	2	2	2	2	2	7.7	7.7	7.7	52.967	0	9.8371	By MS/MS	By MS/MS	By MS/MS	7.7	7.7	7.7	5135400	6323500	3098600	14078000	20779000	13066000
ATG13_HUMAN	ATG13_HUMAN	3	3	3	sp|O75143|ATG13_HUMAN Autophagy-related protein 13 OS=Homo sapiens OX=9606 GN=ATG13 PE=1 SV=1	1	3	3	3	2	3	0	2	3	0	2	3	0	8.1	8.1	8.1	56.571	0.00016428	5.4099	By MS/MS	By MS/MS		4.4	8.1	0	2740300	5869700	0	3271300	5006100	0
ATG2A_HUMAN	ATG2A_HUMAN	2	2	2	sp|Q2TAZ0|ATG2A_HUMAN Autophagy-related protein 2 homolog A OS=Homo sapiens OX=9606 GN=ATG2A PE=1 SV=3	1	2	2	2	2	1	1	2	1	1	2	1	1	1.8	1.8	1.8	212.86	0.00045338	3.6023	By MS/MS	By MS/MS	By matching	1.8	1.2	1.2	3447800	1994100	412180	0	0	0
ATG2B_HUMAN	ATG2B_HUMAN	4	4	4	sp|Q96BY7|ATG2B_HUMAN Autophagy-related protein 2 homolog B OS=Homo sapiens OX=9606 GN=ATG2B PE=1 SV=5	1	4	4	4	3	2	3	3	2	3	3	2	3	2	2	2	232.76	0.00089219	3.2522	By MS/MS	By MS/MS	By MS/MS	1.4	0.9	1.5	131490000	253980000	124640000	727760000	801630000	748570000
ATG3_HUMAN	ATG3_HUMAN	11	11	11	sp|Q9NT62|ATG3_HUMAN Ubiquitin-like-conjugating enzyme ATG3 OS=Homo sapiens OX=9606 GN=ATG3 PE=1 SV=1	1	11	11	11	11	11	10	11	11	10	11	11	10	47.8	47.8	47.8	35.864	0	69.786	By MS/MS	By MS/MS	By MS/MS	47.8	47.8	45.5	162720000	293670000	107620000	36493000	65098000	32040000
ATG4A_HUMAN	ATG4A_HUMAN	3	3	3	sp|Q8WYN0|ATG4A_HUMAN Cysteine protease ATG4A OS=Homo sapiens OX=9606 GN=ATG4A PE=1 SV=1	1	3	3	3	1	3	0	1	3	0	1	3	0	10.6	10.6	10.6	45.377	0.00016485	5.4647	By matching	By MS/MS		3.8	10.6	0	565460	3021400	0	0	0	0
ATG4B_HUMAN	ATG4B_HUMAN	11	11	11	sp|Q9Y4P1|ATG4B_HUMAN Cysteine protease ATG4B OS=Homo sapiens OX=9606 GN=ATG4B PE=1 SV=2	1	11	11	11	5	11	7	5	11	7	5	11	7	35.6	35.6	35.6	44.294	0	106.93	By MS/MS	By MS/MS	By MS/MS	18.3	35.6	21.9	9736300	117860000	18466000	6442000	35909000	13376000
ATG5_HUMAN	ATG5_HUMAN	6	6	6	sp|Q9H1Y0|ATG5_HUMAN Autophagy protein 5 OS=Homo sapiens OX=9606 GN=ATG5 PE=1 SV=2	1	6	6	6	5	5	4	5	5	4	5	5	4	29.1	29.1	29.1	32.447	0	22.731	By MS/MS	By MS/MS	By MS/MS	24	23.6	18.5	16619000	42361000	32196000	44600000	98352000	99267000
ATG7_HUMAN	ATG7_HUMAN	9	9	9	sp|O95352|ATG7_HUMAN Ubiquitin-like modifier-activating enzyme ATG7 OS=Homo sapiens OX=9606 GN=ATG7 PE=1 SV=1	1	9	9	9	8	8	9	8	8	9	8	8	9	18.5	18.5	18.5	77.959	0	32.956	By MS/MS	By MS/MS	By MS/MS	16.4	16.1	18.5	48454000	18552000	33851000	27795000	17759000	28418000
ATG9A_HUMAN	ATG9A_HUMAN	6	6	6	sp|Q7Z3C6|ATG9A_HUMAN Autophagy-related protein 9A OS=Homo sapiens OX=9606 GN=ATG9A PE=1 SV=3	1	6	6	6	5	0	6	5	0	6	5	0	6	11.6	11.6	11.6	94.446	0	15.585	By MS/MS		By MS/MS	9.3	0	11.6	14516000	0	11361000	14717000	0	14131000
ATGA1_HUMAN	ATGA1_HUMAN	2	2	2	sp|Q9BSB4|ATGA1_HUMAN Autophagy-related protein 101 OS=Homo sapiens OX=9606 GN=ATG101 PE=1 SV=1	1	2	2	2	2	2	2	2	2	2	2	2	2	12.4	12.4	12.4	25.002	0.00017224	6.6299	By MS/MS	By MS/MS	By MS/MS	12.4	12.4	12.4	6011100	4029300	6646200	21968000	17035000	32524000
ATIF1_HUMAN	ATIF1_HUMAN	6	6	6	sp|Q9UII2|ATIF1_HUMAN ATPase inhibitor, mitochondrial OS=Homo sapiens OX=9606 GN=ATP5IF1 PE=1 SV=1	1	6	6	6	6	4	5	6	4	5	6	4	5	35.8	35.8	35.8	12.249	0	16.374	By MS/MS	By MS/MS	By MS/MS	35.8	24.5	28.3	393770000	264630000	261960000	298650000	263520000	357140000
ATLA2_HUMAN	ATLA2_HUMAN	14	14	14	sp|Q8NHH9|ATLA2_HUMAN Atlastin-2 OS=Homo sapiens OX=9606 GN=ATL2 PE=1 SV=2	1	14	14	14	11	7	11	11	7	11	11	7	11	32.6	32.6	32.6	66.228	0	56.434	By MS/MS	By MS/MS	By MS/MS	27.1	17.2	25.7	148440000	27134000	118780000	112640000	57927000	128630000
ATLA3_HUMAN	ATLA3_HUMAN	27	27	27	sp|Q6DD88|ATLA3_HUMAN Atlastin-3 OS=Homo sapiens OX=9606 GN=ATL3 PE=1 SV=1	1	27	27	27	27	25	25	27	25	25	27	25	25	63.4	63.4	63.4	60.541	0	248.84	By MS/MS	By MS/MS	By MS/MS	63.4	61.2	61.9	1415900000	779420000	1215200000	411050000	275380000	499560000
ATM_HUMAN	ATM_HUMAN	7	7	7	sp|Q13315|ATM_HUMAN Serine-protein kinase ATM OS=Homo sapiens OX=9606 GN=ATM PE=1 SV=4	1	7	7	7	7	0	1	7	0	1	7	0	1	2.4	2.4	2.4	350.68	0	9.2802	By MS/MS		By matching	2.4	0	0.3	11561000	0	450710	0	0	0
ATN1_HUMAN	ATN1_HUMAN	5	5	5	sp|P54259|ATN1_HUMAN Atrophin-1 OS=Homo sapiens OX=9606 GN=ATN1 PE=1 SV=3	1	5	5	5	2	0	4	2	0	4	2	0	4	7.6	7.6	7.6	125.41	0	10.022	By MS/MS		By MS/MS	4.1	0	6.7	5196400	0	32563000	0	0	0
ATOX1_HUMAN	ATOX1_HUMAN	4	4	4	sp|O00244|ATOX1_HUMAN Copper transport protein ATOX1 OS=Homo sapiens OX=9606 GN=ATOX1 PE=1 SV=1	1	4	4	4	3	4	3	3	4	3	3	4	3	75	75	75	7.4016	0	10.831	By MS/MS	By MS/MS	By MS/MS	48.5	75	63.2	125250000	248690000	152630000	100390000	226770000	157800000
ATP23_HUMAN	ATP23_HUMAN	5	5	5	sp|Q9Y6H3|ATP23_HUMAN Mitochondrial inner membrane protease ATP23 homolog OS=Homo sapiens OX=9606 GN=ATP23 PE=1 SV=3	1	5	5	5	0	5	2	0	5	2	0	5	2	26.4	26.4	26.4	28.08	0.00016711	5.8155		By MS/MS	By MS/MS	0	26.4	7.7	0	8665700	1144400	0	17215000	6090200
ATP5H_HUMAN	ATP5H_HUMAN	11	11	11	sp|O75947|ATP5H_HUMAN ATP synthase subunit d, mitochondrial OS=Homo sapiens OX=9606 GN=ATP5PD PE=1 SV=3	1	11	11	11	9	9	11	9	9	11	9	9	11	73.9	73.9	73.9	18.491	0	69.435	By MS/MS	By MS/MS	By MS/MS	65.2	65.2	73.9	1111100000	1035500000	1335500000	276530000	364000000	469250000
ATP5I_HUMAN	ATP5I_HUMAN	5	5	5	sp|P56385|ATP5I_HUMAN ATP synthase subunit e, mitochondrial OS=Homo sapiens OX=9606 GN=ATP5ME PE=1 SV=2	1	5	5	5	5	5	5	5	5	5	5	5	5	62.3	62.3	62.3	7.9331	0	12.376	By MS/MS	By MS/MS	By MS/MS	62.3	62.3	62.3	202160000	282870000	230990000	209290000	229800000	276110000
ATP5J_HUMAN	ATP5J_HUMAN	6	6	6	sp|P18859|ATP5J_HUMAN ATP synthase-coupling factor 6, mitochondrial OS=Homo sapiens OX=9606 GN=ATP5PF PE=1 SV=1	1	6	6	6	5	5	6	5	5	6	5	5	6	51.9	51.9	51.9	12.587	0	82.237	By MS/MS	By MS/MS	By MS/MS	49.1	50.9	51.9	297440000	418640000	471450000	204360000	297530000	337780000
ATP5L_HUMAN	ATP5L_HUMAN	4	4	4	sp|O75964|ATP5L_HUMAN ATP synthase subunit g, mitochondrial OS=Homo sapiens OX=9606 GN=ATP5MG PE=1 SV=3	1	4	4	4	4	4	4	4	4	4	4	4	4	44.7	44.7	44.7	11.428	0	51.995	By MS/MS	By MS/MS	By MS/MS	44.7	44.7	44.7	236460000	243800000	255250000	273950000	352630000	380870000
ATP5S_HUMAN	ATP5S_HUMAN	1	1	1	sp|Q99766|ATP5S_HUMAN ATP synthase subunit s, mitochondrial OS=Homo sapiens OX=9606 GN=DMAC2L PE=1 SV=3	1	1	1	1	1	1	1	1	1	1	1	1	1	5.1	5.1	5.1	24.866	0.002681	2.1697	By MS/MS	By MS/MS	By MS/MS	5.1	5.1	5.1	3270000	3773300	3471600	0	0	0
ATP6_HUMAN	ATP6_HUMAN	1	1	1	sp|P00846|ATP6_HUMAN ATP synthase subunit a OS=Homo sapiens OX=9606 GN=MT-ATP6 PE=1 SV=1	1	1	1	1	1	1	1	1	1	1	1	1	1	4.4	4.4	4.4	24.817	0	8.9352	By MS/MS	By MS/MS	By MS/MS	4.4	4.4	4.4	61500000	61215000	73356000	0	0	0
ATP68_HUMAN	ATP68_HUMAN	2	2	2	sp|P56378|ATP68_HUMAN ATP synthase subunit ATP5MPL, mitochondrial OS=Homo sapiens OX=9606 GN=ATP5MPL PE=1 SV=1	1	2	2	2	1	2	2	1	2	2	1	2	2	24.1	24.1	24.1	6.662	0.0063309	1.749	By MS/MS	By MS/MS	By MS/MS	12.1	24.1	24.1	44538000	22896000	75891000	149080000	228400000	355810000
ATP8_HUMAN	ATP8_HUMAN	3	3	3	sp|P03928|ATP8_HUMAN ATP synthase protein 8 OS=Homo sapiens OX=9606 GN=MT-ATP8 PE=1 SV=1	1	3	3	3	3	3	3	3	3	3	3	3	3	48.5	48.5	48.5	7.9916	0	14.479	By MS/MS	By MS/MS	By MS/MS	48.5	48.5	48.5	20359000	5483900	7273300	15147000	9879900	11453000
ATP9A_HUMAN	ATP9A_HUMAN	8	8	6	sp|O75110|ATP9A_HUMAN Probable phospholipid-transporting ATPase IIA OS=Homo sapiens OX=9606 GN=ATP9A PE=1 SV=3	1	8	8	6	2	0	8	2	0	8	1	0	6	9.2	9.2	7	118.58	0	20.283	By MS/MS		By MS/MS	3.1	0	9.2	6173900	0	27319000	4789400	0	24718000
ATPA_HUMAN	ATPA_HUMAN	35	35	35	sp|P25705|ATPA_HUMAN ATP synthase subunit alpha, mitochondrial OS=Homo sapiens OX=9606 GN=ATP5F1A PE=1 SV=1	1	35	35	35	34	35	28	34	35	28	34	35	28	66.7	66.7	66.7	59.75	0	323.31	By MS/MS	By MS/MS	By MS/MS	65.5	66.7	59.7	11461000000	11720000000	10662000000	3926500000	4894200000	5262200000
ATPB_HUMAN	ATPB_HUMAN	26	26	26	sp|P06576|ATPB_HUMAN ATP synthase subunit beta, mitochondrial OS=Homo sapiens OX=9606 GN=ATP5F1B PE=1 SV=3	1	26	26	26	25	24	26	25	24	26	25	24	26	77.7	77.7	77.7	56.559	0	323.31	By MS/MS	By MS/MS	By MS/MS	72.2	75.2	77.7	9936300000	9724500000	8106800000	2567800000	3412900000	3308500000
ATPD_HUMAN	ATPD_HUMAN	4	4	4	sp|P30049|ATPD_HUMAN ATP synthase subunit delta, mitochondrial OS=Homo sapiens OX=9606 GN=ATP5F1D PE=1 SV=2	1	4	4	4	4	4	4	4	4	4	4	4	4	41.7	41.7	41.7	17.49	0	51.668	By MS/MS	By MS/MS	By MS/MS	41.7	41.7	41.7	2325400000	1457300000	1862300000	8142400000	6540500000	9142200000
ATPF1_HUMAN	ATPF1_HUMAN	9	9	9	sp|Q5TC12|ATPF1_HUMAN ATP synthase mitochondrial F1 complex assembly factor 1 OS=Homo sapiens OX=9606 GN=ATPAF1 PE=1 SV=1	1	9	9	9	9	9	9	9	9	9	9	9	9	32.3	32.3	32.3	36.436	0	25.942	By MS/MS	By MS/MS	By MS/MS	32.3	32.3	32.3	44699000	50048000	76058000	50802000	64188000	103340000
ATPF2_HUMAN	ATPF2_HUMAN	6	6	6	sp|Q8N5M1|ATPF2_HUMAN ATP synthase mitochondrial F1 complex assembly factor 2 OS=Homo sapiens OX=9606 GN=ATPAF2 PE=1 SV=1	1	6	6	6	6	5	6	6	5	6	6	5	6	28	28	28	32.772	0	19.583	By MS/MS	By MS/MS	By MS/MS	28	22.5	28	16391000	13190000	31178000	5146900	8739000	13778000
ATPG_HUMAN	ATPG_HUMAN	10	10	10	sp|P36542|ATPG_HUMAN ATP synthase subunit gamma, mitochondrial OS=Homo sapiens OX=9606 GN=ATP5F1C PE=1 SV=1	1	10	10	10	10	10	10	10	10	10	10	10	10	34.9	34.9	34.9	32.996	0	71.838	By MS/MS	By MS/MS	By MS/MS	34.9	34.9	34.9	1089400000	749210000	1119500000	1483300000	1128000000	1918500000
ATPK_HUMAN	ATPK_HUMAN	3	3	3	sp|P56134|ATPK_HUMAN ATP synthase subunit f, mitochondrial OS=Homo sapiens OX=9606 GN=ATP5MF PE=1 SV=3	1	3	3	3	3	3	3	3	3	3	3	3	3	39.4	39.4	39.4	10.918	0	21.304	By MS/MS	By MS/MS	By MS/MS	39.4	39.4	39.4	142150000	136040000	134350000	213060000	238900000	288640000
ATPMD_HUMAN	ATPMD_HUMAN	4	4	4	sp|Q96IX5|ATPMD_HUMAN ATP synthase membrane subunit DAPIT, mitochondrial OS=Homo sapiens OX=9606 GN=ATP5MD PE=1 SV=1	1	4	4	4	3	4	4	3	4	4	3	4	4	44.8	44.8	44.8	6.4575	0	104.55	By MS/MS	By MS/MS	By MS/MS	44.8	44.8	44.8	165080000	156760000	165270000	359530000	318170000	396090000
ATPO_HUMAN	ATPO_HUMAN	10	10	10	sp|P48047|ATPO_HUMAN ATP synthase subunit O, mitochondrial OS=Homo sapiens OX=9606 GN=ATP5PO PE=1 SV=1	1	10	10	10	10	10	10	10	10	10	10	10	10	58.7	58.7	58.7	23.277	0	84.818	By MS/MS	By MS/MS	By MS/MS	58.7	58.7	58.7	945820000	1134600000	917320000	1239200000	1474000000	1582100000
ATR_HUMAN	ATR_HUMAN	7	7	7	sp|Q13535|ATR_HUMAN Serine/threonine-protein kinase ATR OS=Homo sapiens OX=9606 GN=ATR PE=1 SV=3	1	7	7	7	7	3	4	7	3	4	7	3	4	2.9	2.9	2.9	301.36	0	9.1907	By MS/MS	By MS/MS	By MS/MS	2.9	1.2	1.5	14639000	3486900	2395200	17451000	4899600	4851300
ATRAP_HUMAN	ATRAP_HUMAN	2	2	2	sp|Q6RW13|ATRAP_HUMAN Type-1 angiotensin II receptor-associated protein OS=Homo sapiens OX=9606 GN=AGTRAP PE=1 SV=1	1	2	2	2	2	1	2	2	1	2	2	1	2	24.5	24.5	24.5	17.419	0	12.955	By MS/MS	By MS/MS	By MS/MS	24.5	13.8	24.5	36403000	1934300	11566000	31344000	6807300	9049000
ATRIP_HUMAN	ATRIP_HUMAN	5	5	5	sp|Q8WXE1|ATRIP_HUMAN ATR-interacting protein OS=Homo sapiens OX=9606 GN=ATRIP PE=1 SV=1	1	5	5	5	4	3	3	4	3	3	4	3	3	9.2	9.2	9.2	85.837	0	9.0297	By MS/MS	By MS/MS	By MS/MS	7.1	5.8	5.8	3000000	4511000	2515000	0	0	0
ATRN_HUMAN	ATRN_HUMAN	4	4	4	sp|O75882|ATRN_HUMAN Attractin OS=Homo sapiens OX=9606 GN=ATRN PE=1 SV=2	1	4	4	4	0	0	4	0	0	4	0	0	4	6.5	6.5	6.5	158.54	0	12.528			By MS/MS	0	0	6.5	0	0	14305000	0	0	0
ATRX_HUMAN	ATRX_HUMAN	22	22	22	sp|P46100|ATRX_HUMAN Transcriptional regulator ATRX OS=Homo sapiens OX=9606 GN=ATRX PE=1 SV=5	1	22	22	22	19	12	19	19	12	19	19	12	19	13.6	13.6	13.6	282.58	0	112.27	By MS/MS	By MS/MS	By MS/MS	11.6	6.6	11.4	98269000	30942000	59785000	23111000	13651000	19139000
ATX10_HUMAN	ATX10_HUMAN	25	25	25	sp|Q9UBB4|ATX10_HUMAN Ataxin-10 OS=Homo sapiens OX=9606 GN=ATXN10 PE=1 SV=1	1	25	25	25	23	25	22	23	25	22	23	25	22	63.8	63.8	63.8	53.488	0	195.87	By MS/MS	By MS/MS	By MS/MS	63.2	63.8	57.5	513820000	1007300000	295320000	457590000	927000000	373140000
ATX1L_HUMAN	ATX1L_HUMAN	1	1	1	sp|P0C7T5|ATX1L_HUMAN Ataxin-1-like OS=Homo sapiens OX=9606 GN=ATXN1L PE=1 SV=1	1	1	1	1	0	0	1	0	0	1	0	0	1	1.9	1.9	1.9	73.305	0.0013099	2.7895			By MS/MS	0	0	1.9	0	0	452600	0	0	0
ATX2_HUMAN	ATX2_HUMAN	18	18	18	sp|Q99700|ATX2_HUMAN Ataxin-2 OS=Homo sapiens OX=9606 GN=ATXN2 PE=1 SV=2	1	18	18	18	16	14	7	16	14	7	16	14	7	25.7	25.7	25.7	140.28	0	96.933	By MS/MS	By MS/MS	By MS/MS	20.8	22.2	11.6	59295000	68128000	8504700	21340000	31412000	13034000
ATX2L_HUMAN	ATX2L_HUMAN	27	27	27	sp|Q8WWM7|ATX2L_HUMAN Ataxin-2-like protein OS=Homo sapiens OX=9606 GN=ATXN2L PE=1 SV=2	1	27	27	27	25	23	15	25	23	15	25	23	15	34.3	34.3	34.3	113.37	0	102.75	By MS/MS	By MS/MS	By MS/MS	32.6	30.1	21.1	332900000	344570000	88925000	54588000	68045000	38464000
ATX3_HUMAN	ATX3_HUMAN	6	6	6	sp|P54252|ATX3_HUMAN Ataxin-3 OS=Homo sapiens OX=9606 GN=ATXN3 PE=1 SV=5	1	6	6	6	2	4	5	2	4	5	2	4	5	21.3	21.3	21.3	41.25	0	11.527	By MS/MS	By MS/MS	By MS/MS	5.8	13	15.5	2906300	10476000	11512000	0	5967100	5579700
AUP1_HUMAN	AUP1_HUMAN	8	8	8	sp|Q9Y679|AUP1_HUMAN Ancient ubiquitous protein 1 OS=Homo sapiens OX=9606 GN=AUP1 PE=1 SV=2	1	8	8	8	8	7	5	8	7	5	8	7	5	29	29	29	45.786	0	54.889	By MS/MS	By MS/MS	By MS/MS	29	22.2	19	101500000	23297000	30665000	90537000	35525000	55833000
AURKA_HUMAN	AURKA_HUMAN	10	10	9	sp|O14965|AURKA_HUMAN Aurora kinase A OS=Homo sapiens OX=9606 GN=AURKA PE=1 SV=2	1	10	10	9	9	10	10	9	10	10	8	9	9	37.7	37.7	35.7	45.809	0	32.229	By MS/MS	By MS/MS	By MS/MS	35.2	37.7	37.7	56795000	28897000	28911000	47478000	30590000	34895000
AURKB_HUMAN;AURKC_HUMAN	AURKB_HUMAN	7;1	6;0	6;0	sp|Q96GD4|AURKB_HUMAN Aurora kinase B OS=Homo sapiens OX=9606 GN=AURKB PE=1 SV=3	2	7	6	6	6	6	5	5	5	4	5	5	4	24.7	22.4	22.4	39.31	0	21.548	By MS/MS	By MS/MS	By MS/MS	21.8	20.3	17.7	20285000	22184000	15614000	47582000	72236000	50646000
AUXI_HUMAN	AUXI_HUMAN	1	1	1	sp|O75061|AUXI_HUMAN Putative tyrosine-protein phosphatase auxilin OS=Homo sapiens OX=9606 GN=DNAJC6 PE=1 SV=3	1	1	1	1	1	1	0	1	1	0	1	1	0	1.9	1.9	1.9	99.995	0.009389	1.5591	By MS/MS	By MS/MS		1.9	1.9	0	3269100	1888100	0	0	0	0
AVEN_HUMAN	AVEN_HUMAN	5	5	5	sp|Q9NQS1|AVEN_HUMAN Cell death regulator Aven OS=Homo sapiens OX=9606 GN=AVEN PE=1 SV=1	1	5	5	5	4	4	2	4	4	2	4	4	2	22.7	22.7	22.7	38.506	0	11.497	By MS/MS	By MS/MS	By MS/MS	19.9	14.1	9.4	13552000	13495000	2356000	13443000	26382000	7939300
AVL9_HUMAN	AVL9_HUMAN	3	3	3	sp|Q8NBF6|AVL9_HUMAN Late secretory pathway protein AVL9 homolog OS=Homo sapiens OX=9606 GN=AVL9 PE=1 SV=1	1	3	3	3	1	2	3	1	2	3	1	2	3	4.8	4.8	4.8	71.947	0.0001651	5.5173	By MS/MS	By MS/MS	By MS/MS	2.2	3.7	4.8	1118700	5086400	11213000	0	7019400	7668200
AXA81_HUMAN;ANXA8_HUMAN	AXA81_HUMAN;ANXA8_HUMAN	5;4	5;4	5;4	sp|Q5VT79|AXA81_HUMAN Annexin A8-like protein 1 OS=Homo sapiens OX=9606 GN=ANXA8L1 PE=2 SV=2;sp|P13928|ANXA8_HUMAN Annexin A8 OS=Homo sapiens OX=9606 GN=ANXA8 PE=1 SV=3	2	5	5	5	5	0	0	5	0	0	5	0	0	20.5	20.5	20.5	36.879	0	15.08	By MS/MS			20.5	0	0	16965000	0	0	0	0	0
B2CL1_HUMAN	B2CL1_HUMAN	1	1	1	sp|Q07817|B2CL1_HUMAN Bcl-2-like protein 1 OS=Homo sapiens OX=9606 GN=BCL2L1 PE=1 SV=1	1	1	1	1	1	1	1	1	1	1	1	1	1	4.3	4.3	4.3	26.049	0.0017197	2.466	By MS/MS	By MS/MS	By MS/MS	4.3	4.3	4.3	4211400	2664300	8479200	0	0	0
B2CL2_HUMAN	B2CL2_HUMAN	1	1	1	sp|Q92843|B2CL2_HUMAN Bcl-2-like protein 2 OS=Homo sapiens OX=9606 GN=BCL2L2 PE=1 SV=2	1	1	1	1	1	0	1	1	0	1	1	0	1	9.8	9.8	9.8	20.746	0.0013081	2.7702	By MS/MS		By MS/MS	9.8	0	9.8	969260	0	1026500	0	0	0
B2L12_HUMAN	B2L12_HUMAN	1	1	1	sp|Q9HB09|B2L12_HUMAN Bcl-2-like protein 12 OS=Homo sapiens OX=9606 GN=BCL2L12 PE=1 SV=1	1	1	1	1	1	0	1	1	0	1	1	0	1	3.9	3.9	3.9	36.821	0	9.2359	By MS/MS		By MS/MS	3.9	0	3.9	0	0	1362500	0	0	0
B2L13_HUMAN	B2L13_HUMAN	11	11	11	sp|Q9BXK5|B2L13_HUMAN Bcl-2-like protein 13 OS=Homo sapiens OX=9606 GN=BCL2L13 PE=1 SV=1	1	11	11	11	11	9	6	11	9	6	11	9	6	39.2	39.2	39.2	52.723	0	47.992	By MS/MS	By MS/MS	By MS/MS	39.2	32.8	21.6	90226000	33890000	17119000	26413000	14776000	13173000
B2MG_HUMAN	B2MG_HUMAN	4	4	4	sp|P61769|B2MG_HUMAN Beta-2-microglobulin OS=Homo sapiens OX=9606 GN=B2M PE=1 SV=1	1	4	4	4	4	4	2	4	4	2	4	4	2	41.2	41.2	41.2	13.714	0	31.767	By MS/MS	By MS/MS	By MS/MS	41.2	41.2	26.9	526890000	226160000	23577000	354300000	147810000	26263000
B3A2_HUMAN;B3A3_HUMAN	B3A2_HUMAN	21;2	21;2	21;2	sp|P04920|B3A2_HUMAN Anion exchange protein 2 OS=Homo sapiens OX=9606 GN=SLC4A2 PE=1 SV=4	2	21	21	21	21	12	7	21	12	7	21	12	7	24.6	24.6	24.6	137.01	0	146.25	By MS/MS	By MS/MS	By MS/MS	24.6	13	7.6	223540000	35316000	27487000	73555000	18912000	25748000
B3GA3_HUMAN	B3GA3_HUMAN	6	6	6	sp|O94766|B3GA3_HUMAN Galactosylgalactosylxylosylprotein 3-beta-glucuronosyltransferase 3 OS=Homo sapiens OX=9606 GN=B3GAT3 PE=1 SV=2	1	6	6	6	6	4	6	6	4	6	6	4	6	29	29	29	37.121	0	30.622	By MS/MS	By MS/MS	By MS/MS	29	18.2	29	45406000	13743000	35014000	33960000	15593000	60149000
B3GL1_HUMAN	B3GL1_HUMAN	3	3	3	sp|O75752|B3GL1_HUMAN UDP-GalNAc:beta-1,3-N-acetylgalactosaminyltransferase 1 OS=Homo sapiens OX=9606 GN=B3GALNT1 PE=1 SV=1	1	3	3	3	0	0	3	0	0	3	0	0	3	12.4	12.4	12.4	39.511	0	8.6579			By MS/MS	0	0	12.4	0	0	8771900	0	0	0
B3GLT_HUMAN	B3GLT_HUMAN	4	4	4	sp|Q6Y288|B3GLT_HUMAN Beta-1,3-glucosyltransferase OS=Homo sapiens OX=9606 GN=B3GLCT PE=1 SV=2	1	4	4	4	1	0	3	1	0	3	1	0	3	11.4	11.4	11.4	56.563	0.00016242	5.1497	By MS/MS		By MS/MS	3.2	0	8.2	1199300	0	1017500	0	0	0
B3GN2_HUMAN	B3GN2_HUMAN	1	1	1	sp|Q9NY97|B3GN2_HUMAN N-acetyllactosaminide beta-1,3-N-acetylglucosaminyltransferase 2 OS=Homo sapiens OX=9606 GN=B3GNT2 PE=1 SV=2	1	1	1	1	0	0	1	0	0	1	0	0	1	3.8	3.8	3.8	46.021	0.0017128	2.3821			By MS/MS	0	0	3.8	0	0	7186300	0	0	0
B3GT6_HUMAN	B3GT6_HUMAN	2	2	2	sp|Q96L58|B3GT6_HUMAN Beta-1,3-galactosyltransferase 6 OS=Homo sapiens OX=9606 GN=B3GALT6 PE=1 SV=2	1	2	2	2	2	0	1	2	0	1	2	0	1	9.4	9.4	9.4	37.137	0.0013072	2.7433	By MS/MS		By matching	9.4	0	6.1	2379300	0	444170	0	0	0
B4GA1_HUMAN	B4GA1_HUMAN	6	6	6	sp|O43505|B4GA1_HUMAN Beta-1,4-glucuronyltransferase 1 OS=Homo sapiens OX=9606 GN=B4GAT1 PE=1 SV=1	1	6	6	6	4	2	5	4	2	5	4	2	5	19.3	19.3	19.3	47.119	0	8.9024	By MS/MS	By MS/MS	By MS/MS	11.8	6	15.9	13003000	1221300	10630000	12046000	6499300	9639300
B4GT1_HUMAN	B4GT1_HUMAN	7	7	7	sp|P15291|B4GT1_HUMAN Beta-1,4-galactosyltransferase 1 OS=Homo sapiens OX=9606 GN=B4GALT1 PE=1 SV=5	1	7	7	7	7	4	5	7	4	5	7	4	5	28.4	28.4	28.4	43.92	0	64.206	By MS/MS	By MS/MS	By MS/MS	28.4	18.1	23.1	72128000	5565900	25028000	82692000	9179400	33549000
B4GT4_HUMAN	B4GT4_HUMAN	1	1	1	sp|O60513|B4GT4_HUMAN Beta-1,4-galactosyltransferase 4 OS=Homo sapiens OX=9606 GN=B4GALT4 PE=1 SV=1	1	1	1	1	1	0	1	1	0	1	1	0	1	3.2	3.2	3.2	40.041	0.0026863	2.2081	By MS/MS		By MS/MS	3.2	0	3.2	1464700	0	3701400	0	0	0
B4GT5_HUMAN	B4GT5_HUMAN	2	2	2	sp|O43286|B4GT5_HUMAN Beta-1,4-galactosyltransferase 5 OS=Homo sapiens OX=9606 GN=B4GALT5 PE=1 SV=1	1	2	2	2	2	1	1	2	1	1	2	1	1	7.2	7.2	7.2	45.118	0.0017264	2.5429	By MS/MS	By MS/MS	By MS/MS	7.2	2.1	2.1	44707000	5381900	22044000	0	0	0
BABA1_HUMAN	BABA1_HUMAN	5	5	5	sp|Q9NWV8|BABA1_HUMAN BRISC and BRCA1-A complex member 1 OS=Homo sapiens OX=9606 GN=BABAM1 PE=1 SV=1	1	5	5	5	5	5	2	5	5	2	5	5	2	23.1	23.1	23.1	36.56	0	75.215	By MS/MS	By MS/MS	By MS/MS	23.1	23.1	9.4	13672000	12808000	13107000	45337000	50893000	72947000
BABA2_HUMAN	BABA2_HUMAN	6	6	6	sp|Q9NXR7|BABA2_HUMAN BRISC and BRCA1-A complex member 2 OS=Homo sapiens OX=9606 GN=BABAM2 PE=1 SV=2	1	6	6	6	6	6	6	6	6	6	6	6	6	23.8	23.8	23.8	43.551	0	29.899	By MS/MS	By MS/MS	By MS/MS	23.8	23.8	23.8	44497000	31535000	40814000	45270000	43102000	60789000
BACD3_HUMAN	BACD3_HUMAN	3	3	2	sp|Q9H3F6|BACD3_HUMAN BTB/POZ domain-containing adapter for CUL3-mediated RhoA degradation protein 3 OS=Homo sapiens OX=9606 GN=KCTD10 PE=1 SV=1	1	3	3	2	2	3	3	2	3	3	2	2	2	10.5	10.5	7.3	35.432	0.0010291	3.0143	By MS/MS	By MS/MS	By MS/MS	7.3	10.5	10.5	4654600	7114800	4906100	14310000	14968000	13447000
BACE2_HUMAN	BACE2_HUMAN	6	6	6	sp|Q9Y5Z0|BACE2_HUMAN Beta-secretase 2 OS=Homo sapiens OX=9606 GN=BACE2 PE=1 SV=1	1	6	6	6	6	0	2	6	0	2	6	0	2	15.6	15.6	15.6	56.18	0	19.509	By MS/MS		By matching	15.6	0	4.2	109810000	0	11510000	35944000	0	7749400
BACH_HUMAN;BACHL_HUMAN	BACH_HUMAN	13;1	13;1	13;1	sp|O00154|BACH_HUMAN Cytosolic acyl coenzyme A thioester hydrolase OS=Homo sapiens OX=9606 GN=ACOT7 PE=1 SV=3	2	13	13	13	7	13	10	7	13	10	7	13	10	41.8	41.8	41.8	41.796	0	73.652	By MS/MS	By MS/MS	By MS/MS	23.9	41.8	32.4	89741000	761110000	79767000	160170000	981010000	152660000
BACH1_HUMAN	BACH1_HUMAN	1	1	1	sp|O14867|BACH1_HUMAN Transcription regulator protein BACH1 OS=Homo sapiens OX=9606 GN=BACH1 PE=1 SV=2	1	1	1	1	1	1	0	1	1	0	1	1	0	1.9	1.9	1.9	81.957	0.00074649	3.3463	By MS/MS	By MS/MS		1.9	1.9	0	442860	489090	0	0	0	0
BAD_HUMAN	BAD_HUMAN	3	3	3	sp|Q92934|BAD_HUMAN Bcl2-associated agonist of cell death OS=Homo sapiens OX=9606 GN=BAD PE=1 SV=3	1	3	3	3	1	1	3	1	1	3	1	1	3	20.8	20.8	20.8	18.392	0	7.2381	By MS/MS	By MS/MS	By MS/MS	4.8	4.8	20.8	2057000	9216600	14936000	0	0	0
BAF_HUMAN	BAF_HUMAN	14	14	14	sp|O75531|BAF_HUMAN Barrier-to-autointegration factor OS=Homo sapiens OX=9606 GN=BANF1 PE=1 SV=1	1	14	14	14	13	13	14	13	13	14	13	13	14	75.3	75.3	75.3	10.058	0	64.242	By MS/MS	By MS/MS	By MS/MS	75.3	70.8	75.3	1032500000	1466900000	1674700000	1527100000	1530700000	2015300000
BAG1_HUMAN	BAG1_HUMAN	7	7	7	sp|Q99933|BAG1_HUMAN BAG family molecular chaperone regulator 1 OS=Homo sapiens OX=9606 GN=BAG1 PE=1 SV=4	1	7	7	7	5	7	3	5	7	3	5	7	3	31.9	31.9	31.9	38.778	0	23.248	By MS/MS	By MS/MS	By MS/MS	27	31.9	10.4	44204000	45548000	12782000	30273000	16403000	17148000
BAG2_HUMAN	BAG2_HUMAN	12	12	12	sp|O95816|BAG2_HUMAN BAG family molecular chaperone regulator 2 OS=Homo sapiens OX=9606 GN=BAG2 PE=1 SV=1	1	12	12	12	12	12	4	12	12	4	12	12	4	63	63	63	23.772	0	60.192	By MS/MS	By MS/MS	By MS/MS	63	63	19.9	1212700000	849250000	92906000	432410000	291890000	54255000
BAG3_HUMAN	BAG3_HUMAN	32	32	32	sp|O95817|BAG3_HUMAN BAG family molecular chaperone regulator 3 OS=Homo sapiens OX=9606 GN=BAG3 PE=1 SV=3	1	32	32	32	27	8	32	27	8	32	27	8	32	75.3	75.3	75.3	61.594	0	203.86	By MS/MS	By MS/MS	By MS/MS	63.3	26.6	75.3	560850000	14139000	1125800000	70384000	7512100	224770000
BAG4_HUMAN	BAG4_HUMAN	2	2	2	sp|O95429|BAG4_HUMAN BAG family molecular chaperone regulator 4 OS=Homo sapiens OX=9606 GN=BAG4 PE=1 SV=1	1	2	2	2	2	2	2	2	2	2	2	2	2	6.8	6.8	6.8	49.593	0	18.056	By MS/MS	By MS/MS	By MS/MS	6.8	6.8	6.8	4300200	11039000	2208300	2468700	6028000	1901700
BAG5_HUMAN	BAG5_HUMAN	7	7	7	sp|Q9UL15|BAG5_HUMAN BAG family molecular chaperone regulator 5 OS=Homo sapiens OX=9606 GN=BAG5 PE=1 SV=1	1	7	7	7	6	5	6	6	5	6	6	5	6	22.8	22.8	22.8	51.199	0	51.352	By MS/MS	By MS/MS	By MS/MS	19.2	16.6	19.2	38894000	32320000	30971000	77869000	73857000	103860000
BAG6_HUMAN	BAG6_HUMAN	26	26	26	sp|P46379|BAG6_HUMAN Large proline-rich protein BAG6 OS=Homo sapiens OX=9606 GN=BAG6 PE=1 SV=2	1	26	26	26	25	23	25	25	23	25	25	23	25	33.7	33.7	33.7	119.41	0	220.56	By MS/MS	By MS/MS	By MS/MS	32.8	31.9	32.7	627040000	416360000	730720000	1375000000	1164500000	2175900000
BAHD1_HUMAN	BAHD1_HUMAN	1	1	1	sp|Q8TBE0|BAHD1_HUMAN Bromo adjacent homology domain-containing 1 protein OS=Homo sapiens OX=9606 GN=BAHD1 PE=1 SV=2	1	1	1	1	0	1	1	0	1	1	0	1	1	2.1	2.1	2.1	84.651	0.0015921	2.6851		By matching	By MS/MS	0	2.1	2.1	0	448790	875860	0	0	0
BAIP2_HUMAN	BAIP2_HUMAN	17	17	17	sp|Q9UQB8|BAIP2_HUMAN Brain-specific angiogenesis inhibitor 1-associated protein 2 OS=Homo sapiens OX=9606 GN=BAIAP2 PE=1 SV=1	1	17	17	17	8	0	17	8	0	17	8	0	17	40.9	40.9	40.9	60.867	0	57.529	By MS/MS		By MS/MS	19.2	0	40.9	29231000	0	103170000	6099500	0	23807000
BAK_HUMAN	BAK_HUMAN	3	3	3	sp|Q16611|BAK_HUMAN Bcl-2 homologous antagonist/killer OS=Homo sapiens OX=9606 GN=BAK1 PE=1 SV=1	1	3	3	3	1	1	3	1	1	3	1	1	3	21.8	21.8	21.8	23.408	0	15.203	By MS/MS	By MS/MS	By MS/MS	11.8	11.8	21.8	2935600	2913600	22699000	0	0	0
BANP_HUMAN	BANP_HUMAN	3	3	3	sp|Q8N9N5|BANP_HUMAN Protein BANP OS=Homo sapiens OX=9606 GN=BANP PE=1 SV=3	1	3	3	3	1	1	3	1	1	3	1	1	3	8.3	8.3	8.3	56.494	0	18.16	By matching	By MS/MS	By MS/MS	3.1	2.5	8.3	271200	423240	583100	0	0	0
BAP1_HUMAN	BAP1_HUMAN	1	1	1	sp|Q92560|BAP1_HUMAN Ubiquitin carboxyl-terminal hydrolase BAP1 OS=Homo sapiens OX=9606 GN=BAP1 PE=1 SV=2	1	1	1	1	0	1	0	0	1	0	0	1	0	1.6	1.6	1.6	80.361	0.0043151	1.9279		By MS/MS		0	1.6	0	0	8342500	0	0	0	0
BAP18_HUMAN	BAP18_HUMAN	7	7	7	sp|Q8IXM2|BAP18_HUMAN Chromatin complexes subunit BAP18 OS=Homo sapiens OX=9606 GN=BAP18 PE=1 SV=1	1	7	7	7	0	5	6	0	5	6	0	5	6	70.9	70.9	70.9	17.9	0	45.482		By MS/MS	By MS/MS	0	54.7	59.3	0	24846000	47423000	0	56455000	147920000
BAP29_HUMAN	BAP29_HUMAN	4	4	4	sp|Q9UHQ4|BAP29_HUMAN B-cell receptor-associated protein 29 OS=Homo sapiens OX=9606 GN=BCAP29 PE=1 SV=2	1	4	4	4	1	1	4	1	1	4	1	1	4	16.6	16.6	16.6	28.32	0	6.9731	By MS/MS	By MS/MS	By MS/MS	3.7	3.7	16.6	3641500	3349700	42014000	0	0	0
BAP31_HUMAN	BAP31_HUMAN	12	12	12	sp|P51572|BAP31_HUMAN B-cell receptor-associated protein 31 OS=Homo sapiens OX=9606 GN=BCAP31 PE=1 SV=3	1	12	12	12	10	10	11	10	10	11	10	10	11	48	48	48	27.991	0	59.68	By MS/MS	By MS/MS	By MS/MS	47.6	47.6	47.6	741570000	287910000	986690000	570250000	319630000	1003500000
BASI_HUMAN	BASI_HUMAN	9	9	9	sp|P35613|BASI_HUMAN Basigin OS=Homo sapiens OX=9606 GN=BSG PE=1 SV=2	1	9	9	9	9	8	5	9	8	5	9	8	5	31.9	31.9	31.9	42.2	0	114.43	By MS/MS	By MS/MS	By MS/MS	31.9	31.9	19.5	1261900000	235680000	128310000	2008200000	491350000	348640000
BASP1_HUMAN	BASP1_HUMAN	13	13	13	sp|P80723|BASP1_HUMAN Brain acid soluble protein 1 OS=Homo sapiens OX=9606 GN=BASP1 PE=1 SV=2	1	13	13	13	13	0	13	13	0	13	13	0	13	74	74	74	22.693	0	162.8	By MS/MS		By MS/MS	74	0	74	1730300000	0	487180000	257780000	0	106400000
BAX_HUMAN	BAX_HUMAN	4	4	4	sp|Q07812|BAX_HUMAN Apoptosis regulator BAX OS=Homo sapiens OX=9606 GN=BAX PE=1 SV=1	1	4	4	4	4	0	3	4	0	3	4	0	3	29.2	29.2	29.2	21.184	0	25.168	By MS/MS		By MS/MS	29.2	0	23.4	69058000	0	60533000	115100000	0	197950000
BAZ1A_HUMAN	BAZ1A_HUMAN	26	26	26	sp|Q9NRL2|BAZ1A_HUMAN Bromodomain adjacent to zinc finger domain protein 1A OS=Homo sapiens OX=9606 GN=BAZ1A PE=1 SV=2	1	26	26	26	21	24	15	21	24	15	21	24	15	20.3	20.3	20.3	178.7	0	101.22	By MS/MS	By MS/MS	By MS/MS	16.2	19.1	10.8	100130000	128820000	79784000	27476000	43302000	30377000
BAZ1B_HUMAN	BAZ1B_HUMAN	45	45	45	sp|Q9UIG0|BAZ1B_HUMAN Tyrosine-protein kinase BAZ1B OS=Homo sapiens OX=9606 GN=BAZ1B PE=1 SV=2	1	45	45	45	39	42	30	39	42	30	39	42	30	37.4	37.4	37.4	170.9	0	220.44	By MS/MS	By MS/MS	By MS/MS	32.7	35	25.4	508980000	519040000	175930000	85714000	108800000	65374000
BAZ2A_HUMAN	BAZ2A_HUMAN	7	7	7	sp|Q9UIF9|BAZ2A_HUMAN Bromodomain adjacent to zinc finger domain protein 2A OS=Homo sapiens OX=9606 GN=BAZ2A PE=1 SV=4	1	7	7	7	6	6	5	6	6	5	6	6	5	5.5	5.5	5.5	211.2	0	30.174	By MS/MS	By MS/MS	By MS/MS	4.5	4.5	3.7	18284000	12563000	10238000	36232000	32667000	34185000
BBX_HUMAN	BBX_HUMAN	6	6	6	sp|Q8WY36|BBX_HUMAN HMG box transcription factor BBX OS=Homo sapiens OX=9606 GN=BBX PE=1 SV=1	1	6	6	6	3	3	3	3	3	3	3	3	3	9	9	9	105.13	0	12.643	By MS/MS	By MS/MS	By MS/MS	5.8	5.1	3.1	5327200	17345000	1296300	15437000	12864000	0
BC11A_HUMAN	BC11A_HUMAN	5	3	3	sp|Q9H165|BC11A_HUMAN B-cell lymphoma/leukemia 11A OS=Homo sapiens OX=9606 GN=BCL11A PE=1 SV=2	1	5	3	3	1	4	0	1	2	0	1	2	0	9.1	6.5	6.5	91.196	0	25.208	By MS/MS	By MS/MS		1.4	7.7	0	6757100	8892200	0	0	0	0
BC11B_HUMAN	BC11B_HUMAN	15	15	13	sp|Q9C0K0|BC11B_HUMAN B-cell lymphoma/leukemia 11B OS=Homo sapiens OX=9606 GN=BCL11B PE=1 SV=1	1	15	15	13	0	15	0	0	15	0	0	13	0	23.9	23.9	21.5	95.518	0	51.167		By MS/MS		0	23.9	0	0	67893000	0	0	0	0
BCAM_HUMAN	BCAM_HUMAN	13	13	13	sp|P50895|BCAM_HUMAN Basal cell adhesion molecule OS=Homo sapiens OX=9606 GN=BCAM PE=1 SV=2	1	13	13	13	0	0	13	0	0	13	0	0	13	32	32	32	67.404	0	52.237			By MS/MS	0	0	32	0	0	186140000	0	0	0
BCAR1_HUMAN	BCAR1_HUMAN	12	12	12	sp|P56945|BCAR1_HUMAN Breast cancer anti-estrogen resistance protein 1 OS=Homo sapiens OX=9606 GN=BCAR1 PE=1 SV=2	1	12	12	12	10	0	10	10	0	10	10	0	10	21.8	21.8	21.8	93.371	0	59.508	By MS/MS		By MS/MS	19.7	0	18.4	59057000	0	60302000	37663000	0	46032000
BCAR3_HUMAN	BCAR3_HUMAN	5	5	5	sp|O75815|BCAR3_HUMAN Breast cancer anti-estrogen resistance protein 3 OS=Homo sapiens OX=9606 GN=BCAR3 PE=1 SV=1	1	5	5	5	5	0	1	5	0	1	5	0	1	8.8	8.8	8.8	92.565	0	14.232	By MS/MS		By MS/MS	8.8	0	2.1	17148000	0	610470	0	0	0
BCAS3_HUMAN	BCAS3_HUMAN	2	2	2	sp|Q9H6U6|BCAS3_HUMAN Breast carcinoma-amplified sequence 3 OS=Homo sapiens OX=9606 GN=BCAS3 PE=1 SV=3	1	2	2	2	1	1	1	1	1	1	1	1	1	2.4	2.4	2.4	101.24	0.00031201	4.2434	By matching	By MS/MS	By MS/MS	1.5	1.5	0.9	1851700	2088500	745810	0	0	0
BCAT1_HUMAN	BCAT1_HUMAN	13	13	13	sp|P54687|BCAT1_HUMAN Branched-chain-amino-acid aminotransferase, cytosolic OS=Homo sapiens OX=9606 GN=BCAT1 PE=1 SV=3	1	13	13	13	0	13	0	0	13	0	0	13	0	43.5	43.5	43.5	42.966	0	99.462		By MS/MS		0	43.5	0	0	467310000	0	0	0	0
BCAT2_HUMAN	BCAT2_HUMAN	15	15	15	sp|O15382|BCAT2_HUMAN Branched-chain-amino-acid aminotransferase, mitochondrial OS=Homo sapiens OX=9606 GN=BCAT2 PE=1 SV=2	1	15	15	15	12	13	13	12	13	13	12	13	13	41.1	41.1	41.1	44.287	0	79.838	By MS/MS	By MS/MS	By MS/MS	36.2	39	35.7	199430000	2105600000	131370000	881110000	664920000	793500000
BCCIP_HUMAN	BCCIP_HUMAN	11	11	11	sp|Q9P287|BCCIP_HUMAN BRCA2 and CDKN1A-interacting protein OS=Homo sapiens OX=9606 GN=BCCIP PE=1 SV=1	1	11	11	11	11	10	7	11	10	7	11	10	7	44.6	44.6	44.6	35.979	0	74.12	By MS/MS	By MS/MS	By MS/MS	44.6	39.5	28.3	345760000	231160000	63780000	362680000	260690000	136960000
BCD1_HUMAN	BCD1_HUMAN	7	7	7	sp|Q9NWK9|BCD1_HUMAN Box C/D snoRNA protein 1 OS=Homo sapiens OX=9606 GN=ZNHIT6 PE=1 SV=1	1	7	7	7	4	7	2	4	7	2	4	7	2	18.9	18.9	18.9	53.918	0	16.453	By MS/MS	By MS/MS	By MS/MS	7.4	18.9	4.3	6988500	46316000	4206700	8551900	35172000	10290000
BCKD_HUMAN	BCKD_HUMAN	5	5	5	sp|O14874|BCKD_HUMAN [3-methyl-2-oxobutanoate dehydrogenase [lipoamide]] kinase, mitochondrial OS=Homo sapiens OX=9606 GN=BCKDK PE=1 SV=2	1	5	5	5	3	2	5	3	2	5	3	2	5	16.3	16.3	16.3	46.36	0	18.446	By MS/MS	By MS/MS	By MS/MS	10	5.3	16.3	13325000	7461900	17657000	11262000	0	12565000
BCL10_HUMAN	BCL10_HUMAN	3	3	3	sp|O95999|BCL10_HUMAN B-cell lymphoma/leukemia 10 OS=Homo sapiens OX=9606 GN=BCL10 PE=1 SV=1	1	3	3	3	2	3	2	2	3	2	2	3	2	12	12	12	26.251	0.00031447	4.3869	By MS/MS	By MS/MS	By MS/MS	7.7	12	7.7	10941000	22726000	11919000	6625600	10648000	9456800
BCL2_HUMAN	BCL2_HUMAN	3	3	3	sp|P10415|BCL2_HUMAN Apoptosis regulator Bcl-2 OS=Homo sapiens OX=9606 GN=BCL2 PE=1 SV=2	1	3	3	3	0	1	3	0	1	3	0	1	3	32.2	32.2	32.2	26.266	0	18.616		By MS/MS	By MS/MS	0	12.6	32.2	0	1430900	4274800	0	0	0
BCL3_HUMAN	BCL3_HUMAN	3	3	3	sp|P20749|BCL3_HUMAN B-cell lymphoma 3 protein OS=Homo sapiens OX=9606 GN=BCL3 PE=1 SV=2	1	3	3	3	0	0	3	0	0	3	0	0	3	12.6	12.6	12.6	47.583	0.00017109	6.4262			By MS/MS	0	0	12.6	0	0	4741200	0	0	0
BCL7B_HUMAN	BCL7B_HUMAN	3	3	3	sp|Q9BQE9|BCL7B_HUMAN B-cell CLL/lymphoma 7 protein family member B OS=Homo sapiens OX=9606 GN=BCL7B PE=1 SV=1	1	3	3	3	3	1	3	3	1	3	3	1	3	35.6	35.6	35.6	22.195	0	18.898	By MS/MS	By MS/MS	By MS/MS	35.6	7.9	35.6	10016000	3251600	6791800	4545900	0	5285700
BCL7C_HUMAN	BCL7C_HUMAN	2	2	2	sp|Q8WUZ0|BCL7C_HUMAN B-cell CLL/lymphoma 7 protein family member C OS=Homo sapiens OX=9606 GN=BCL7C PE=1 SV=3	1	2	2	2	1	2	0	1	2	0	1	2	0	18	18	18	23.468	0.00060314	3.5648	By MS/MS	By MS/MS		5.5	18	0	5597000	2707100	0	0	0	0
BCL9L_HUMAN	BCL9L_HUMAN	6	6	6	sp|Q86UU0|BCL9L_HUMAN B-cell CLL/lymphoma 9-like protein OS=Homo sapiens OX=9606 GN=BCL9L PE=1 SV=1	1	6	6	6	6	0	5	6	0	5	6	0	5	5.4	5.4	5.4	157.13	0	23.593	By MS/MS		By MS/MS	5.4	0	4.6	11940000	0	10095000	22459000	0	25098000
BCLF1_HUMAN	BCLF1_HUMAN	22	21	21	sp|Q9NYF8|BCLF1_HUMAN Bcl-2-associated transcription factor 1 OS=Homo sapiens OX=9606 GN=BCLAF1 PE=1 SV=2	1	22	21	21	21	16	15	20	15	14	20	15	14	26.8	25.7	25.7	106.12	0	173.05	By MS/MS	By MS/MS	By MS/MS	26	19.8	18.4	627760000	433450000	385470000	417430000	458640000	417630000
BCOR_HUMAN	BCOR_HUMAN	5	5	5	sp|Q6W2J9|BCOR_HUMAN BCL-6 corepressor OS=Homo sapiens OX=9606 GN=BCOR PE=1 SV=1	1	5	5	5	4	4	2	4	4	2	4	4	2	4.3	4.3	4.3	192.19	0	10.644	By MS/MS	By MS/MS	By MS/MS	3.8	3.3	1.7	1958900	2365200	1501100	6747500	8933900	0
BCR_HUMAN	BCR_HUMAN	8	8	7	sp|P11274|BCR_HUMAN Breakpoint cluster region protein OS=Homo sapiens OX=9606 GN=BCR PE=1 SV=2	1	8	8	7	4	8	3	4	8	3	4	7	2	8.5	8.5	7.7	142.82	0	22.138	By MS/MS	By MS/MS	By MS/MS	4.8	8.5	3.1	4929900	55397000	4258800	12595000	69131000	14639000
BCS1_HUMAN	BCS1_HUMAN	9	9	9	sp|Q9Y276|BCS1_HUMAN Mitochondrial chaperone BCS1 OS=Homo sapiens OX=9606 GN=BCS1L PE=1 SV=1	1	9	9	9	9	9	7	9	9	7	9	9	7	26.3	26.3	26.3	47.534	0	23.411	By MS/MS	By MS/MS	By MS/MS	26.3	26.3	21.5	36477000	36496000	36581000	24448000	26185000	39929000
BD1L1_HUMAN	BD1L1_HUMAN	13	13	12	sp|Q8NFC6|BD1L1_HUMAN Biorientation of chromosomes in cell division protein 1-like 1 OS=Homo sapiens OX=9606 GN=BOD1L1 PE=1 SV=2	1	13	13	12	5	10	3	5	10	3	4	9	2	5.6	5.6	5.3	330.46	0	28.54	By MS/MS	By MS/MS	By MS/MS	1.8	4.2	1.5	10724000	37240000	3662200	9220900	14058000	0
BDH_HUMAN	BDH_HUMAN	14	14	14	sp|Q02338|BDH_HUMAN D-beta-hydroxybutyrate dehydrogenase, mitochondrial OS=Homo sapiens OX=9606 GN=BDH1 PE=1 SV=3	1	14	14	14	7	8	14	7	8	14	7	8	14	53.9	53.9	53.9	38.157	0	80.562	By MS/MS	By MS/MS	By MS/MS	26.8	31.5	53.9	32742000	33528000	302110000	19511000	39740000	234440000
BDH2_HUMAN	BDH2_HUMAN	3	3	3	sp|Q9BUT1|BDH2_HUMAN 3-hydroxybutyrate dehydrogenase type 2 OS=Homo sapiens OX=9606 GN=BDH2 PE=1 SV=2	1	3	3	3	1	3	0	1	3	0	1	3	0	16.3	16.3	16.3	26.724	0	10.522	By MS/MS	By MS/MS		4.9	16.3	0	4069800	12391000	0	0	0	0
BECN1_HUMAN	BECN1_HUMAN	2	2	2	sp|Q14457|BECN1_HUMAN Beclin-1 OS=Homo sapiens OX=9606 GN=BECN1 PE=1 SV=2	1	2	2	2	2	2	1	2	2	1	2	2	1	6.9	6.9	6.9	51.896	0.00016064	4.8831	By MS/MS	By MS/MS	By MS/MS	6.9	6.9	3.8	1812300	5369800	676060	0	0	0
BEND3_HUMAN	BEND3_HUMAN	11	11	11	sp|Q5T5X7|BEND3_HUMAN BEN domain-containing protein 3 OS=Homo sapiens OX=9606 GN=BEND3 PE=1 SV=1	1	11	11	11	6	8	10	6	8	10	6	8	10	15	15	15	94.474	0	22.345	By MS/MS	By MS/MS	By MS/MS	9.3	9.8	12.8	22016000	15993000	20535000	17696000	25331000	38628000
BET1_HUMAN	BET1_HUMAN	2	2	2	sp|O15155|BET1_HUMAN BET1 homolog OS=Homo sapiens OX=9606 GN=BET1 PE=1 SV=1	1	2	2	2	2	1	1	2	1	1	2	1	1	24.6	24.6	24.6	13.289	0.0017155	2.4192	By MS/MS	By MS/MS	By MS/MS	24.6	9.3	9.3	24708000	5135900	6377200	0	0	0
BET1L_HUMAN	BET1L_HUMAN	2	2	2	sp|Q9NYM9|BET1L_HUMAN BET1-like protein OS=Homo sapiens OX=9606 GN=BET1L PE=1 SV=1	1	2	2	2	1	2	2	1	2	2	1	2	2	25.2	25.2	25.2	12.388	0	6.8805	By MS/MS	By MS/MS	By MS/MS	11.7	25.2	25.2	2763300	20327000	19444000	0	18615000	19285000
BGAL_HUMAN	BGAL_HUMAN	13	13	12	sp|P16278|BGAL_HUMAN Beta-galactosidase OS=Homo sapiens OX=9606 GN=GLB1 PE=1 SV=2	1	13	13	12	8	8	12	8	8	12	8	8	11	26.9	26.9	25.1	76.074	0	44.966	By MS/MS	By MS/MS	By MS/MS	16.5	16.1	25.8	27785000	25943000	112840000	56428000	46803000	136440000
BGLR_HUMAN	BGLR_HUMAN	8	8	8	sp|P08236|BGLR_HUMAN Beta-glucuronidase OS=Homo sapiens OX=9606 GN=GUSB PE=1 SV=2	1	8	8	8	4	6	7	4	6	7	4	6	7	22.6	22.6	22.6	74.731	0	22.18	By MS/MS	By MS/MS	By MS/MS	13.2	15.5	16.7	16304000	28211000	40337000	20679000	34028000	42602000
BI1_HUMAN	BI1_HUMAN	2	2	2	sp|P55061|BI1_HUMAN Bax inhibitor 1 OS=Homo sapiens OX=9606 GN=TMBIM6 PE=1 SV=2	1	2	2	2	2	2	2	2	2	2	2	2	2	8.9	8.9	8.9	26.537	0	7.3326	By MS/MS	By MS/MS	By MS/MS	8.9	8.9	8.9	36689000	12998000	60615000	34689000	15815000	75489000
BI2L1_HUMAN	BI2L1_HUMAN	7	7	7	sp|Q9UHR4|BI2L1_HUMAN Brain-specific angiogenesis inhibitor 1-associated protein 2-like protein 1 OS=Homo sapiens OX=9606 GN=BAIAP2L1 PE=1 SV=2	1	7	7	7	7	0	2	7	0	2	7	0	2	20.7	20.7	20.7	56.882	0	25.302	By MS/MS		By MS/MS	20.7	0	6.5	33903000	0	3725400	12856000	0	5132000
BICC1_HUMAN	BICC1_HUMAN	1	1	1	sp|Q9H694|BICC1_HUMAN Protein bicaudal C homolog 1 OS=Homo sapiens OX=9606 GN=BICC1 PE=1 SV=2	1	1	1	1	1	0	0	1	0	0	1	0	0	1.3	1.3	1.3	104.84	0.00088679	3.1235	By MS/MS			1.3	0	0	805370	0	0	0	0	0
BICD1_HUMAN	BICD1_HUMAN	5	2	2	sp|Q96G01|BICD1_HUMAN Protein bicaudal D homolog 1 OS=Homo sapiens OX=9606 GN=BICD1 PE=1 SV=3	1	5	2	2	5	5	1	2	2	0	2	2	0	5.9	2.9	2.9	110.75	0	7.0151	By MS/MS	By MS/MS	By matching	5.9	5.9	0.9	3399100	2604800	0	0	0	0
BICD2_HUMAN	BICD2_HUMAN	13	13	10	sp|Q8TD16|BICD2_HUMAN Protein bicaudal D homolog 2 OS=Homo sapiens OX=9606 GN=BICD2 PE=1 SV=1	1	13	13	10	12	12	6	12	12	6	9	9	5	18.7	18.7	15	93.532	0	45.638	By MS/MS	By MS/MS	By MS/MS	17.8	15.5	9.1	81184000	89425000	14357000	14315000	18125000	10598000
BID_HUMAN	BID_HUMAN	8	8	8	sp|P55957|BID_HUMAN BH3-interacting domain death agonist OS=Homo sapiens OX=9606 GN=BID PE=1 SV=1	1	8	8	8	6	8	6	6	8	6	6	8	6	61	61	61	21.994	0	103.87	By MS/MS	By MS/MS	By MS/MS	47.2	61	48.2	139660000	707910000	117130000	342140000	1016300000	328590000
BIEA_HUMAN	BIEA_HUMAN	11	11	11	sp|P53004|BIEA_HUMAN Biliverdin reductase A OS=Homo sapiens OX=9606 GN=BLVRA PE=1 SV=2	1	11	11	11	10	10	9	10	10	9	10	10	9	40.2	40.2	40.2	33.428	0	32.722	By MS/MS	By MS/MS	By MS/MS	37.8	37.8	35.5	285980000	180920000	221930000	181950000	162590000	224140000
BIG1_HUMAN	BIG1_HUMAN	21	21	11	sp|Q9Y6D6|BIG1_HUMAN Brefeldin A-inhibited guanine nucleotide-exchange protein 1 OS=Homo sapiens OX=9606 GN=ARFGEF1 PE=1 SV=2	1	21	21	11	15	17	21	15	17	21	9	10	11	14	14	8.3	208.76	0	60.635	By MS/MS	By MS/MS	By MS/MS	10.5	11.6	14	39930000	51931000	71954000	23047000	36122000	49229000
BIG2_HUMAN	BIG2_HUMAN	18	8	8	sp|Q9Y6D5|BIG2_HUMAN Brefeldin A-inhibited guanine nucleotide-exchange protein 2 OS=Homo sapiens OX=9606 GN=ARFGEF2 PE=1 SV=3	1	18	8	8	12	10	17	6	3	7	6	3	7	13.9	7.1	7.1	202.04	0	34.32	By MS/MS	By MS/MS	By MS/MS	9.3	7.4	13	17928000	8573000	18730000	19372000	19086000	30053000
BIG3_HUMAN	BIG3_HUMAN	20	20	20	sp|Q5TH69|BIG3_HUMAN Brefeldin A-inhibited guanine nucleotide-exchange protein 3 OS=Homo sapiens OX=9606 GN=ARFGEF3 PE=1 SV=3	1	20	20	20	0	0	20	0	0	20	0	0	20	13.5	13.5	13.5	240.65	0	85.364			By MS/MS	0	0	13.5	0	0	55740000	0	0	0
BIN1_HUMAN;AMPH_HUMAN	BIN1_HUMAN	10;1	10;1	9;0	sp|O00499|BIN1_HUMAN Myc box-dependent-interacting protein 1 OS=Homo sapiens OX=9606 GN=BIN1 PE=1 SV=1	2	10	10	9	10	2	1	10	2	1	9	1	1	23.6	23.6	22.3	64.699	0	64.65	By MS/MS	By matching	By matching	23.6	4.7	1.7	139020000	8416000	71790	97329000	5067400	0
BIN2_HUMAN	BIN2_HUMAN	9	8	8	sp|Q9UBW5|BIN2_HUMAN Bridging integrator 2 OS=Homo sapiens OX=9606 GN=BIN2 PE=1 SV=3	1	9	8	8	1	9	0	0	8	0	0	8	0	20	18.6	18.6	61.874	0	19.849	By matching	By MS/MS		1.4	20	0	0	32712000	0	0	0	0
BIP_HUMAN	BIP_HUMAN	36	34	34	sp|P11021|BIP_HUMAN Endoplasmic reticulum chaperone BiP OS=Homo sapiens OX=9606 GN=HSPA5 PE=1 SV=2	1	36	34	34	36	35	36	34	33	34	34	33	34	55.8	54.7	54.7	72.332	0	323.31	By MS/MS	By MS/MS	By MS/MS	55.8	54.7	55.8	13029000000	5855500000	7492200000	755880000	416110000	602150000
BIRC2_HUMAN	BIRC2_HUMAN	1	1	1	sp|Q13490|BIRC2_HUMAN Baculoviral IAP repeat-containing protein 2 OS=Homo sapiens OX=9606 GN=BIRC2 PE=1 SV=2	1	1	1	1	1	0	0	1	0	0	1	0	0	3.7	3.7	3.7	69.899	0.00016404	5.3908	By MS/MS			3.7	0	0	544690	0	0	0	0	0
BIRC5_HUMAN	BIRC5_HUMAN	4	4	4	sp|O15392|BIRC5_HUMAN Baculoviral IAP repeat-containing protein 5 OS=Homo sapiens OX=9606 GN=BIRC5 PE=1 SV=3	1	4	4	4	2	4	4	2	4	4	2	4	4	26.8	26.8	26.8	16.389	0	14.795	By MS/MS	By MS/MS	By MS/MS	18.3	26.8	26.8	5341800	29222000	17235000	25634000	93914000	34080000
BIRC6_HUMAN	BIRC6_HUMAN	29	29	29	sp|Q9NR09|BIRC6_HUMAN Baculoviral IAP repeat-containing protein 6 OS=Homo sapiens OX=9606 GN=BIRC6 PE=1 SV=2	1	29	29	29	22	16	25	22	16	25	22	16	25	9.4	9.4	9.4	530.25	0	96.543	By MS/MS	By MS/MS	By MS/MS	6.9	4.9	8.4	54767000	24710000	76597000	121870000	86205000	148300000
BL1S1_HUMAN	BL1S1_HUMAN	4	4	4	sp|P78537|BL1S1_HUMAN Biogenesis of lysosome-related organelles complex 1 subunit 1 OS=Homo sapiens OX=9606 GN=BLOC1S1 PE=1 SV=2	1	4	4	4	4	4	4	4	4	4	4	4	4	32	32	32	17.262	0	11.385	By MS/MS	By MS/MS	By MS/MS	32	32	32	16365000	22856000	17871000	11272000	16663000	13542000
BL1S2_HUMAN	BL1S2_HUMAN	4	4	4	sp|Q6QNY1|BL1S2_HUMAN Biogenesis of lysosome-related organelles complex 1 subunit 2 OS=Homo sapiens OX=9606 GN=BLOC1S2 PE=1 SV=1	1	4	4	4	1	2	3	1	2	3	1	2	3	39.4	39.4	39.4	15.961	0	25.261	By MS/MS	By MS/MS	By MS/MS	7.7	28.9	31.7	7069100	17238000	13676000	0	0	0
BL1S3_HUMAN	BL1S3_HUMAN	2	2	2	sp|Q6QNY0|BL1S3_HUMAN Biogenesis of lysosome-related organelles complex 1 subunit 3 OS=Homo sapiens OX=9606 GN=BLOC1S3 PE=1 SV=1	1	2	2	2	1	1	1	1	1	1	1	1	1	17.3	17.3	17.3	21.255	0	23.003	By MS/MS	By matching	By MS/MS	9.4	7.9	7.9	2147800	415160	592790	0	0	0
BL1S4_HUMAN	BL1S4_HUMAN	2	2	2	sp|Q9NUP1|BL1S4_HUMAN Biogenesis of lysosome-related organelles complex 1 subunit 4 OS=Homo sapiens OX=9606 GN=BLOC1S4 PE=1 SV=1	1	2	2	2	1	2	2	1	2	2	1	2	2	14.3	14.3	14.3	23.351	0.00045669	3.7223	By MS/MS	By MS/MS	By MS/MS	8.3	14.3	14.3	2361100	4225400	3418200	0	25377000	22019000
BL1S5_HUMAN	BL1S5_HUMAN	1	1	1	sp|Q8TDH9|BL1S5_HUMAN Biogenesis of lysosome-related organelles complex 1 subunit 5 OS=Homo sapiens OX=9606 GN=BLOC1S5 PE=1 SV=1	1	1	1	1	0	1	1	0	1	1	0	1	1	4.8	4.8	4.8	21.609	0.0049938	1.8761		By MS/MS	By MS/MS	0	4.8	4.8	0	7206500	6180600	0	0	0
BLM_HUMAN	BLM_HUMAN	17	17	17	sp|P54132|BLM_HUMAN Bloom syndrome protein OS=Homo sapiens OX=9606 GN=BLM PE=1 SV=1	1	17	17	17	12	14	2	12	14	2	12	14	2	15.6	15.6	15.6	159	0	30.897	By MS/MS	By MS/MS	By MS/MS	11.2	12.6	2.3	19576000	46473000	2280300	20503000	27340000	0
BLMH_HUMAN	BLMH_HUMAN	12	12	12	sp|Q13867|BLMH_HUMAN Bleomycin hydrolase OS=Homo sapiens OX=9606 GN=BLMH PE=1 SV=1	1	12	12	12	12	12	9	12	12	9	12	12	9	37.1	37.1	37.1	52.562	0	69.945	By MS/MS	By MS/MS	By MS/MS	37.1	37.1	30.5	180110000	296390000	50546000	163000000	325100000	70617000
BLVRB_HUMAN	BLVRB_HUMAN	10	10	10	sp|P30043|BLVRB_HUMAN Flavin reductase (NADPH) OS=Homo sapiens OX=9606 GN=BLVRB PE=1 SV=3	1	10	10	10	8	3	10	8	3	10	8	3	10	67	67	67	22.119	0	70.408	By MS/MS	By MS/MS	By MS/MS	52.9	16.5	67	536090000	25916000	1514300000	192100000	15265000	778470000
BMI1_HUMAN;PCGF2_HUMAN	BMI1_HUMAN	5;1	5;1	5;1	sp|P35226|BMI1_HUMAN Polycomb complex protein BMI-1 OS=Homo sapiens OX=9606 GN=BMI1 PE=1 SV=2	2	5	5	5	5	3	3	5	3	3	5	3	3	21.8	21.8	21.8	36.949	0	24.273	By MS/MS	By MS/MS	By MS/MS	21.8	8.3	10.1	57035000	31549000	38030000	66307000	44311000	68279000
BMP2K_HUMAN	BMP2K_HUMAN	8	7	7	sp|Q9NSY1|BMP2K_HUMAN BMP-2-inducible protein kinase OS=Homo sapiens OX=9606 GN=BMP2K PE=1 SV=2	1	8	7	7	5	8	1	4	7	1	4	7	1	10.5	9.5	9.5	129.17	0	32.469	By MS/MS	By MS/MS	By MS/MS	7	10.5	1.3	3966200	23639000	681720	6781000	18478000	0
BMP7_HUMAN	BMP7_HUMAN	3	3	3	sp|P18075|BMP7_HUMAN Bone morphogenetic protein 7 OS=Homo sapiens OX=9606 GN=BMP7 PE=1 SV=1	1	3	3	3	1	1	3	1	1	3	1	1	3	7	7	7	49.312	0	7.2373	By MS/MS	By MS/MS	By MS/MS	1.6	1.6	7	6878700	1876400	10296000	0	0	0
BMR1A_HUMAN;BMR1B_HUMAN	BMR1A_HUMAN	4;1	4;1	4;1	sp|P36894|BMR1A_HUMAN Bone morphogenetic protein receptor type-1A OS=Homo sapiens OX=9606 GN=BMPR1A PE=1 SV=2	2	4	4	4	4	1	0	4	1	0	4	1	0	9.6	9.6	9.6	60.197	0	21.006	By MS/MS	By matching		9.6	3	0	11409000	529630	0	0	0	0
BMS1_HUMAN	BMS1_HUMAN	25	25	25	sp|Q14692|BMS1_HUMAN Ribosome biogenesis protein BMS1 homolog OS=Homo sapiens OX=9606 GN=BMS1 PE=1 SV=1	1	25	25	25	23	25	18	23	25	18	23	25	18	24.9	24.9	24.9	145.81	0	78	By MS/MS	By MS/MS	By MS/MS	24	24.9	17.3	197300000	225790000	89287000	127310000	166040000	97941000
BNIP2_HUMAN;ATCAY_HUMAN	BNIP2_HUMAN	3;1	3;1	3;1	sp|Q12982|BNIP2_HUMAN BCL2/adenovirus E1B 19 kDa protein-interacting protein 2 OS=Homo sapiens OX=9606 GN=BNIP2 PE=1 SV=1	2	3	3	3	3	3	2	3	3	2	3	3	2	10.8	10.8	10.8	36.017	0.00045614	3.6936	By MS/MS	By MS/MS	By MS/MS	10.8	10.8	8	15126000	14556000	4114300	29722000	36137000	18285000
BOD1_HUMAN;BD1L2_HUMAN	BOD1_HUMAN	5;1	4;1	4;1	sp|Q96IK1|BOD1_HUMAN Biorientation of chromosomes in cell division protein 1 OS=Homo sapiens OX=9606 GN=BOD1 PE=1 SV=2	2	5	4	4	5	4	5	4	3	4	4	3	4	25.9	21.1	21.1	19.196	0.00030941	4.0595	By MS/MS	By MS/MS	By MS/MS	25.9	20	25.9	20245000	8908000	30002000	19611000	19399000	49600000
BOLA1_HUMAN	BOLA1_HUMAN	4	4	4	sp|Q9Y3E2|BOLA1_HUMAN BolA-like protein 1 OS=Homo sapiens OX=9606 GN=BOLA1 PE=1 SV=1	1	4	4	4	3	4	4	3	4	4	3	4	4	47.4	47.4	47.4	14.289	0	17.544	By MS/MS	By MS/MS	By MS/MS	32.1	47.4	47.4	17747000	47316000	25346000	9701300	44851000	30400000
BOLA2_HUMAN	BOLA2_HUMAN	6	6	6	sp|Q9H3K6|BOLA2_HUMAN BolA-like protein 2 OS=Homo sapiens OX=9606 GN=BOLA2 PE=1 SV=1	1	6	6	6	5	6	6	5	6	6	5	6	6	80.2	80.2	80.2	10.116	0	24.192	By MS/MS	By MS/MS	By MS/MS	72.1	80.2	80.2	441940000	758380000	349970000	132410000	246090000	135190000
BOLA3_HUMAN	BOLA3_HUMAN	4	4	4	sp|Q53S33|BOLA3_HUMAN BolA-like protein 3 OS=Homo sapiens OX=9606 GN=BOLA3 PE=1 SV=1	1	4	4	4	3	2	4	3	2	4	3	2	4	33.6	33.6	33.6	12.114	0	10.711	By MS/MS	By MS/MS	By MS/MS	32.7	18.7	33.6	25888000	15458000	33142000	20921000	15556000	34127000
BOP1_HUMAN	BOP1_HUMAN	28	28	28	sp|Q14137|BOP1_HUMAN Ribosome biogenesis protein BOP1 OS=Homo sapiens OX=9606 GN=BOP1 PE=1 SV=2	1	28	28	28	25	26	16	25	26	16	25	26	16	51.2	51.2	51.2	83.629	0	174.18	By MS/MS	By MS/MS	By MS/MS	48.4	49.3	39.8	612120000	872430000	96509000	1282300000	2001600000	640550000
BORC5_HUMAN	BORC5_HUMAN	4	4	4	sp|Q969J3|BORC5_HUMAN BLOC-1-related complex subunit 5 OS=Homo sapiens OX=9606 GN=BORCS5 PE=1 SV=1	1	4	4	4	2	3	4	2	3	4	2	3	4	26.5	26.5	26.5	22.222	0	13.214	By MS/MS	By MS/MS	By MS/MS	12.8	18.9	26.5	4379100	8134100	14963000	9532600	15358000	14888000
BORC6_HUMAN	BORC6_HUMAN	8	8	8	sp|Q96GS4|BORC6_HUMAN BLOC-1-related complex subunit 6 OS=Homo sapiens OX=9606 GN=BORCS6 PE=1 SV=2	1	8	8	8	4	5	7	4	5	7	4	5	7	36.7	36.7	36.7	37.226	0	28.746	By MS/MS	By MS/MS	By MS/MS	17.1	21	31.4	4587200	6015400	24072000	9382200	11499000	30452000
BORC7_HUMAN	BORC7_HUMAN	2	2	2	sp|Q96B45|BORC7_HUMAN BLOC-1-related complex subunit 7 OS=Homo sapiens OX=9606 GN=BORCS7 PE=3 SV=2	1	2	2	2	2	2	1	2	2	1	2	2	1	28.3	28.3	28.3	11.695	0	8.3861	By MS/MS	By MS/MS	By MS/MS	28.3	28.3	16	13507000	9467500	7011200	8569100	8284800	0
BOREA_HUMAN	BOREA_HUMAN	9	9	9	sp|Q53HL2|BOREA_HUMAN Borealin OS=Homo sapiens OX=9606 GN=CDCA8 PE=1 SV=2	1	9	9	9	8	8	4	8	8	4	8	8	4	43.6	43.6	43.6	31.323	0	33.92	By MS/MS	By MS/MS	By MS/MS	36.4	36.4	20	27166000	46721000	5601000	9188100	34926000	10162000
BORG4_HUMAN	BORG4_HUMAN	6	6	6	sp|Q9H3Q1|BORG4_HUMAN Cdc42 effector protein 4 OS=Homo sapiens OX=9606 GN=CDC42EP4 PE=1 SV=1	1	6	6	6	5	0	6	5	0	6	5	0	6	33.4	33.4	33.4	37.979	0	16.947	By MS/MS		By MS/MS	25.3	0	33.4	18109000	0	14814000	6145900	0	6599900
BORG5_HUMAN	BORG5_HUMAN	8	8	8	sp|Q00587|BORG5_HUMAN Cdc42 effector protein 1 OS=Homo sapiens OX=9606 GN=CDC42EP1 PE=1 SV=1	1	8	8	8	8	0	3	8	0	3	8	0	3	32.2	32.2	32.2	40.294	0	35.463	By MS/MS		By MS/MS	32.2	0	12.8	53442000	0	7296400	37246000	0	12634000
BPHL_HUMAN	BPHL_HUMAN	7	7	7	sp|Q86WA6|BPHL_HUMAN Valacyclovir hydrolase OS=Homo sapiens OX=9606 GN=BPHL PE=1 SV=1	1	7	7	7	3	5	5	3	5	5	3	5	5	30.2	30.2	30.2	32.542	0	10.587	By MS/MS	By MS/MS	By MS/MS	10	27.8	25.1	59758000	31271000	27912000	16346000	34793000	34797000
BPL1_HUMAN	BPL1_HUMAN	1	1	1	sp|P50747|BPL1_HUMAN Biotin--protein ligase OS=Homo sapiens OX=9606 GN=HLCS PE=1 SV=1	1	1	1	1	1	1	1	1	1	1	1	1	1	1.5	1.5	1.5	80.759	0.0015944	2.7136	By MS/MS	By MS/MS	By MS/MS	1.5	1.5	1.5	2234800	1062900	1204100	0	0	0
BPNT1_HUMAN	BPNT1_HUMAN	15	15	15	sp|O95861|BPNT1_HUMAN 3(2),5-bisphosphate nucleotidase 1 OS=Homo sapiens OX=9606 GN=BPNT1 PE=1 SV=1	1	15	15	15	13	15	11	13	15	11	13	15	11	54.9	54.9	54.9	33.392	0	56.183	By MS/MS	By MS/MS	By MS/MS	51	54.9	42.9	126400000	279460000	58072000	55727000	96833000	43829000
BPTF_HUMAN	BPTF_HUMAN	24	24	24	sp|Q12830|BPTF_HUMAN Nucleosome-remodeling factor subunit BPTF OS=Homo sapiens OX=9606 GN=BPTF PE=1 SV=3	1	24	24	24	13	10	23	13	10	23	13	10	23	11.6	11.6	11.6	338.26	0	64.908	By MS/MS	By MS/MS	By MS/MS	6.1	4.5	11.3	24955000	25707000	75826000	25330000	25136000	38467000
BRAF_HUMAN	BRAF_HUMAN	4	2	2	sp|P15056|BRAF_HUMAN Serine/threonine-protein kinase B-raf OS=Homo sapiens OX=9606 GN=BRAF PE=1 SV=4	1	4	2	2	4	4	2	2	2	1	2	2	1	6	3.3	3.3	84.436	0.0043145	1.9278	By MS/MS	By MS/MS	By MS/MS	6	6	2.3	2472300	2397600	1072300	0	0	0
BRAP_HUMAN	BRAP_HUMAN	4	4	4	sp|Q7Z569|BRAP_HUMAN BRCA1-associated protein OS=Homo sapiens OX=9606 GN=BRAP PE=1 SV=2	1	4	4	4	2	4	3	2	4	3	2	4	3	8.1	8.1	8.1	67.304	0	10.66	By MS/MS	By MS/MS	By MS/MS	4.4	8.1	6.1	4040500	13673000	4473100	9160800	18415000	10852000
BRAT1_HUMAN	BRAT1_HUMAN	26	26	26	sp|Q6PJG6|BRAT1_HUMAN BRCA1-associated ATM activator 1 OS=Homo sapiens OX=9606 GN=BRAT1 PE=1 SV=2	1	26	26	26	22	26	17	22	26	17	22	26	17	45.2	45.2	45.2	88.118	0	151.69	By MS/MS	By MS/MS	By MS/MS	38.6	45.2	31.5	179410000	309310000	80459000	75548000	103100000	60084000
BRCA2_HUMAN	BRCA2_HUMAN	2	2	2	sp|P51587|BRCA2_HUMAN Breast cancer type 2 susceptibility protein OS=Homo sapiens OX=9606 GN=BRCA2 PE=1 SV=3	1	2	2	2	2	1	1	2	1	1	2	1	1	0.5	0.5	0.5	384.2	0.0018521	2.3461	By MS/MS	By MS/MS	By MS/MS	0.5	0.3	0.3	45066000	676720	441130	0	0	0
BRCC3_HUMAN	BRCC3_HUMAN	10	10	10	sp|P46736|BRCC3_HUMAN Lys-63-specific deubiquitinase BRCC36 OS=Homo sapiens OX=9606 GN=BRCC3 PE=1 SV=2	1	10	10	10	8	9	9	8	9	9	8	9	9	42.1	42.1	42.1	36.072	0	27.195	By MS/MS	By MS/MS	By MS/MS	31.3	35.4	38.9	72194000	80775000	66133000	64237000	74247000	66859000
BRD1_HUMAN	BRD1_HUMAN	6	6	6	sp|O95696|BRD1_HUMAN Bromodomain-containing protein 1 OS=Homo sapiens OX=9606 GN=BRD1 PE=1 SV=1	1	6	6	6	2	6	2	2	6	2	2	6	2	5	5	5	119.52	0	8.1694	By MS/MS	By MS/MS	By MS/MS	1.5	5	1.5	3709700	19916000	6058200	11730000	31097000	18564000
BRD2_HUMAN	BRD2_HUMAN	17	17	15	sp|P25440|BRD2_HUMAN Bromodomain-containing protein 2 OS=Homo sapiens OX=9606 GN=BRD2 PE=1 SV=2	1	17	17	15	14	17	11	14	17	11	13	15	10	26.1	26.1	23.7	88.06	0	60.58	By MS/MS	By MS/MS	By MS/MS	22.1	26.1	19	71286000	94667000	40001000	29438000	46742000	34887000
BRD3_HUMAN;BRDT_HUMAN	BRD3_HUMAN	10;1	6;0	6;0	sp|Q15059|BRD3_HUMAN Bromodomain-containing protein 3 OS=Homo sapiens OX=9606 GN=BRD3 PE=1 SV=1	2	10	6	6	5	8	7	2	4	4	2	4	4	18.3	12.8	12.8	79.541	0	18.426	By MS/MS	By MS/MS	By MS/MS	8	13.2	12.4	1526900	5073800	7944300	0	6199800	10639000
BRD4_HUMAN	BRD4_HUMAN	17	15	12	sp|O60885|BRD4_HUMAN Bromodomain-containing protein 4 OS=Homo sapiens OX=9606 GN=BRD4 PE=1 SV=2	1	17	15	12	13	16	10	12	14	9	9	11	7	15.3	13.9	11.7	152.22	0	38.658	By MS/MS	By MS/MS	By MS/MS	12.3	14.8	9.9	103420000	116920000	60139000	112430000	141940000	59151000
BRD7_HUMAN	BRD7_HUMAN	7	7	7	sp|Q9NPI1|BRD7_HUMAN Bromodomain-containing protein 7 OS=Homo sapiens OX=9606 GN=BRD7 PE=1 SV=1	1	7	7	7	5	7	7	5	7	7	5	7	7	21.4	21.4	21.4	74.138	0	52.041	By MS/MS	By MS/MS	By MS/MS	16.9	21.4	21.4	15180000	17639000	23449000	18818000	18131000	29926000
BRD8_HUMAN	BRD8_HUMAN	7	7	7	sp|Q9H0E9|BRD8_HUMAN Bromodomain-containing protein 8 OS=Homo sapiens OX=9606 GN=BRD8 PE=1 SV=2	1	7	7	7	6	6	7	6	6	7	6	6	7	6.5	6.5	6.5	135.33	0	15.807	By MS/MS	By MS/MS	By MS/MS	5.9	5.5	6.5	23726000	21868000	37225000	26327000	22547000	44464000
BRD9_HUMAN	BRD9_HUMAN	3	3	3	sp|Q9H8M2|BRD9_HUMAN Bromodomain-containing protein 9 OS=Homo sapiens OX=9606 GN=BRD9 PE=1 SV=2	1	3	3	3	1	2	3	1	2	3	1	2	3	8.4	8.4	8.4	66.999	0.000171	6.4038	By MS/MS	By MS/MS	By MS/MS	3	5.7	8.4	600090	5747200	6802800	0	4612800	3945600
BRE1A_HUMAN	BRE1A_HUMAN	22	22	19	sp|Q5VTR2|BRE1A_HUMAN E3 ubiquitin-protein ligase BRE1A OS=Homo sapiens OX=9606 GN=RNF20 PE=1 SV=2	1	22	22	19	21	19	14	21	19	14	18	16	12	28.2	28.2	25.1	113.66	0	102.81	By MS/MS	By MS/MS	By MS/MS	27.4	25	16.4	188240000	363770000	75191000	162660000	174430000	122540000
BRE1B_HUMAN	BRE1B_HUMAN	22	19	19	sp|O75150|BRE1B_HUMAN E3 ubiquitin-protein ligase BRE1B OS=Homo sapiens OX=9606 GN=RNF40 PE=1 SV=5	1	22	19	19	20	19	16	17	16	14	17	16	14	26.1	23.1	23.1	113.68	0	71.678	By MS/MS	By MS/MS	By MS/MS	26.1	23.8	20.5	179280000	128430000	71214000	20057000	18815000	15638000
BRI3_HUMAN	BRI3_HUMAN	1	1	1	sp|O95415|BRI3_HUMAN Brain protein I3 OS=Homo sapiens OX=9606 GN=BRI3 PE=1 SV=1	1	1	1	1	1	1	1	1	1	1	1	1	1	12.8	12.8	12.8	13.645	0.00045489	3.6543	By MS/MS	By MS/MS	By MS/MS	12.8	12.8	12.8	5454900	569490	695650	0	0	0
BRI3B_HUMAN;REV__ARHGH_HUMAN	BRI3B_HUMAN	3;1	3;1	3;1	sp|Q8WY22|BRI3B_HUMAN BRI3-binding protein OS=Homo sapiens OX=9606 GN=BRI3BP PE=1 SV=1	2	3	3	3	3	3	3	3	3	3	3	3	3	17.1	17.1	17.1	27.835	0	106.55	By MS/MS	By MS/MS	By MS/MS	17.1	17.1	17.1	135120000	126820000	220340000	62839000	76516000	165730000
BRK1_HUMAN	BRK1_HUMAN	7	7	7	sp|Q8WUW1|BRK1_HUMAN Protein BRICK1 OS=Homo sapiens OX=9606 GN=BRK1 PE=1 SV=1	1	7	7	7	6	5	7	6	5	7	6	5	7	77.3	77.3	77.3	8.7448	0	17.662	By MS/MS	By MS/MS	By MS/MS	65.3	56	77.3	26421000	37880000	264530000	28857000	27641000	73345000
BRM1L_HUMAN	BRM1L_HUMAN	4	4	4	sp|Q5PSV4|BRM1L_HUMAN Breast cancer metastasis-suppressor 1-like protein OS=Homo sapiens OX=9606 GN=BRMS1L PE=1 SV=2	1	4	4	4	4	0	3	4	0	3	4	0	3	14.9	14.9	14.9	37.629	0.00016812	5.9493	By MS/MS		By MS/MS	14.9	0	12.1	5710500	0	5290500	5732600	0	8095000
BRMS1_HUMAN	BRMS1_HUMAN	2	2	2	sp|Q9HCU9|BRMS1_HUMAN Breast cancer metastasis-suppressor 1 OS=Homo sapiens OX=9606 GN=BRMS1 PE=1 SV=1	1	2	2	2	2	2	1	2	2	1	2	2	1	11	11	11	28.46	0	7.5633	By MS/MS	By MS/MS	By MS/MS	11	11	5.7	1802900	3013400	652690	917430	1655400	0
BROX_HUMAN	BROX_HUMAN	6	6	6	sp|Q5VW32|BROX_HUMAN BRO1 domain-containing protein BROX OS=Homo sapiens OX=9606 GN=BROX PE=1 SV=1	1	6	6	6	4	5	6	4	5	6	4	5	6	19.7	19.7	19.7	46.476	0	16.819	By MS/MS	By MS/MS	By MS/MS	14.1	15.8	19.7	59966000	51169000	41908000	52597000	50773000	44488000
BRPF1_HUMAN	BRPF1_HUMAN	2	2	2	sp|P55201|BRPF1_HUMAN Peregrin OS=Homo sapiens OX=9606 GN=BRPF1 PE=1 SV=2	1	2	2	2	2	2	1	2	2	1	2	2	1	2.7	2.7	2.7	137.5	0	8.0873	By MS/MS	By MS/MS	By MS/MS	2.7	2.7	1.9	1262000	1966700	879580	1622200	2985800	0
BRPF3_HUMAN	BRPF3_HUMAN	4	4	4	sp|Q9ULD4|BRPF3_HUMAN Bromodomain and PHD finger-containing protein 3 OS=Homo sapiens OX=9606 GN=BRPF3 PE=1 SV=2	1	4	4	4	0	1	4	0	1	4	0	1	4	5.1	5.1	5.1	135.74	0	18.31		By matching	By MS/MS	0	0.7	5.1	0	322740	2233700	0	0	0
BRX1_HUMAN	BRX1_HUMAN	22	22	22	sp|Q8TDN6|BRX1_HUMAN Ribosome biogenesis protein BRX1 homolog OS=Homo sapiens OX=9606 GN=BRIX1 PE=1 SV=2	1	22	22	22	21	20	18	21	20	18	21	20	18	61.2	61.2	61.2	41.401	0	124.61	By MS/MS	By MS/MS	By MS/MS	61.2	59.2	58.6	1039600000	628420000	275060000	836000000	617890000	378140000
BSCL2_HUMAN	BSCL2_HUMAN	1	1	1	sp|Q96G97|BSCL2_HUMAN Seipin OS=Homo sapiens OX=9606 GN=BSCL2 PE=1 SV=3	1	1	1	1	0	1	1	0	1	1	0	1	1	2	2	2	44.392	0.0076681	1.6515		By matching	By MS/MS	0	2	2	0	1045300	3000800	0	0	0
BSDC1_HUMAN	BSDC1_HUMAN	8	8	8	sp|Q9NW68|BSDC1_HUMAN BSD domain-containing protein 1 OS=Homo sapiens OX=9606 GN=BSDC1 PE=1 SV=1	1	8	8	8	3	4	8	3	4	8	3	4	8	28.8	28.8	28.8	47.163	0	38.045	By MS/MS	By MS/MS	By MS/MS	12.6	15.1	28.8	5285900	8445000	39108000	9663100	14242000	29188000
BST2_HUMAN	BST2_HUMAN	6	6	6	sp|Q10589|BST2_HUMAN Bone marrow stromal antigen 2 OS=Homo sapiens OX=9606 GN=BST2 PE=1 SV=1	1	6	6	6	6	1	1	6	1	1	6	1	1	23.9	23.9	23.9	19.769	0	47.066	By MS/MS	By matching	By matching	23.9	8.3	4.4	684800000	1085800	14309000	0	0	0
BT3L4_HUMAN	BT3L4_HUMAN	6	6	6	sp|Q96K17|BT3L4_HUMAN Transcription factor BTF3 homolog 4 OS=Homo sapiens OX=9606 GN=BTF3L4 PE=1 SV=1	1	6	6	6	6	6	6	6	6	6	6	6	6	64.6	64.6	64.6	17.27	0	43.434	By MS/MS	By MS/MS	By MS/MS	64.6	64.6	64.6	341670000	302890000	377990000	510360000	651490000	847420000
BTAF1_HUMAN	BTAF1_HUMAN	22	22	22	sp|O14981|BTAF1_HUMAN TATA-binding protein-associated factor 172 OS=Homo sapiens OX=9606 GN=BTAF1 PE=1 SV=2	1	22	22	22	16	19	9	16	19	9	16	19	9	15.3	15.3	15.3	206.89	0	66.471	By MS/MS	By MS/MS	By MS/MS	10.4	13.6	5.9	78157000	57962000	9802300	25345000	26808000	20015000
BTBD1_HUMAN	BTBD1_HUMAN	1	1	1	sp|Q9H0C5|BTBD1_HUMAN BTB/POZ domain-containing protein 1 OS=Homo sapiens OX=9606 GN=BTBD1 PE=1 SV=1	1	1	1	1	1	0	0	1	0	0	1	0	0	2.1	2.1	2.1	52.771	0.0052443	1.7941	By MS/MS			2.1	0	0	2266700	0	0	0	0	0
BTD_HUMAN	BTD_HUMAN	2	2	2	sp|P43251|BTD_HUMAN Biotinidase OS=Homo sapiens OX=9606 GN=BTD PE=1 SV=2	1	2	2	2	0	0	2	0	0	2	0	0	2	4.2	4.2	4.2	61.132	0.00074918	3.4273			By MS/MS	0	0	4.2	0	0	7922900	0	0	0
BTF3_HUMAN	BTF3_HUMAN	10	10	10	sp|P20290|BTF3_HUMAN Transcription factor BTF3 OS=Homo sapiens OX=9606 GN=BTF3 PE=1 SV=1	1	10	10	10	10	10	9	10	10	9	10	10	9	65	65	65	22.168	0	246.09	By MS/MS	By MS/MS	By MS/MS	65	65	64.6	1600100000	2076000000	804790000	3143900000	3941800000	2139800000
BUB1_HUMAN	BUB1_HUMAN	5	5	5	sp|O43683|BUB1_HUMAN Mitotic checkpoint serine/threonine-protein kinase BUB1 OS=Homo sapiens OX=9606 GN=BUB1 PE=1 SV=1	1	5	5	5	4	4	3	4	4	3	4	4	3	5.9	5.9	5.9	122.37	0	13.165	By MS/MS	By MS/MS	By MS/MS	4.9	5.1	4.1	8554400	13873000	1469200	13593000	27662000	5442000
BUB1B_HUMAN	BUB1B_HUMAN	7	7	7	sp|O60566|BUB1B_HUMAN Mitotic checkpoint serine/threonine-protein kinase BUB1 beta OS=Homo sapiens OX=9606 GN=BUB1B PE=1 SV=3	1	7	7	7	7	6	1	7	6	1	7	6	1	10	10	10	119.54	0	30.885	By MS/MS	By MS/MS	By matching	10	7.9	1.4	19493000	10045000	202110	24416000	22343000	0
BUB3_HUMAN	BUB3_HUMAN	14	14	14	sp|O43684|BUB3_HUMAN Mitotic checkpoint protein BUB3 OS=Homo sapiens OX=9606 GN=BUB3 PE=1 SV=1	1	14	14	14	14	14	13	14	14	13	14	14	13	63.1	63.1	63.1	37.154	0	129.35	By MS/MS	By MS/MS	By MS/MS	63.1	63.1	60.7	1106100000	1078500000	369130000	2578500000	3083700000	1451000000
BUD13_HUMAN	BUD13_HUMAN	8	8	8	sp|Q9BRD0|BUD13_HUMAN BUD13 homolog OS=Homo sapiens OX=9606 GN=BUD13 PE=1 SV=1	1	8	8	8	6	7	2	6	7	2	6	7	2	14.2	14.2	14.2	70.52	0	23.233	By MS/MS	By MS/MS	By MS/MS	12.4	12.9	5.2	35290000	58569000	4225100	14531000	26417000	17429000
BUD23_HUMAN	BUD23_HUMAN	4	4	4	sp|O43709|BUD23_HUMAN Probable 18S rRNA (guanine-N(7))-methyltransferase OS=Homo sapiens OX=9606 GN=BUD23 PE=1 SV=2	1	4	4	4	3	4	1	3	4	1	3	4	1	20.3	20.3	20.3	31.88	0	18.337	By MS/MS	By MS/MS	By MS/MS	14.6	20.3	7.8	68406000	73435000	11146000	26372000	30276000	0
BUD31_HUMAN	BUD31_HUMAN	8	8	8	sp|P41223|BUD31_HUMAN Protein BUD31 homolog OS=Homo sapiens OX=9606 GN=BUD31 PE=1 SV=2	1	8	8	8	7	8	7	7	8	7	7	8	7	52.8	52.8	52.8	17	0	40.051	By MS/MS	By MS/MS	By MS/MS	47.2	52.8	47.2	158880000	200620000	106450000	126030000	218360000	146850000
BYST_HUMAN	BYST_HUMAN	16	16	16	sp|Q13895|BYST_HUMAN Bystin OS=Homo sapiens OX=9606 GN=BYSL PE=1 SV=3	1	16	16	16	15	15	9	15	15	9	15	15	9	46.2	46.2	46.2	49.601	0	55.287	By MS/MS	By MS/MS	By MS/MS	43.2	42.8	24.3	291860000	302340000	83001000	235940000	294760000	109780000
BZW1_HUMAN	BZW1_HUMAN	17	16	16	sp|Q7L1Q6|BZW1_HUMAN Basic leucine zipper and W2 domain-containing protein 1 OS=Homo sapiens OX=9606 GN=BZW1 PE=1 SV=1	1	17	16	16	17	16	15	16	15	14	16	15	14	38.2	36.5	36.5	48.043	0	58.993	By MS/MS	By MS/MS	By MS/MS	38.2	37.7	35.1	1394000000	995030000	822760000	228640000	218880000	242150000
BZW2_HUMAN	BZW2_HUMAN	24	24	23	sp|Q9Y6E2|BZW2_HUMAN Basic leucine zipper and W2 domain-containing protein 2 OS=Homo sapiens OX=9606 GN=BZW2 PE=1 SV=1	1	24	24	23	24	22	21	24	22	21	23	21	20	53.2	53.2	51.6	48.162	0	136.94	By MS/MS	By MS/MS	By MS/MS	53.2	43.4	46.1	1892500000	1017800000	575440000	927510000	635540000	522940000
C10_HUMAN	C10_HUMAN	5	5	5	sp|Q99622|C10_HUMAN Protein C10 OS=Homo sapiens OX=9606 GN=C12orf57 PE=1 SV=1	1	5	5	5	5	5	5	5	5	5	5	5	5	63.5	63.5	63.5	13.178	0	22.741	By MS/MS	By MS/MS	By MS/MS	63.5	63.5	63.5	38405000	60177000	82405000	23710000	39790000	59539000
C170B_HUMAN	C170B_HUMAN	2	2	2	sp|Q9Y4F5|C170B_HUMAN Centrosomal protein of 170 kDa protein B OS=Homo sapiens OX=9606 GN=CEP170B PE=1 SV=4	1	2	2	2	1	0	1	1	0	1	1	0	1	1.2	1.2	1.2	171.69	0.0085936	1.6037	By MS/MS		By MS/MS	0.7	0	0.5	662980	0	1240800	0	0	0
C19L1_HUMAN	C19L1_HUMAN	18	18	18	sp|Q69YN2|C19L1_HUMAN CWF19-like protein 1 OS=Homo sapiens OX=9606 GN=CWF19L1 PE=1 SV=2	1	18	18	18	12	17	15	12	17	15	12	17	15	40.3	40.3	40.3	60.618	0	71.59	By MS/MS	By MS/MS	By MS/MS	30.3	38.7	36.1	80084000	159410000	57956000	45376000	87009000	42835000
C1GLC_HUMAN	C1GLC_HUMAN	2	2	2	sp|Q96EU7|C1GLC_HUMAN C1GALT1-specific chaperone 1 OS=Homo sapiens OX=9606 GN=C1GALT1C1 PE=1 SV=1	1	2	2	2	2	0	0	2	0	0	2	0	0	7.9	7.9	7.9	36.382	0.00016717	5.8233	By MS/MS			7.9	0	0	5328700	0	0	0	0	0
C1GLT_HUMAN	C1GLT_HUMAN	2	2	2	sp|Q9NS00|C1GLT_HUMAN Glycoprotein-N-acetylgalactosamine 3-beta-galactosyltransferase 1 OS=Homo sapiens OX=9606 GN=C1GALT1 PE=1 SV=1	1	2	2	2	2	0	0	2	0	0	2	0	0	6.6	6.6	6.6	42.202	0.00015886	4.6436	By MS/MS			6.6	0	0	6875900	0	0	0	0	0
C1QBP_HUMAN	C1QBP_HUMAN	10	10	10	sp|Q07021|C1QBP_HUMAN Complement component 1 Q subcomponent-binding protein, mitochondrial OS=Homo sapiens OX=9606 GN=C1QBP PE=1 SV=1	1	10	10	10	10	10	10	10	10	10	10	10	10	63.5	63.5	63.5	31.362	0	238.87	By MS/MS	By MS/MS	By MS/MS	63.5	63.5	63.5	3113500000	3031000000	3887300000	642450000	855380000	1145500000
C1TC_HUMAN	C1TC_HUMAN	52	52	52	sp|P11586|C1TC_HUMAN C-1-tetrahydrofolate synthase, cytoplasmic OS=Homo sapiens OX=9606 GN=MTHFD1 PE=1 SV=3	1	52	52	52	48	51	47	48	51	47	48	51	47	64.5	64.5	64.5	101.56	0	307.47	By MS/MS	By MS/MS	By MS/MS	61.2	64.1	58.6	3397500000	4749300000	4009800000	923820000	1435000000	1271700000
C1TM_HUMAN	C1TM_HUMAN	32	32	32	sp|Q6UB35|C1TM_HUMAN Monofunctional C1-tetrahydrofolate synthase, mitochondrial OS=Homo sapiens OX=9606 GN=MTHFD1L PE=1 SV=1	1	32	32	32	30	31	28	30	31	28	30	31	28	41.2	41.2	41.2	105.79	0	137.71	By MS/MS	By MS/MS	By MS/MS	37.2	40.5	36.3	376000000	669190000	394680000	119470000	227000000	178100000
C2AIL_HUMAN	C2AIL_HUMAN	3	3	3	sp|Q96HQ2|C2AIL_HUMAN CDKN2AIP N-terminal-like protein OS=Homo sapiens OX=9606 GN=CDKN2AIPNL PE=1 SV=1	1	3	3	3	0	2	3	0	2	3	0	2	3	39.7	39.7	39.7	13.196	0	12.862		By MS/MS	By MS/MS	0	23.3	39.7	0	21317000	9770700	0	12981000	11836000
C2C2L_HUMAN	C2C2L_HUMAN	1	1	1	sp|O14523|C2C2L_HUMAN Phospholipid transfer protein C2CD2L OS=Homo sapiens OX=9606 GN=C2CD2L PE=1 SV=3	1	1	1	1	0	1	0	0	1	0	0	1	0	3.7	3.7	3.7	76.18	0.0011734	2.9582		By MS/MS		0	3.7	0	0	1408800	0	0	0	0
C2CD2_HUMAN	C2CD2_HUMAN	2	2	2	sp|Q9Y426|C2CD2_HUMAN C2 domain-containing protein 2 OS=Homo sapiens OX=9606 GN=C2CD2 PE=1 SV=2	1	2	2	2	2	0	0	2	0	0	2	0	0	5.3	5.3	5.3	75.532	0	10.068	By MS/MS			5.3	0	0	4628500	0	0	0	0	0
C2CD5_HUMAN	C2CD5_HUMAN	5	5	5	sp|Q86YS7|C2CD5_HUMAN C2 domain-containing protein 5 OS=Homo sapiens OX=9606 GN=C2CD5 PE=1 SV=1	1	5	5	5	0	5	1	0	5	1	0	5	1	6.5	6.5	6.5	110.45	0	45.962		By MS/MS	By MS/MS	0	6.5	1.2	0	20476000	792800	0	0	0
C2D1A_HUMAN	C2D1A_HUMAN	18	18	18	sp|Q6P1N0|C2D1A_HUMAN Coiled-coil and C2 domain-containing protein 1A OS=Homo sapiens OX=9606 GN=CC2D1A PE=1 SV=1	1	18	18	18	13	16	14	13	16	14	13	16	14	24.7	24.7	24.7	104.06	0	54.768	By MS/MS	By MS/MS	By MS/MS	18.5	22.7	19.5	42790000	76802000	66783000	14589000	26687000	28845000
C2D1B_HUMAN	C2D1B_HUMAN	4	4	4	sp|Q5T0F9|C2D1B_HUMAN Coiled-coil and C2 domain-containing protein 1B OS=Homo sapiens OX=9606 GN=CC2D1B PE=1 SV=1	1	4	4	4	3	1	1	3	1	1	3	1	1	8	8	8	94.223	0	10.095	By MS/MS	By MS/MS	By MS/MS	7	1.2	1	10098000	742940	2553000	0	0	0
C42S1_HUMAN	C42S1_HUMAN	2	2	2	sp|Q9NRR8|C42S1_HUMAN CDC42 small effector protein 1 OS=Homo sapiens OX=9606 GN=CDC42SE1 PE=1 SV=1	1	2	2	2	2	0	2	2	0	2	2	0	2	25.3	25.3	25.3	8.9252	0.0017269	2.5503	By MS/MS		By MS/MS	25.3	0	25.3	5429500	0	10871000	2858100	0	8309600
C42S2_HUMAN	C42S2_HUMAN	1	1	1	sp|Q9NRR3|C42S2_HUMAN CDC42 small effector protein 2 OS=Homo sapiens OX=9606 GN=CDC42SE2 PE=1 SV=1	1	1	1	1	1	0	0	1	0	0	1	0	0	22.6	22.6	22.6	9.2234	0.00088836	3.1566	By MS/MS			22.6	0	0	0	0	0	0	0	0
C560_HUMAN	C560_HUMAN	2	2	2	sp|Q99643|C560_HUMAN Succinate dehydrogenase cytochrome b560 subunit, mitochondrial OS=Homo sapiens OX=9606 GN=SDHC PE=1 SV=1	1	2	2	2	2	1	1	2	1	1	2	1	1	17.2	17.2	17.2	18.61	0.00016472	5.4523	By MS/MS	By MS/MS	By MS/MS	17.2	9.5	9.5	9874500	1476300	934980	0	0	0
C99L2_HUMAN	C99L2_HUMAN	2	2	2	sp|Q8TCZ2|C99L2_HUMAN CD99 antigen-like protein 2 OS=Homo sapiens OX=9606 GN=CD99L2 PE=1 SV=1	1	2	2	2	2	0	2	2	0	2	2	0	2	13	13	13	27.986	0	10.401	By MS/MS		By MS/MS	13	0	13	12208000	0	0	0	0	0
CA021_HUMAN	CA021_HUMAN	1	1	1	sp|Q9H246|CA021_HUMAN Uncharacterized protein C1orf21 OS=Homo sapiens OX=9606 GN=C1orf21 PE=1 SV=1	1	1	1	1	0	0	1	0	0	1	0	0	1	10.7	10.7	10.7	13.865	0.00089272	3.2571			By MS/MS	0	0	10.7	0	0	3384500	0	0	0
CA050_HUMAN	CA050_HUMAN	5	5	5	sp|Q9BV19|CA050_HUMAN Uncharacterized protein C1orf50 OS=Homo sapiens OX=9606 GN=C1orf50 PE=1 SV=2	1	5	5	5	5	5	3	5	5	3	5	5	3	36.7	36.7	36.7	21.876	0	13.701	By MS/MS	By MS/MS	By MS/MS	36.7	36.7	22.6	15008000	25261000	7144200	4267800	10584000	6533700
CA052_HUMAN	CA052_HUMAN	5	5	5	sp|Q8N6N3|CA052_HUMAN UPF0690 protein C1orf52 OS=Homo sapiens OX=9606 GN=C1orf52 PE=1 SV=1	1	5	5	5	4	4	1	4	4	1	4	4	1	29.1	29.1	29.1	20.599	0	14.42	By MS/MS	By MS/MS	By matching	29.1	20.9	5.5	23637000	17533000	968560	58866000	73664000	0
CA109_HUMAN	CA109_HUMAN	2	2	2	sp|Q9NX04|CA109_HUMAN Uncharacterized protein C1orf109 OS=Homo sapiens OX=9606 GN=C1orf109 PE=1 SV=1	1	2	2	2	2	2	0	2	2	0	2	2	0	12.8	12.8	12.8	23.373	0.0013116	2.8272	By MS/MS	By MS/MS		12.8	12.8	0	4641700	4390100	0	0	0	0
CA112_HUMAN	CA112_HUMAN	1	1	1	sp|Q9NSG2|CA112_HUMAN Uncharacterized protein C1orf112 OS=Homo sapiens OX=9606 GN=C1orf112 PE=1 SV=1	1	1	1	1	1	1	1	1	1	1	1	1	1	2.2	2.2	2.2	96.553	0.00016551	5.5735	By MS/MS	By MS/MS	By matching	2.2	2.2	2.2	1071700	2230400	808550	0	0	0
CA122_HUMAN	CA122_HUMAN	3	3	3	sp|Q6ZSJ8|CA122_HUMAN Uncharacterized protein C1orf122 OS=Homo sapiens OX=9606 GN=C1orf122 PE=4 SV=2	1	3	3	3	3	3	2	3	3	2	3	3	2	37.3	37.3	37.3	11.471	0.00016526	5.5389	By MS/MS	By MS/MS	By MS/MS	37.3	37.3	27.3	7159600	8877900	4745600	13342000	22161000	29670000
CA131_HUMAN	CA131_HUMAN	3	3	3	sp|Q8NDD1|CA131_HUMAN Uncharacterized protein C1orf131 OS=Homo sapiens OX=9606 GN=C1orf131 PE=1 SV=4	1	3	3	3	3	2	0	3	2	0	3	2	0	15	15	15	32.61	0	9.3904	By MS/MS	By MS/MS		15	11.3	0	5225700	7152400	0	0	0	0
CA174_HUMAN	CA174_HUMAN	2	2	2	sp|Q8IYL3|CA174_HUMAN UPF0688 protein C1orf174 OS=Homo sapiens OX=9606 GN=C1orf174 PE=1 SV=2	1	2	2	2	1	2	1	1	2	1	1	2	1	22.2	22.2	22.2	25.977	0	17.165	By MS/MS	By MS/MS	By MS/MS	5.8	22.2	5.8	6304100	4163100	1540700	0	0	0
CA198_HUMAN	CA198_HUMAN	3	3	3	sp|Q9H425|CA198_HUMAN Uncharacterized protein C1orf198 OS=Homo sapiens OX=9606 GN=C1orf198 PE=1 SV=1	1	3	3	3	2	2	2	2	2	2	2	2	2	9.5	9.5	9.5	36.346	0.00030993	4.0876	By MS/MS	By MS/MS	By MS/MS	6.1	7	6.1	6887700	8150800	3321500	9452900	0	15975000
CA210_HUMAN	CA210_HUMAN	1	1	1	sp|Q8IVY1|CA210_HUMAN Type III endosome membrane protein TEMP OS=Homo sapiens OX=9606 GN=C1orf210 PE=3 SV=1	1	1	1	1	0	0	1	0	0	1	0	0	1	30.1	30.1	30.1	12.024	0	12.577			By MS/MS	0	0	30.1	0	0	1957000	0	0	0
CA2D1_HUMAN	CA2D1_HUMAN	10	10	10	sp|P54289|CA2D1_HUMAN Voltage-dependent calcium channel subunit alpha-2/delta-1 OS=Homo sapiens OX=9606 GN=CACNA2D1 PE=1 SV=3	1	10	10	10	10	0	0	10	0	0	10	0	0	13.6	13.6	13.6	124.57	0	39.423	By MS/MS			13.6	0	0	23984000	0	0	0	0	0
CAAP1_HUMAN	CAAP1_HUMAN	2	2	2	sp|Q9H8G2|CAAP1_HUMAN Caspase activity and apoptosis inhibitor 1 OS=Homo sapiens OX=9606 GN=CAAP1 PE=1 SV=2	1	2	2	2	1	2	0	1	2	0	1	2	0	5.5	5.5	5.5	38.367	0.00031432	4.3795	By MS/MS	By MS/MS		2.2	5.5	0	2814100	15302000	0	0	0	0
CAB39_HUMAN	CAB39_HUMAN	12	12	11	sp|Q9Y376|CAB39_HUMAN Calcium-binding protein 39 OS=Homo sapiens OX=9606 GN=CAB39 PE=1 SV=1	1	12	12	11	9	12	6	9	12	6	9	11	6	32.8	32.8	30.2	39.869	0	35.196	By MS/MS	By MS/MS	By MS/MS	27.6	32.8	17.9	133050000	416380000	49558000	117410000	337790000	85635000
CAB45_HUMAN	CAB45_HUMAN	9	9	9	sp|Q9BRK5|CAB45_HUMAN 45 kDa calcium-binding protein OS=Homo sapiens OX=9606 GN=SDF4 PE=1 SV=1	1	9	9	9	9	7	4	9	7	4	9	7	4	30.4	30.4	30.4	41.806	0	41.194	By MS/MS	By MS/MS	By MS/MS	30.4	25.1	17.4	233270000	93618000	63723000	45436000	22045000	41402000
CABIN_HUMAN	CABIN_HUMAN	3	3	3	sp|Q9Y6J0|CABIN_HUMAN Calcineurin-binding protein cabin-1 OS=Homo sapiens OX=9606 GN=CABIN1 PE=1 SV=1	1	3	3	3	2	3	0	2	3	0	2	3	0	1.8	1.8	1.8	246.35	0.0015942	2.7118	By MS/MS	By MS/MS		1	1.8	0	14941000	13471000	0	12527000	15756000	0
CABL2_HUMAN	CABL2_HUMAN	1	1	1	sp|Q9BTV7|CABL2_HUMAN CDK5 and ABL1 enzyme substrate 2 OS=Homo sapiens OX=9606 GN=CABLES2 PE=1 SV=3	1	1	1	1	0	1	0	0	1	0	0	1	0	4.8	4.8	4.8	52.235	0.00016356	5.3364		By MS/MS		0	4.8	0	0	669310	0	0	0	0
CACL1_HUMAN	CACL1_HUMAN	3	3	3	sp|Q86Y37|CACL1_HUMAN CDK2-associated and cullin domain-containing protein 1 OS=Homo sapiens OX=9606 GN=CACUL1 PE=1 SV=1	1	3	3	3	2	2	2	2	2	2	2	2	2	10	10	10	41.063	0	9.9204	By MS/MS	By MS/MS	By MS/MS	5.4	5.4	6.8	1959000	2319700	611840	2268700	2832100	0
CACO2_HUMAN	CACO2_HUMAN	12	12	12	sp|Q13137|CACO2_HUMAN Calcium-binding and coiled-coil domain-containing protein 2 OS=Homo sapiens OX=9606 GN=CALCOCO2 PE=1 SV=1	1	12	12	12	9	10	9	9	10	9	9	10	9	42.8	42.8	42.8	52.253	0	50.236	By MS/MS	By MS/MS	By MS/MS	31.6	38.6	31.8	51549000	47774000	51878000	27811000	30468000	37203000
CACP_HUMAN	CACP_HUMAN	13	13	13	sp|P43155|CACP_HUMAN Carnitine O-acetyltransferase OS=Homo sapiens OX=9606 GN=CRAT PE=1 SV=5	1	13	13	13	2	3	13	2	3	13	2	3	13	22.2	22.2	22.2	70.857	0	56.149	By MS/MS	By MS/MS	By MS/MS	4.8	5.8	22.2	2930100	2380500	89833000	0	8599800	86946000
CADH1_HUMAN	CADH1_HUMAN	24	24	23	sp|P12830|CADH1_HUMAN Cadherin-1 OS=Homo sapiens OX=9606 GN=CDH1 PE=1 SV=3	1	24	24	23	0	1	24	0	1	24	0	1	23	37.2	37.2	36.4	97.455	0	213.66		By matching	By MS/MS	0	0.8	37.2	0	701410	1297800000	0	0	0
CADH3_HUMAN	CADH3_HUMAN	7	6	6	sp|P22223|CADH3_HUMAN Cadherin-3 OS=Homo sapiens OX=9606 GN=CDH3 PE=1 SV=2	1	7	6	6	0	0	7	0	0	6	0	0	6	13.4	12.5	12.5	91.417	0	12.703			By MS/MS	0	0	13.4	0	0	17596000	0	0	0
CADM1_HUMAN	CADM1_HUMAN	4	4	4	sp|Q9BY67|CADM1_HUMAN Cell adhesion molecule 1 OS=Homo sapiens OX=9606 GN=CADM1 PE=1 SV=2	1	4	4	4	0	4	2	0	4	2	0	4	2	19.2	19.2	19.2	48.509	0	13.529		By MS/MS	By MS/MS	0	19.2	8.4	0	5194900	3309200	0	0	0
CAF17_HUMAN	CAF17_HUMAN	5	5	5	sp|Q5T440|CAF17_HUMAN Putative transferase CAF17, mitochondrial OS=Homo sapiens OX=9606 GN=IBA57 PE=1 SV=1	1	5	5	5	4	2	4	4	2	4	4	2	4	22.2	22.2	22.2	38.155	0	23.652	By MS/MS	By matching	By MS/MS	19.4	7.9	14.9	7994300	1841300	8807700	9518000	6410200	18173000
CAF1A_HUMAN	CAF1A_HUMAN	19	19	19	sp|Q13111|CAF1A_HUMAN Chromatin assembly factor 1 subunit A OS=Homo sapiens OX=9606 GN=CHAF1A PE=1 SV=3	1	19	19	19	18	16	8	18	16	8	18	16	8	25	25	25	106.91	0	69.868	By MS/MS	By MS/MS	By MS/MS	24.9	21.3	9.5	79802000	64993000	7759500	18712000	26122000	9643300
CAF1B_HUMAN	CAF1B_HUMAN	11	11	11	sp|Q13112|CAF1B_HUMAN Chromatin assembly factor 1 subunit B OS=Homo sapiens OX=9606 GN=CHAF1B PE=1 SV=1	1	11	11	11	9	11	8	9	11	8	9	11	8	20.9	20.9	20.9	61.492	0	30.286	By MS/MS	By MS/MS	By MS/MS	19.5	20.9	16.8	71803000	108060000	78868000	102220000	186420000	73698000
CAH12_HUMAN	CAH12_HUMAN	6	6	6	sp|O43570|CAH12_HUMAN Carbonic anhydrase 12 OS=Homo sapiens OX=9606 GN=CA12 PE=1 SV=1	1	6	6	6	0	0	6	0	0	6	0	0	6	25.7	25.7	25.7	39.45	0	31.164			By MS/MS	0	0	25.7	0	0	50623000	0	0	0
CAH2_HUMAN	CAH2_HUMAN	6	6	6	sp|P00918|CAH2_HUMAN Carbonic anhydrase 2 OS=Homo sapiens OX=9606 GN=CA2 PE=1 SV=2	1	6	6	6	0	0	6	0	0	6	0	0	6	27.7	27.7	27.7	29.246	0	10.582			By MS/MS	0	0	27.7	0	0	45242000	0	0	0
CAH5B_HUMAN	CAH5B_HUMAN	2	2	2	sp|Q9Y2D0|CAH5B_HUMAN Carbonic anhydrase 5B, mitochondrial OS=Homo sapiens OX=9606 GN=CA5B PE=1 SV=1	1	2	2	2	0	0	2	0	0	2	0	0	2	7.6	7.6	7.6	36.433	0.0001657	5.6044			By MS/MS	0	0	7.6	0	0	28481000	0	0	0
CALD1_HUMAN	CALD1_HUMAN	17	17	17	sp|Q05682|CALD1_HUMAN Caldesmon OS=Homo sapiens OX=9606 GN=CALD1 PE=1 SV=3	1	17	17	17	17	1	1	17	1	1	17	1	1	24.5	24.5	24.5	93.23	0	89.577	By MS/MS	By matching	By matching	24.5	1.5	1.5	268570000	191760	364260	0	0	0
CALL5_HUMAN	CALL5_HUMAN	1	1	1	sp|Q9NZT1|CALL5_HUMAN Calmodulin-like protein 5 OS=Homo sapiens OX=9606 GN=CALML5 PE=1 SV=2	1	1	1	1	1	0	1	1	0	1	1	0	1	7.5	7.5	7.5	15.892	0.008596	1.6079	By matching		By MS/MS	7.5	0	7.5	3569100	0	7054000	0	0	0
CALM3_HUMAN;CALM2_HUMAN;CALM1_HUMAN;CALL3_HUMAN;TNNC2_HUMAN	CALM3_HUMAN;CALM2_HUMAN;CALM1_HUMAN	13;13;13;2;1	13;13;13;2;1	13;13;13;2;1	sp|P0DP25|CALM3_HUMAN Calmodulin-3 OS=Homo sapiens OX=9606 GN=CALM3 PE=1 SV=1;sp|P0DP24|CALM2_HUMAN Calmodulin-2 OS=Homo sapiens OX=9606 GN=CALM2 PE=1 SV=1;sp|P0DP23|CALM1_HUMAN Calmodulin-1 OS=Homo sapiens OX=9606 GN=CALM1 PE=1 SV=1	5	13	13	13	10	10	13	10	10	13	10	10	13	85.2	85.2	85.2	16.837	0	139.52	By MS/MS	By MS/MS	By MS/MS	57.7	57.7	85.2	2885700000	3035600000	6062400000	871670000	947340000	1933900000
CALR_HUMAN	CALR_HUMAN	30	30	30	sp|P27797|CALR_HUMAN Calreticulin OS=Homo sapiens OX=9606 GN=CALR PE=1 SV=1	1	30	30	30	29	30	27	29	30	27	29	30	27	82.3	82.3	82.3	48.141	0	323.31	By MS/MS	By MS/MS	By MS/MS	82.3	82.3	80.1	13154000000	14736000000	9358500000	5894000000	7435900000	5463800000
CALU_HUMAN	CALU_HUMAN	18	18	18	sp|O43852|CALU_HUMAN Calumenin OS=Homo sapiens OX=9606 GN=CALU PE=1 SV=2	1	18	18	18	16	15	18	16	15	18	16	15	18	65.4	65.4	65.4	37.106	0	225.83	By MS/MS	By MS/MS	By MS/MS	64.1	54.9	65.4	1955100000	743460000	1089700000	309740000	122110000	236760000
CALX_HUMAN	CALX_HUMAN	34	34	34	sp|P27824|CALX_HUMAN Calnexin OS=Homo sapiens OX=9606 GN=CANX PE=1 SV=2	1	34	34	34	33	33	30	33	33	30	33	33	30	56.1	56.1	56.1	67.567	0	323.31	By MS/MS	By MS/MS	By MS/MS	55.4	56.1	50	6576400000	3967100000	6402700000	3237600000	2247700000	4267400000
CAMLG_HUMAN	CAMLG_HUMAN	2	2	2	sp|P49069|CAMLG_HUMAN Calcium signal-modulating cyclophilin ligand OS=Homo sapiens OX=9606 GN=CAMLG PE=1 SV=1	1	2	2	2	1	1	2	1	1	2	1	1	2	11.5	11.5	11.5	32.952	0	9.46	By MS/MS	By MS/MS	By MS/MS	3.7	3.7	11.5	1461800	1544100	2353800	0	0	0
CAMP1_HUMAN	CAMP1_HUMAN	6	6	6	sp|Q5T5Y3|CAMP1_HUMAN Calmodulin-regulated spectrin-associated protein 1 OS=Homo sapiens OX=9606 GN=CAMSAP1 PE=1 SV=2	1	6	6	6	3	3	6	3	3	6	3	3	6	5.6	5.6	5.6	177.97	0	12.029	By MS/MS	By MS/MS	By MS/MS	2.9	3.4	5.6	3908100	3139800	8352000	9891900	8588500	12713000
CAMP2_HUMAN	CAMP2_HUMAN	7	7	7	sp|Q08AD1|CAMP2_HUMAN Calmodulin-regulated spectrin-associated protein 2 OS=Homo sapiens OX=9606 GN=CAMSAP2 PE=1 SV=3	1	7	7	7	7	1	2	7	1	2	7	1	2	6.3	6.3	6.3	168.09	0	19.538	By MS/MS	By matching	By MS/MS	6.3	0.7	1.6	13364000	246660	1829600	20137000	0	7869800
CAMP3_HUMAN	CAMP3_HUMAN	13	13	13	sp|Q9P1Y5|CAMP3_HUMAN Calmodulin-regulated spectrin-associated protein 3 OS=Homo sapiens OX=9606 GN=CAMSAP3 PE=1 SV=2	1	13	13	13	1	6	13	1	6	13	1	6	13	13.4	13.4	13.4	134.75	0	33.518	By matching	By MS/MS	By MS/MS	1.1	5.8	13.4	233310	5907800	25861000	0	10113000	27933000
CAN1_HUMAN	CAN1_HUMAN	37	37	37	sp|P07384|CAN1_HUMAN Calpain-1 catalytic subunit OS=Homo sapiens OX=9606 GN=CAPN1 PE=1 SV=1	1	37	37	37	31	27	37	31	27	37	31	27	37	62.7	62.7	62.7	81.889	0	231.89	By MS/MS	By MS/MS	By MS/MS	52.1	41.2	62.7	503230000	355430000	1150600000	269170000	300350000	710150000
CAN13_HUMAN	CAN13_HUMAN	1	1	1	sp|Q6MZZ7|CAN13_HUMAN Calpain-13 OS=Homo sapiens OX=9606 GN=CAPN13 PE=1 SV=2	1	1	1	1	1	1	1	1	1	1	1	1	1	1.8	1.8	1.8	76.696	0.0029395	2.01	By MS/MS	By MS/MS	By MS/MS	1.8	1.8	1.8	8681600	6441700	5828600	0	0	0
CAN2_HUMAN	CAN2_HUMAN	21	21	21	sp|P17655|CAN2_HUMAN Calpain-2 catalytic subunit OS=Homo sapiens OX=9606 GN=CAPN2 PE=1 SV=6	1	21	21	21	21	3	3	21	3	3	21	3	3	34.7	34.7	34.7	79.994	0	74.088	By MS/MS	By MS/MS	By matching	34.7	4	5.9	452530000	13386000	1972300	229440000	2518500	1036600
CAN7_HUMAN	CAN7_HUMAN	9	9	9	sp|Q9Y6W3|CAN7_HUMAN Calpain-7 OS=Homo sapiens OX=9606 GN=CAPN7 PE=1 SV=1	1	9	9	9	4	3	7	4	3	7	4	3	7	14.1	14.1	14.1	92.651	0	19.856	By MS/MS	By MS/MS	By MS/MS	6.2	5.7	10.7	7243100	8082000	19914000	5528100	7405700	16282000
CANB1_HUMAN;CANB2_HUMAN	CANB1_HUMAN	6;1	6;1	6;1	sp|P63098|CANB1_HUMAN Calcineurin subunit B type 1 OS=Homo sapiens OX=9606 GN=PPP3R1 PE=1 SV=2	2	6	6	6	6	5	6	6	5	6	6	5	6	40	40	40	19.3	0	21.833	By MS/MS	By MS/MS	By MS/MS	40	35.3	40	42817000	38190000	88978000	22982000	24513000	59471000
CAND1_HUMAN	CAND1_HUMAN	48	48	47	sp|Q86VP6|CAND1_HUMAN Cullin-associated NEDD8-dissociated protein 1 OS=Homo sapiens OX=9606 GN=CAND1 PE=1 SV=2	1	48	48	47	43	42	47	43	42	47	42	42	46	49.3	49.3	48.5	136.37	0	323.31	By MS/MS	By MS/MS	By MS/MS	45.9	43.3	48.6	2849000000	3350400000	4523700000	3490000000	4841000000	6668300000
CAND2_HUMAN	CAND2_HUMAN	5	4	4	sp|O75155|CAND2_HUMAN Cullin-associated NEDD8-dissociated protein 2 OS=Homo sapiens OX=9606 GN=CAND2 PE=1 SV=3	1	5	4	4	1	4	1	0	4	0	0	4	0	6.4	5.6	5.6	135.25	0	10.666	By matching	By MS/MS	By matching	0.8	5.6	0.8	0	4572000	0	0	0	0
CANT1_HUMAN	CANT1_HUMAN	8	8	8	sp|Q8WVQ1|CANT1_HUMAN Soluble calcium-activated nucleotidase 1 OS=Homo sapiens OX=9606 GN=CANT1 PE=1 SV=1	1	8	8	8	2	1	8	2	1	8	2	1	8	29.4	29.4	29.4	44.839	0	41.872	By MS/MS	By matching	By MS/MS	12.7	3	29.4	5875500	1081700	46438000	24391000	0	77234000
CAP1_HUMAN	CAP1_HUMAN	24	24	23	sp|Q01518|CAP1_HUMAN Adenylyl cyclase-associated protein 1 OS=Homo sapiens OX=9606 GN=CAP1 PE=1 SV=5	1	24	24	23	23	24	22	23	24	22	22	23	21	59.4	59.4	57.7	51.901	0	274.56	By MS/MS	By MS/MS	By MS/MS	59.2	59.4	59.2	1597400000	2247300000	1361600000	1179000000	1674200000	1184000000
CAP2_HUMAN	CAP2_HUMAN	13	12	12	sp|P40123|CAP2_HUMAN Adenylyl cyclase-associated protein 2 OS=Homo sapiens OX=9606 GN=CAP2 PE=1 SV=1	1	13	12	12	7	2	12	6	1	11	6	1	11	40.3	38.6	38.6	52.823	0	58.011	By MS/MS	By matching	By MS/MS	21.4	4	37.9	40217000	2688400	126220000	16819000	0	42997000
CAPAM_HUMAN	CAPAM_HUMAN	8	8	8	sp|Q9H4Z3|CAPAM_HUMAN mRNA (2-O-methyladenosine-N(6)-)-methyltransferase OS=Homo sapiens OX=9606 GN=PCIF1 PE=1 SV=1	1	8	8	8	5	7	7	5	7	7	5	7	7	16.9	16.9	16.9	80.669	0	23.228	By MS/MS	By MS/MS	By MS/MS	11.4	14.9	14.6	9733800	19555000	27476000	14303000	29048000	37003000
CAPG_HUMAN	CAPG_HUMAN	12	12	12	sp|P40121|CAPG_HUMAN Macrophage-capping protein OS=Homo sapiens OX=9606 GN=CAPG PE=1 SV=2	1	12	12	12	12	11	1	12	11	1	12	11	1	58.3	58.3	58.3	38.498	0	59.413	By MS/MS	By MS/MS	By matching	58.3	52	7.2	359960000	577110000	145930	114370000	282120000	0
CAPR1_HUMAN	CAPR1_HUMAN	18	18	18	sp|Q14444|CAPR1_HUMAN Caprin-1 OS=Homo sapiens OX=9606 GN=CAPRIN1 PE=1 SV=2	1	18	18	18	18	17	14	18	17	14	18	17	14	39.4	39.4	39.4	78.365	0	221.3	By MS/MS	By MS/MS	By MS/MS	39.4	36.2	33.6	1732900000	1493000000	507460000	286820000	346800000	158500000
CAPZB_HUMAN	CAPZB_HUMAN	17	17	17	sp|P47756|CAPZB_HUMAN F-actin-capping protein subunit beta OS=Homo sapiens OX=9606 GN=CAPZB PE=1 SV=4	1	17	17	17	16	16	16	16	16	16	16	16	16	64.3	64.3	64.3	31.35	0	134.85	By MS/MS	By MS/MS	By MS/MS	64.3	64.3	62.1	1409100000	1808400000	1438000000	308050000	532500000	435950000
CAR10_HUMAN	CAR10_HUMAN	1	1	1	sp|Q9BWT7|CAR10_HUMAN Caspase recruitment domain-containing protein 10 OS=Homo sapiens OX=9606 GN=CARD10 PE=1 SV=2	1	1	1	1	1	0	1	1	0	1	1	0	1	1.1	1.1	1.1	115.93	0.0040412	1.9378	By MS/MS		By matching	1.1	0	1.1	1604500	0	908930	0	0	0
CAR19_HUMAN	CAR19_HUMAN	4	4	4	sp|Q96LW7|CAR19_HUMAN Caspase recruitment domain-containing protein 19 OS=Homo sapiens OX=9606 GN=CARD19 PE=1 SV=1	1	4	4	4	1	2	4	1	2	4	1	2	4	17.1	17.1	17.1	25.589	0	8.7928	By matching	By MS/MS	By MS/MS	3.1	7.5	17.1	1064400	4234900	31687000	0	18570000	55236000
CARF_HUMAN	CARF_HUMAN	17	17	17	sp|Q9NXV6|CARF_HUMAN CDKN2A-interacting protein OS=Homo sapiens OX=9606 GN=CDKN2AIP PE=1 SV=3	1	17	17	17	17	14	4	17	14	4	17	14	4	43.4	43.4	43.4	61.124	0	122.02	By MS/MS	By MS/MS	By MS/MS	43.4	38.1	7.2	153270000	64027000	14206000	104790000	66332000	15970000
CARL1_HUMAN	CARL1_HUMAN	18	18	18	sp|Q5VZK9|CARL1_HUMAN F-actin-uncapping protein LRRC16A OS=Homo sapiens OX=9606 GN=CARMIL1 PE=1 SV=1	1	18	18	18	16	3	13	16	3	13	16	3	13	16.7	16.7	16.7	151.56	0	49.817	By MS/MS	By matching	By MS/MS	15.2	2.1	11.7	52565000	1440500	31698000	41843000	3843600	36657000
CARL2_HUMAN	CARL2_HUMAN	18	18	18	sp|Q6F5E8|CARL2_HUMAN Capping protein, Arp2/3 and myosin-I linker protein 2 OS=Homo sapiens OX=9606 GN=CARMIL2 PE=1 SV=2	1	18	18	18	1	18	0	1	18	0	1	18	0	17.4	17.4	17.4	154.69	0	44.41	By matching	By MS/MS		1	17.4	0	2199600	60681000	0	0	0	0
CARM1_HUMAN	CARM1_HUMAN	12	12	12	sp|Q86X55|CARM1_HUMAN Histone-arginine methyltransferase CARM1 OS=Homo sapiens OX=9606 GN=CARM1 PE=1 SV=3	1	12	12	12	12	12	7	12	12	7	12	12	7	25.3	25.3	25.3	65.853	0	42.675	By MS/MS	By MS/MS	By MS/MS	25.3	25.3	16.6	216640000	118170000	66818000	252010000	329260000	189170000
CARME_HUMAN	CARME_HUMAN	1	1	1	sp|Q8N4J0|CARME_HUMAN Carnosine N-methyltransferase OS=Homo sapiens OX=9606 GN=CARNMT1 PE=1 SV=1	1	1	1	1	1	1	0	1	1	0	1	1	0	3.9	3.9	3.9	47.185	0.0037688	1.9667	By MS/MS	By matching		3.9	3.9	0	1063000	1239400	0	0	0	0
CASC3_HUMAN	CASC3_HUMAN	5	5	5	sp|O15234|CASC3_HUMAN Protein CASC3 OS=Homo sapiens OX=9606 GN=CASC3 PE=1 SV=2	1	5	5	5	5	4	2	5	4	2	5	4	2	7.3	7.3	7.3	76.277	0.00031422	4.3772	By MS/MS	By MS/MS	By MS/MS	7.3	5.1	3.4	9949700	14526000	1798000	5585200	9927800	0
CASP_HUMAN;CUX2_HUMAN	CASP_HUMAN	20;1	6;1	6;1	sp|Q13948|CASP_HUMAN Protein CASP OS=Homo sapiens OX=9606 GN=CUX1 PE=1 SV=2	2	20	6	6	10	15	18	1	4	6	1	4	6	34.2	9.4	9.4	77.454	0	11.567	By MS/MS	By MS/MS	By MS/MS	17.7	25.8	31.4	3851000	8693600	27237000	15275000	21487000	56311000
CASP1_HUMAN;CAR16_HUMAN	CASP1_HUMAN	16;1	16;1	16;1	sp|P29466|CASP1_HUMAN Caspase-1 OS=Homo sapiens OX=9606 GN=CASP1 PE=1 SV=1	2	16	16	16	16	0	0	16	0	0	16	0	0	51	51	51	45.158	0	62.837	By MS/MS			51	0	0	469660000	0	0	0	0	0
CASP2_HUMAN	CASP2_HUMAN	12	12	12	sp|P42575|CASP2_HUMAN Caspase-2 OS=Homo sapiens OX=9606 GN=CASP2 PE=1 SV=2	1	12	12	12	7	12	7	7	12	7	7	12	7	34.5	34.5	34.5	50.685	0	44.298	By MS/MS	By MS/MS	By MS/MS	21.2	34.5	21.2	32265000	110850000	18687000	49620000	163390000	43924000
CASP3_HUMAN	CASP3_HUMAN	6	6	6	sp|P42574|CASP3_HUMAN Caspase-3 OS=Homo sapiens OX=9606 GN=CASP3 PE=1 SV=2	1	6	6	6	5	6	0	5	6	0	5	6	0	28.5	28.5	28.5	31.608	0	28.567	By MS/MS	By MS/MS		20.6	28.5	0	46187000	162880000	0	99408000	310470000	0
CASP4_HUMAN;CASP5_HUMAN;CASPC_HUMAN	CASP4_HUMAN	5;2;1	5;2;1	5;2;1	sp|P49662|CASP4_HUMAN Caspase-4 OS=Homo sapiens OX=9606 GN=CASP4 PE=1 SV=1	3	5	5	5	5	0	0	5	0	0	5	0	0	17	17	17	43.262	0	8.8828	By MS/MS			17	0	0	25925000	0	0	0	0	0
CASP6_HUMAN	CASP6_HUMAN	10	10	10	sp|P55212|CASP6_HUMAN Caspase-6 OS=Homo sapiens OX=9606 GN=CASP6 PE=1 SV=2	1	10	10	10	3	10	6	3	10	6	3	10	6	41.3	41.3	41.3	33.31	0	28.807	By MS/MS	By MS/MS	By MS/MS	14	41.3	25.6	14936000	113170000	38967000	40843000	210340000	84833000
CASP7_HUMAN	CASP7_HUMAN	9	9	9	sp|P55210|CASP7_HUMAN Caspase-7 OS=Homo sapiens OX=9606 GN=CASP7 PE=1 SV=1	1	9	9	9	8	9	3	8	9	3	8	9	3	39.6	39.6	39.6	34.276	0	145.01	By MS/MS	By MS/MS	By MS/MS	37	39.6	9.2	49142000	69687000	5493500	53415000	103930000	26974000
CASP8_HUMAN	CASP8_HUMAN	7	7	7	sp|Q14790|CASP8_HUMAN Caspase-8 OS=Homo sapiens OX=9606 GN=CASP8 PE=1 SV=1	1	7	7	7	3	7	1	3	7	1	3	7	1	19.4	19.4	19.4	55.391	0	21.385	By MS/MS	By MS/MS	By matching	8.8	19.4	3.5	2745300	24021000	213180	9466700	50522000	0
CASP9_HUMAN	CASP9_HUMAN	4	4	4	sp|P55211|CASP9_HUMAN Caspase-9 OS=Homo sapiens OX=9606 GN=CASP9 PE=1 SV=3	1	4	4	4	4	3	0	4	3	0	4	3	0	16.6	16.6	16.6	46.28	0	29.39	By MS/MS	By MS/MS		16.6	14.4	0	20580000	5029600	0	28369000	7664300	0
CASPA_HUMAN	CASPA_HUMAN	2	2	2	sp|Q92851|CASPA_HUMAN Caspase-10 OS=Homo sapiens OX=9606 GN=CASP10 PE=1 SV=3	1	2	2	2	2	2	0	2	2	0	2	2	0	4.8	4.8	4.8	58.95	0.001312	2.84	By MS/MS	By MS/MS		4.8	4.8	0	1692200	3096900	0	5312200	10979000	0
CAST1_HUMAN	CAST1_HUMAN	1	1	1	sp|Q8WTX7|CAST1_HUMAN Cytosolic arginine sensor for mTORC1 subunit 1 OS=Homo sapiens OX=9606 GN=CASTOR1 PE=1 SV=1	1	1	1	1	0	1	0	0	1	0	0	1	0	5.5	5.5	5.5	36.275	0.0096585	1.5531		By MS/MS		0	5.5	0	0	814490	0	0	0	0
CAST2_HUMAN	CAST2_HUMAN	2	2	2	sp|A6NHX0|CAST2_HUMAN Cytosolic arginine sensor for mTORC1 subunit 2 OS=Homo sapiens OX=9606 GN=CASTOR2 PE=1 SV=3	1	2	2	2	1	2	2	1	2	2	1	2	2	10	10	10	36.056	0.00088731	3.1316	By matching	By MS/MS	By MS/MS	4.9	10	10	801350	3125400	1775600	0	0	0
CASZ1_HUMAN	CASZ1_HUMAN	1	1	1	sp|Q86V15|CASZ1_HUMAN Zinc finger protein castor homolog 1 OS=Homo sapiens OX=9606 GN=CASZ1 PE=1 SV=4	1	1	1	1	0	0	1	0	0	1	0	0	1	1.1	1.1	1.1	190.07	0.00089206	3.2501			By MS/MS	0	0	1.1	0	0	1084200	0	0	0
CATA_HUMAN	CATA_HUMAN	24	24	24	sp|P04040|CATA_HUMAN Catalase OS=Homo sapiens OX=9606 GN=CAT PE=1 SV=3	1	24	24	24	24	20	20	24	20	20	24	20	20	60.2	60.2	60.2	59.755	0	172.46	By MS/MS	By MS/MS	By MS/MS	60.2	53.3	48.4	1890200000	371720000	535940000	1115400000	284380000	551610000
CATB_HUMAN	CATB_HUMAN	8	8	8	sp|P07858|CATB_HUMAN Cathepsin B OS=Homo sapiens OX=9606 GN=CTSB PE=1 SV=3	1	8	8	8	5	4	7	5	4	7	5	4	7	33	33	33	37.821	0	71.112	By MS/MS	By MS/MS	By MS/MS	20.6	15.3	28.9	30094000	14919000	88446000	8092500	7213000	33663000
CATC_HUMAN	CATC_HUMAN	13	13	13	sp|P53634|CATC_HUMAN Dipeptidyl peptidase 1 OS=Homo sapiens OX=9606 GN=CTSC PE=1 SV=2	1	13	13	13	13	10	4	13	10	4	13	10	4	33.3	33.3	33.3	51.853	0	57.293	By MS/MS	By MS/MS	By MS/MS	33.3	25.5	8.6	157030000	140950000	4881400	167100000	183460000	16311000
CATD_HUMAN	CATD_HUMAN	18	18	18	sp|P07339|CATD_HUMAN Cathepsin D OS=Homo sapiens OX=9606 GN=CTSD PE=1 SV=1	1	18	18	18	18	14	16	18	14	16	18	14	16	53.2	53.2	53.2	44.552	0	95.76	By MS/MS	By MS/MS	By MS/MS	53.2	39.8	45.1	824130000	288550000	2021400000	403930000	189700000	1090500000
CATG_HUMAN	CATG_HUMAN	5	5	5	sp|P08311|CATG_HUMAN Cathepsin G OS=Homo sapiens OX=9606 GN=CTSG PE=1 SV=2	1	5	5	5	0	5	0	0	5	0	0	5	0	27.5	27.5	27.5	28.837	0	16.426		By MS/MS		0	27.5	0	0	32651000	0	0	0	0
CATIN_HUMAN	CATIN_HUMAN	6	6	6	sp|Q8WUQ7|CATIN_HUMAN Cactin OS=Homo sapiens OX=9606 GN=CACTIN PE=1 SV=3	1	6	6	6	4	5	3	4	5	3	4	5	3	8.6	8.6	8.6	88.701	0	22.036	By MS/MS	By MS/MS	By MS/MS	5.5	7.1	5	11585000	15014000	15564000	15797000	18948000	6711800
CATL1_HUMAN	CATL1_HUMAN	2	2	2	sp|P07711|CATL1_HUMAN Cathepsin L1 OS=Homo sapiens OX=9606 GN=CTSL PE=1 SV=2	1	2	2	2	2	0	1	2	0	1	2	0	1	11.1	11.1	11.1	37.564	0	14.602	By MS/MS		By MS/MS	11.1	0	4.2	6652000	0	3196400	0	0	0
CATW_HUMAN	CATW_HUMAN	2	2	2	sp|P56202|CATW_HUMAN Cathepsin W OS=Homo sapiens OX=9606 GN=CTSW PE=1 SV=2	1	2	2	2	0	2	0	0	2	0	0	2	0	9.6	9.6	9.6	42.12	0.00016311	5.2822		By MS/MS		0	9.6	0	0	2213200	0	0	0	0
CATZ_HUMAN	CATZ_HUMAN	6	6	6	sp|Q9UBR2|CATZ_HUMAN Cathepsin Z OS=Homo sapiens OX=9606 GN=CTSZ PE=1 SV=1	1	6	6	6	6	0	0	6	0	0	6	0	0	29.4	29.4	29.4	33.868	0	19.054	By MS/MS			29.4	0	0	57530000	0	0	0	0	0
CAV1_HUMAN	CAV1_HUMAN	2	2	2	sp|Q03135|CAV1_HUMAN Caveolin-1 OS=Homo sapiens OX=9606 GN=CAV1 PE=1 SV=4	1	2	2	2	2	0	0	2	0	0	2	0	0	19.7	19.7	19.7	20.471	0	9.2586	By MS/MS			19.7	0	0	56133000	0	0	0	0	0
CAVN1_HUMAN	CAVN1_HUMAN	5	5	5	sp|Q6NZI2|CAVN1_HUMAN Caveolae-associated protein 1 OS=Homo sapiens OX=9606 GN=CAVIN1 PE=1 SV=1	1	5	5	5	5	0	0	5	0	0	5	0	0	18.7	18.7	18.7	43.476	0	57.584	By MS/MS			18.7	0	0	122250000	0	0	0	0	0
CAVN3_HUMAN	CAVN3_HUMAN	2	2	2	sp|Q969G5|CAVN3_HUMAN Caveolae-associated protein 3 OS=Homo sapiens OX=9606 GN=CAVIN3 PE=1 SV=3	1	2	2	2	2	0	0	2	0	0	2	0	0	9.6	9.6	9.6	27.701	0.0001598	4.7655	By MS/MS			9.6	0	0	16779000	0	0	0	0	0
CAZA1_HUMAN	CAZA1_HUMAN	12	10	10	sp|P52907|CAZA1_HUMAN F-actin-capping protein subunit alpha-1 OS=Homo sapiens OX=9606 GN=CAPZA1 PE=1 SV=3	1	12	10	10	12	12	11	10	10	9	10	10	9	70.3	60.8	60.8	32.922	0	152.78	By MS/MS	By MS/MS	By MS/MS	70.3	70.3	66.1	563600000	779310000	593630000	200560000	279230000	267000000
CAZA2_HUMAN	CAZA2_HUMAN	14	14	12	sp|P47755|CAZA2_HUMAN F-actin-capping protein subunit alpha-2 OS=Homo sapiens OX=9606 GN=CAPZA2 PE=1 SV=3	1	14	14	12	14	13	14	14	13	14	12	11	12	74.1	74.1	64.7	32.949	0	140.37	By MS/MS	By MS/MS	By MS/MS	74.1	74.1	74.1	538780000	808940000	776450000	213130000	320410000	418660000
CB069_HUMAN	CB069_HUMAN	3	3	3	sp|Q8N8R5|CB069_HUMAN UPF0565 protein C2orf69 OS=Homo sapiens OX=9606 GN=C2orf69 PE=1 SV=1	1	3	3	3	2	3	3	2	3	3	2	3	3	12.5	12.5	12.5	43.448	0	8.389	By MS/MS	By MS/MS	By MS/MS	7.5	12.5	12.5	1143100	6110400	3635800	0	23737000	18085000
CB076_HUMAN	CB076_HUMAN	1	1	1	sp|Q3KRA6|CB076_HUMAN UPF0538 protein C2orf76 OS=Homo sapiens OX=9606 GN=C2orf76 PE=1 SV=3	1	1	1	1	1	1	1	1	1	1	1	1	1	10.3	10.3	10.3	14.609	0	7.5314	By MS/MS	By MS/MS	By MS/MS	10.3	10.3	10.3	1777700	5830000	4970600	0	0	0
CB39L_HUMAN	CB39L_HUMAN	7	6	6	sp|Q9H9S4|CB39L_HUMAN Calcium-binding protein 39-like OS=Homo sapiens OX=9606 GN=CAB39L PE=1 SV=3	1	7	6	6	0	2	6	0	1	6	0	1	6	21.1	18.4	18.4	39.087	0	18.336		By matching	By MS/MS	0	5.9	18.4	0	99973	48504000	0	0	0
CBL_HUMAN;CBLB_HUMAN	CBL_HUMAN	13;1	13;1	13;1	sp|P22681|CBL_HUMAN E3 ubiquitin-protein ligase CBL OS=Homo sapiens OX=9606 GN=CBL PE=1 SV=2	2	13	13	13	11	13	6	11	13	6	11	13	6	20.4	20.4	20.4	99.632	0	32.698	By MS/MS	By MS/MS	By MS/MS	17.8	20.4	9.3	19554000	46023000	9499000	18435000	35802000	17567000
CBP_HUMAN	CBP_HUMAN	12	4	4	sp|Q92793|CBP_HUMAN CREB-binding protein OS=Homo sapiens OX=9606 GN=CREBBP PE=1 SV=3	1	12	4	4	10	5	10	3	0	4	3	0	4	6.3	2.4	2.4	265.35	0	21.163	By MS/MS	By matching	By MS/MS	5	2.3	5.2	2271200	0	4064100	6233800	0	8374200
CBPA4_HUMAN	CBPA4_HUMAN	13	13	13	sp|Q9UI42|CBPA4_HUMAN Carboxypeptidase A4 OS=Homo sapiens OX=9606 GN=CPA4 PE=1 SV=2	1	13	13	13	13	0	0	13	0	0	13	0	0	50.8	50.8	50.8	47.351	0	45.78	By MS/MS			50.8	0	0	67768000	0	0	0	0	0
CBPC1_HUMAN	CBPC1_HUMAN	1	1	1	sp|Q9UPW5|CBPC1_HUMAN Cytosolic carboxypeptidase 1 OS=Homo sapiens OX=9606 GN=AGTPBP1 PE=1 SV=3	1	1	1	1	1	1	1	1	1	1	1	1	1	0.9	0.9	0.9	138.45	0.0017259	2.5376	By MS/MS	By MS/MS	By MS/MS	0.9	0.9	0.9	1357600	785720	264890	0	0	0
CBPD_HUMAN	CBPD_HUMAN	15	15	15	sp|O75976|CBPD_HUMAN Carboxypeptidase D OS=Homo sapiens OX=9606 GN=CPD PE=1 SV=2	1	15	15	15	14	12	13	14	12	13	14	12	13	15.1	15.1	15.1	152.93	0	55.364	By MS/MS	By MS/MS	By MS/MS	14.6	10.9	12.7	94947000	34139000	30559000	32499000	16017000	21734000
CBPM_HUMAN	CBPM_HUMAN	1	1	1	sp|P14384|CBPM_HUMAN Carboxypeptidase M OS=Homo sapiens OX=9606 GN=CPM PE=1 SV=2	1	1	1	1	1	0	0	1	0	0	1	0	0	4.3	4.3	4.3	50.513	0.00015931	4.6996	By MS/MS			4.3	0	0	6156600	0	0	0	0	0
CBR1_HUMAN	CBR1_HUMAN	18	18	16	sp|P16152|CBR1_HUMAN Carbonyl reductase [NADPH] 1 OS=Homo sapiens OX=9606 GN=CBR1 PE=1 SV=3	1	18	18	16	18	1	15	18	1	15	16	0	13	75.5	75.5	65	30.375	0	255.48	By MS/MS	By matching	By MS/MS	75.5	4.7	71.1	1718600000	4652300	615430000	537950000	0	289020000
CBR3_HUMAN	CBR3_HUMAN	10	8	8	sp|O75828|CBR3_HUMAN Carbonyl reductase [NADPH] 3 OS=Homo sapiens OX=9606 GN=CBR3 PE=1 SV=3	1	10	8	8	7	6	9	5	5	7	5	5	7	49.8	39.4	39.4	30.85	0	32.875	By MS/MS	By MS/MS	By MS/MS	28.5	25.6	46.2	156500000	9079100	89384000	247610000	237870000	762560000
CBR4_HUMAN	CBR4_HUMAN	2	2	2	sp|Q8N4T8|CBR4_HUMAN Carbonyl reductase family member 4 OS=Homo sapiens OX=9606 GN=CBR4 PE=1 SV=3	1	2	2	2	2	1	0	2	1	0	2	1	0	14.3	14.3	14.3	25.301	0.0017136	2.3915	By MS/MS	By MS/MS		14.3	8	0	14557000	3362000	0	0	0	0
CBSL_HUMAN;CBS_HUMAN	CBSL_HUMAN;CBS_HUMAN	18;18	18;18	18;18	sp|P0DN79|CBSL_HUMAN Cystathionine beta-synthase-like protein OS=Homo sapiens OX=9606 GN=CBSL PE=1 SV=1;sp|P35520|CBS_HUMAN Cystathionine beta-synthase OS=Homo sapiens OX=9606 GN=CBS PE=1 SV=2	2	18	18	18	18	2	12	18	2	12	18	2	12	44.5	44.5	44.5	60.586	0	103.46	By MS/MS	By matching	By MS/MS	44.5	3.6	31.6	409310000	8982900	64233000	105010000	0	35044000
CBWD2_HUMAN;CBWD1_HUMAN	CBWD2_HUMAN;CBWD1_HUMAN	7;7	7;7	1;1	sp|Q8IUF1|CBWD2_HUMAN COBW domain-containing protein 2 OS=Homo sapiens OX=9606 GN=CBWD2 PE=2 SV=1;sp|Q9BRT8|CBWD1_HUMAN COBW domain-containing protein 1 OS=Homo sapiens OX=9606 GN=CBWD1 PE=1 SV=1	2	7	7	1	4	6	6	4	6	6	1	1	0	28.6	28.6	3	44.034	0	22.294	By MS/MS	By MS/MS	By MS/MS	14.4	25.1	25.6	24488000	38422000	16105000	39433000	60560000	41594000
CBWD3_HUMAN;CBWD5_HUMAN;CBWD6_HUMAN	CBWD3_HUMAN;CBWD5_HUMAN;CBWD6_HUMAN	7;7;6	1;1;1	1;1;1	sp|Q5JTY5|CBWD3_HUMAN COBW domain-containing protein 3 OS=Homo sapiens OX=9606 GN=CBWD3 PE=1 SV=1;sp|Q5RIA9|CBWD5_HUMAN COBW domain-containing protein 5 OS=Homo sapiens OX=9606 GN=CBWD5 PE=2 SV=1;sp|Q4V339|CBWD6_HUMAN COBW domain-containing protein 6 OS=Ho	3	7	1	1	3	5	7	0	0	1	0	0	1	28.6	3	3	44.038	0.0048577	1.8883	By matching	By matching	By MS/MS	11.4	22	28.6	0	0	1495500	0	0	0
CBX1_HUMAN	CBX1_HUMAN	9	8	8	sp|P83916|CBX1_HUMAN Chromobox protein homolog 1 OS=Homo sapiens OX=9606 GN=CBX1 PE=1 SV=1	1	9	8	8	6	7	8	5	6	7	5	6	7	58.4	49.7	49.7	21.418	0	82.553	By MS/MS	By MS/MS	By MS/MS	50.3	50.3	58.4	195650000	444480000	883810000	77143000	165290000	410180000
CBX2_HUMAN	CBX2_HUMAN	1	1	1	sp|Q14781|CBX2_HUMAN Chromobox protein homolog 2 OS=Homo sapiens OX=9606 GN=CBX2 PE=1 SV=2	1	1	1	1	1	1	0	1	1	0	1	1	0	5.1	5.1	5.1	56.08	0.00016461	5.4359	By MS/MS	By MS/MS		5.1	5.1	0	532810	742390	0	0	0	0
CBX3_HUMAN	CBX3_HUMAN	9	8	7	sp|Q13185|CBX3_HUMAN Chromobox protein homolog 3 OS=Homo sapiens OX=9606 GN=CBX3 PE=1 SV=4	1	9	8	7	9	9	9	8	8	8	7	7	7	58.5	51.9	43.2	20.811	0	107.94	By MS/MS	By MS/MS	By MS/MS	58.5	58.5	58.5	3074700000	1834700000	2659800000	651650000	458040000	824480000
CBX4_HUMAN	CBX4_HUMAN	6	6	6	sp|O00257|CBX4_HUMAN E3 SUMO-protein ligase CBX4 OS=Homo sapiens OX=9606 GN=CBX4 PE=1 SV=3	1	6	6	6	3	3	5	3	3	5	3	3	5	13.8	13.8	13.8	61.367	0	9.276	By MS/MS	By MS/MS	By MS/MS	7.5	7.9	12.3	7931800	1544100	11351000	21831000	15758000	25755000
CBX5_HUMAN	CBX5_HUMAN	10	10	9	sp|P45973|CBX5_HUMAN Chromobox protein homolog 5 OS=Homo sapiens OX=9606 GN=CBX5 PE=1 SV=1	1	10	10	9	10	10	9	10	10	9	9	9	8	56	56	49.7	22.225	0	76.08	By MS/MS	By MS/MS	By MS/MS	56	56	51.8	577890000	428190000	945100000	89981000	74245000	182890000
CBX6_HUMAN	CBX6_HUMAN	1	1	1	sp|O95503|CBX6_HUMAN Chromobox protein homolog 6 OS=Homo sapiens OX=9606 GN=CBX6 PE=1 SV=1	1	1	1	1	0	1	1	0	1	1	0	1	1	3.9	3.9	3.9	43.898	0	6.9908		By MS/MS	By MS/MS	0	3.9	3.9	0	0	1329500	0	0	0
CBX8_HUMAN	CBX8_HUMAN	8	8	8	sp|Q9HC52|CBX8_HUMAN Chromobox protein homolog 8 OS=Homo sapiens OX=9606 GN=CBX8 PE=1 SV=3	1	8	8	8	6	5	6	6	5	6	6	5	6	29.6	29.6	29.6	43.395	0	20.623	By MS/MS	By MS/MS	By MS/MS	21.3	19	24.7	34433000	25114000	6674400	12995000	11991000	7438900
CC038_HUMAN	CC038_HUMAN	2	2	2	sp|Q5JPI3|CC038_HUMAN Uncharacterized protein C3orf38 OS=Homo sapiens OX=9606 GN=C3orf38 PE=1 SV=1	1	2	2	2	1	1	2	1	1	2	1	1	2	10.9	10.9	10.9	37.54	0.0028185	2.1384	By MS/MS	By MS/MS	By MS/MS	4.9	4.9	10.9	3666900	4378700	6475400	0	0	0
CC115_HUMAN	CC115_HUMAN	3	3	3	sp|Q96NT0|CC115_HUMAN Coiled-coil domain-containing protein 115 OS=Homo sapiens OX=9606 GN=CCDC115 PE=1 SV=1	1	3	3	3	2	2	3	2	2	3	2	2	3	20.6	20.6	20.6	19.76	0	8.6269	By matching	By MS/MS	By MS/MS	15	13.9	20.6	5503400	18616000	38294000	4120300	8292000	20372000
CC117_HUMAN	CC117_HUMAN	3	3	3	sp|Q8IWD4|CC117_HUMAN Coiled-coil domain-containing protein 117 OS=Homo sapiens OX=9606 GN=CCDC117 PE=1 SV=1	1	3	3	3	2	3	0	2	3	0	2	3	0	15.4	15.4	15.4	30.541	0	8.0432	By matching	By MS/MS		11.1	15.4	0	14903000	26080000	0	14007000	22714000	0
CC124_HUMAN	CC124_HUMAN	12	12	12	sp|Q96CT7|CC124_HUMAN Coiled-coil domain-containing protein 124 OS=Homo sapiens OX=9606 GN=CCDC124 PE=1 SV=1	1	12	12	12	10	12	7	10	12	7	10	12	7	48.9	48.9	48.9	25.835	0	36.798	By MS/MS	By MS/MS	By MS/MS	44.8	48.9	37.2	214710000	496360000	129320000	45683000	100540000	45012000
CC127_HUMAN	CC127_HUMAN	3	3	3	sp|Q96BQ5|CC127_HUMAN Coiled-coil domain-containing protein 127 OS=Homo sapiens OX=9606 GN=CCDC127 PE=1 SV=1	1	3	3	3	2	1	2	2	1	2	2	1	2	12.7	12.7	12.7	30.834	0.00015911	4.6806	By MS/MS	By matching	By MS/MS	8.5	4.2	8.5	2900100	929400	6956300	0	0	0
CC130_HUMAN	CC130_HUMAN	3	3	3	sp|P13994|CC130_HUMAN Coiled-coil domain-containing protein 130 OS=Homo sapiens OX=9606 GN=CCDC130 PE=1 SV=2	1	3	3	3	2	2	1	2	2	1	2	2	1	10.6	10.6	10.6	44.802	0.0001679	5.9186	By MS/MS	By MS/MS	By MS/MS	7.1	7.8	4.3	387610	1357300	506620	0	0	0
CC134_HUMAN	CC134_HUMAN	7	7	7	sp|Q9H6E4|CC134_HUMAN Coiled-coil domain-containing protein 134 OS=Homo sapiens OX=9606 GN=CCDC134 PE=1 SV=1	1	7	7	7	6	6	4	6	6	4	6	6	4	41.5	41.5	41.5	26.56	0	16.161	By MS/MS	By MS/MS	By MS/MS	41.5	41.5	27.5	38848000	24876000	17698000	11445000	12129000	10703000
CC137_HUMAN	CC137_HUMAN	6	6	6	sp|Q6PK04|CC137_HUMAN Coiled-coil domain-containing protein 137 OS=Homo sapiens OX=9606 GN=CCDC137 PE=1 SV=1	1	6	6	6	6	6	4	6	6	4	6	6	4	27.7	27.7	27.7	33.231	0	13.764	By MS/MS	By MS/MS	By MS/MS	27.7	27.7	15.6	42570000	33530000	25881000	20482000	20208000	12812000
CC138_HUMAN	CC138_HUMAN	1	1	1	sp|Q96M89|CC138_HUMAN Coiled-coil domain-containing protein 138 OS=Homo sapiens OX=9606 GN=CCDC138 PE=1 SV=1	1	1	1	1	1	1	0	1	1	0	1	1	0	2	2	2	76.218	0.00088443	3.0728	By matching	By MS/MS		2	2	0	414690	1124800	0	0	0	0
CC167_HUMAN	CC167_HUMAN	1	1	1	sp|Q9P0B6|CC167_HUMAN Coiled-coil domain-containing protein 167 OS=Homo sapiens OX=9606 GN=CCDC167 PE=1 SV=2	1	1	1	1	1	1	1	1	1	1	1	1	1	15.5	15.5	15.5	11.459	0.00045697	3.7623	By MS/MS	By MS/MS	By MS/MS	15.5	15.5	15.5	2022400	5115300	2728800	0	0	0
CC174_HUMAN	CC174_HUMAN	2	2	2	sp|Q6PII3|CC174_HUMAN Coiled-coil domain-containing protein 174 OS=Homo sapiens OX=9606 GN=CCDC174 PE=1 SV=3	1	2	2	2	1	2	0	1	2	0	1	2	0	4.5	4.5	4.5	53.957	0.0051204	1.8378	By matching	By MS/MS		2.1	4.5	0	595120	3796000	0	0	0	0
CC50A_HUMAN	CC50A_HUMAN	5	5	4	sp|Q9NV96|CC50A_HUMAN Cell cycle control protein 50A OS=Homo sapiens OX=9606 GN=TMEM30A PE=1 SV=1	1	5	5	4	4	4	4	4	4	4	3	4	3	17.2	17.2	15	40.683	0	23.971	By MS/MS	By MS/MS	By MS/MS	14.4	15	14.4	25252000	17176000	7525900	14766000	17107000	11527000
CC50B_HUMAN	CC50B_HUMAN	2	1	1	sp|Q3MIR4|CC50B_HUMAN Cell cycle control protein 50B OS=Homo sapiens OX=9606 GN=TMEM30B PE=1 SV=1	1	2	1	1	1	0	2	0	0	1	0	0	1	5.7	3.4	3.4	38.941	0.0028114	2.0889	By matching		By MS/MS	2.3	0	5.7	0	0	3328900	0	0	0
CC85C_HUMAN	CC85C_HUMAN	2	2	2	sp|A6NKD9|CC85C_HUMAN Coiled-coil domain-containing protein 85C OS=Homo sapiens OX=9606 GN=CCDC85C PE=1 SV=1	1	2	2	2	2	1	2	2	1	2	2	1	2	6	6	6	45.209	0.0017229	2.5028	By MS/MS	By MS/MS	By MS/MS	6	2.4	6	9168300	1951400	6692300	0	0	0
CC90B_HUMAN	CC90B_HUMAN	4	4	4	sp|Q9GZT6|CC90B_HUMAN Coiled-coil domain-containing protein 90B, mitochondrial OS=Homo sapiens OX=9606 GN=CCDC90B PE=1 SV=2	1	4	4	4	2	3	2	2	3	2	2	3	2	16.9	16.9	16.9	29.505	0	7.3162	By MS/MS	By MS/MS	By MS/MS	10.2	14.2	10.2	15540000	16576000	14417000	9778400	0	11728000
CCAR1_HUMAN	CCAR1_HUMAN	21	21	21	sp|Q8IX12|CCAR1_HUMAN Cell division cycle and apoptosis regulator protein 1 OS=Homo sapiens OX=9606 GN=CCAR1 PE=1 SV=2	1	21	21	21	20	18	16	20	18	16	20	18	16	23	23	23	132.82	0	61.187	By MS/MS	By MS/MS	By MS/MS	22.3	19.3	18	260660000	127530000	154630000	113110000	75452000	85344000
CCAR2_HUMAN	CCAR2_HUMAN	30	30	30	sp|Q8N163|CCAR2_HUMAN Cell cycle and apoptosis regulator protein 2 OS=Homo sapiens OX=9606 GN=CCAR2 PE=1 SV=2	1	30	30	30	29	26	29	29	26	29	29	26	29	47.7	47.7	47.7	102.9	0	245.5	By MS/MS	By MS/MS	By MS/MS	47.7	44.9	46.9	493540000	338390000	521630000	182700000	177150000	237300000
CCD12_HUMAN	CCD12_HUMAN	6	6	6	sp|Q8WUD4|CCD12_HUMAN Coiled-coil domain-containing protein 12 OS=Homo sapiens OX=9606 GN=CCDC12 PE=1 SV=1	1	6	6	6	5	6	5	5	6	5	5	6	5	41.6	41.6	41.6	19.181	0	36.03	By MS/MS	By MS/MS	By MS/MS	41	41.6	41	49248000	83918000	43058000	17682000	27943000	20899000
CCD22_HUMAN	CCD22_HUMAN	15	15	15	sp|O60826|CCD22_HUMAN Coiled-coil domain-containing protein 22 OS=Homo sapiens OX=9606 GN=CCDC22 PE=1 SV=1	1	15	15	15	10	12	15	10	12	15	10	12	15	32.7	32.7	32.7	70.755	0	52.556	By MS/MS	By MS/MS	By MS/MS	20.4	25.5	32.7	80332000	56499000	103750000	34764000	47604000	66110000
CCD25_HUMAN	CCD25_HUMAN	7	7	7	sp|Q86WR0|CCD25_HUMAN Coiled-coil domain-containing protein 25 OS=Homo sapiens OX=9606 GN=CCDC25 PE=1 SV=2	1	7	7	7	5	7	1	5	7	1	5	7	1	36.1	36.1	36.1	24.479	0	10.199	By MS/MS	By MS/MS	By MS/MS	26	36.1	4.3	43322000	60833000	4176200	19120000	30480000	0
CCD27_HUMAN	CCD27_HUMAN	1	1	1	sp|Q2M243|CCD27_HUMAN Coiled-coil domain-containing protein 27 OS=Homo sapiens OX=9606 GN=CCDC27 PE=1 SV=2	1	1	1	1	1	0	0	1	0	0	1	0	0	3	3	3	75.354	1	-2	By MS/MS			3	0	0	4333300	0	0	0	0	0
CCD32_HUMAN	CCD32_HUMAN	1	1	1	sp|Q9BV29|CCD32_HUMAN Coiled-coil domain-containing protein 32 OS=Homo sapiens OX=9606 GN=CCDC32 PE=1 SV=2	1	1	1	1	0	1	0	0	1	0	0	1	0	11.4	11.4	11.4	20.656	0.0052457	1.7969		By MS/MS		0	11.4	0	0	2500800	0	0	0	0
CCD43_HUMAN	CCD43_HUMAN	8	8	8	sp|Q96MW1|CCD43_HUMAN Coiled-coil domain-containing protein 43 OS=Homo sapiens OX=9606 GN=CCDC43 PE=1 SV=2	1	8	8	8	5	8	3	5	8	3	5	8	3	43.8	43.8	43.8	25.248	0	35.276	By MS/MS	By MS/MS	By MS/MS	31.7	43.8	14.7	36996000	101890000	12772000	14998000	33585000	14096000
CCD47_HUMAN	CCD47_HUMAN	17	17	17	sp|Q96A33|CCD47_HUMAN Coiled-coil domain-containing protein 47 OS=Homo sapiens OX=9606 GN=CCDC47 PE=1 SV=1	1	17	17	17	13	13	17	13	13	17	13	13	17	38.5	38.5	38.5	55.873	0	98.24	By MS/MS	By MS/MS	By MS/MS	34.6	34	38.5	433620000	213170000	915960000	360790000	219840000	785730000
CCD50_HUMAN	CCD50_HUMAN	4	4	4	sp|Q8IVM0|CCD50_HUMAN Coiled-coil domain-containing protein 50 OS=Homo sapiens OX=9606 GN=CCDC50 PE=1 SV=1	1	4	4	4	4	0	2	4	0	2	4	0	2	22.2	22.2	22.2	35.822	0	45.275	By MS/MS		By MS/MS	22.2	0	8.8	43168000	0	7189600	12336000	0	5578600
CCD58_HUMAN	CCD58_HUMAN	5	5	5	sp|Q4VC31|CCD58_HUMAN Coiled-coil domain-containing protein 58 OS=Homo sapiens OX=9606 GN=CCDC58 PE=1 SV=1	1	5	5	5	5	5	4	5	5	4	5	5	4	45.1	45.1	45.1	16.62	0	26.061	By MS/MS	By MS/MS	By MS/MS	45.1	45.1	34.7	151390000	171170000	101480000	130310000	173210000	119350000
CCD61_HUMAN	CCD61_HUMAN	1	1	1	sp|Q9Y6R9|CCD61_HUMAN Coiled-coil domain-containing protein 61 OS=Homo sapiens OX=9606 GN=CCDC61 PE=1 SV=3	1	1	1	1	1	1	0	1	1	0	1	1	0	2.7	2.7	2.7	57.368	0.00089233	3.2547	By matching	By MS/MS		2.7	2.7	0	202650	2505700	0	0	0	0
CCD77_HUMAN	CCD77_HUMAN	1	1	1	sp|Q9BR77|CCD77_HUMAN Coiled-coil domain-containing protein 77 OS=Homo sapiens OX=9606 GN=CCDC77 PE=1 SV=1	1	1	1	1	1	0	0	1	0	0	1	0	0	4.1	4.1	4.1	57.485	0.00045482	3.6542	By MS/MS			4.1	0	0	904180	0	0	0	0	0
CCD86_HUMAN	CCD86_HUMAN	12	12	12	sp|Q9H6F5|CCD86_HUMAN Coiled-coil domain-containing protein 86 OS=Homo sapiens OX=9606 GN=CCDC86 PE=1 SV=1	1	12	12	12	12	11	8	12	11	8	12	11	8	48.6	48.6	48.6	40.235	0	138.48	By MS/MS	By MS/MS	By MS/MS	48.6	45.8	36.1	469710000	266030000	125620000	113610000	71555000	53124000
CCD91_HUMAN	CCD91_HUMAN	3	3	3	sp|Q7Z6B0|CCD91_HUMAN Coiled-coil domain-containing protein 91 OS=Homo sapiens OX=9606 GN=CCDC91 PE=1 SV=2	1	3	3	3	2	2	2	2	2	2	2	2	2	8.8	8.8	8.8	49.971	0	13.54	By MS/MS	By MS/MS	By MS/MS	5.7	6.3	6.3	1025100	2275600	1009200	0	8551400	5971500
CCD93_HUMAN	CCD93_HUMAN	7	7	7	sp|Q567U6|CCD93_HUMAN Coiled-coil domain-containing protein 93 OS=Homo sapiens OX=9606 GN=CCDC93 PE=1 SV=2	1	7	7	7	3	5	5	3	5	5	3	5	5	11.7	11.7	11.7	73.197	0	13.136	By MS/MS	By MS/MS	By MS/MS	5.9	8.7	8.9	9693500	51230000	19164000	11787000	20635000	17221000
CCD97_HUMAN	CCD97_HUMAN	12	12	12	sp|Q96F63|CCD97_HUMAN Coiled-coil domain-containing protein 97 OS=Homo sapiens OX=9606 GN=CCDC97 PE=1 SV=1	1	12	12	12	5	12	4	5	12	4	5	12	4	55.1	55.1	55.1	38.946	0	71.008	By MS/MS	By MS/MS	By MS/MS	23	55.1	17.8	16002000	75622000	10227000	7007500	27609000	8633000
CCDB1_HUMAN	CCDB1_HUMAN	5	5	5	sp|O95273|CCDB1_HUMAN Cyclin-D1-binding protein 1 OS=Homo sapiens OX=9606 GN=CCNDBP1 PE=1 SV=2	1	5	5	5	3	4	3	3	4	3	3	4	3	18.1	18.1	18.1	40.262	0	17.859	By MS/MS	By MS/MS	By MS/MS	11.4	14.4	11.9	3411400	5205800	1637700	0	0	0
CCDC6_HUMAN	CCDC6_HUMAN	18	18	18	sp|Q16204|CCDC6_HUMAN Coiled-coil domain-containing protein 6 OS=Homo sapiens OX=9606 GN=CCDC6 PE=1 SV=2	1	18	18	18	17	14	16	17	14	16	17	14	16	42.4	42.4	42.4	53.29	0	126.87	By MS/MS	By MS/MS	By MS/MS	40.9	34.8	39.2	233970000	146000000	333020000	195930000	140260000	271340000
CCDC9_HUMAN	CCDC9_HUMAN	3	3	3	sp|Q9Y3X0|CCDC9_HUMAN Coiled-coil domain-containing protein 9 OS=Homo sapiens OX=9606 GN=CCDC9 PE=1 SV=1	1	3	3	3	1	2	3	1	2	3	1	2	3	9.2	9.2	9.2	59.702	0	7.9655	By MS/MS	By MS/MS	By MS/MS	3.6	7.9	9.2	2893100	4109400	5523100	0	15031000	16096000
CCGL_HUMAN	CCGL_HUMAN	1	1	1	sp|Q8WXS4|CCGL_HUMAN Voltage-dependent calcium channel gamma-like subunit OS=Homo sapiens OX=9606 GN=TMEM37 PE=2 SV=2	1	1	1	1	1	0	0	1	0	0	1	0	0	7.4	7.4	7.4	20.932	0.0051169	1.827	By MS/MS			7.4	0	0	2610600	0	0	0	0	0
CCHL_HUMAN	CCHL_HUMAN	13	13	13	sp|P53701|CCHL_HUMAN Cytochrome c-type heme lyase OS=Homo sapiens OX=9606 GN=HCCS PE=1 SV=1	1	13	13	13	13	13	8	13	13	8	13	13	8	59.7	59.7	59.7	30.601	0	68.021	By MS/MS	By MS/MS	By MS/MS	59.7	59.7	40.3	608590000	249010000	84692000	1266000000	499460000	548530000
CCM2_HUMAN	CCM2_HUMAN	3	3	3	sp|Q9BSQ5|CCM2_HUMAN Cerebral cavernous malformations 2 protein OS=Homo sapiens OX=9606 GN=CCM2 PE=1 SV=1	1	3	3	3	3	2	3	3	2	3	3	2	3	9.7	9.7	9.7	48.836	0.0001728	6.7242	By MS/MS	By MS/MS	By MS/MS	9.7	5.9	9.7	5247600	1964000	3716400	8990200	9188900	8574000
CCN1_HUMAN	CCN1_HUMAN	1	1	1	sp|O00622|CCN1_HUMAN CCN family member 1 OS=Homo sapiens OX=9606 GN=CCN1 PE=1 SV=1	1	1	1	1	1	0	0	1	0	0	1	0	0	2.6	2.6	2.6	42.026	0.0077933	1.6355	By MS/MS			2.6	0	0	1907000	0	0	0	0	0
CCN5_HUMAN	CCN5_HUMAN	2	2	2	sp|O76076|CCN5_HUMAN CCN family member 5 OS=Homo sapiens OX=9606 GN=CCN5 PE=1 SV=1	1	2	2	2	2	0	1	2	0	1	2	0	1	10.4	10.4	10.4	26.825	0.0011735	2.9587	By MS/MS		By matching	10.4	0	6.4	5513000	0	158610	0	0	0
CCNA2_HUMAN	CCNA2_HUMAN	5	5	5	sp|P20248|CCNA2_HUMAN Cyclin-A2 OS=Homo sapiens OX=9606 GN=CCNA2 PE=1 SV=2	1	5	5	5	3	5	1	3	5	1	3	5	1	16.4	16.4	16.4	48.55	0	24.162	By MS/MS	By MS/MS	By MS/MS	13	16.4	5.8	6650600	23134000	1681800	3002900	6757900	0
CCNB1_HUMAN	CCNB1_HUMAN	10	10	9	sp|P14635|CCNB1_HUMAN G2/mitotic-specific cyclin-B1 OS=Homo sapiens OX=9606 GN=CCNB1 PE=1 SV=1	1	10	10	9	8	10	6	8	10	6	7	9	5	28.9	28.9	28.9	48.337	0	26.344	By MS/MS	By MS/MS	By MS/MS	23.3	28.9	15.7	32924000	136400000	14255000	97226000	183240000	59057000
CCNB2_HUMAN	CCNB2_HUMAN	8	7	7	sp|O95067|CCNB2_HUMAN G2/mitotic-specific cyclin-B2 OS=Homo sapiens OX=9606 GN=CCNB2 PE=1 SV=1	1	8	7	7	4	7	2	3	6	1	3	6	1	22.4	22.4	22.4	45.281	0	12.883	By MS/MS	By MS/MS	By matching	8.8	20.1	3.3	3689000	25530000	1451700	0	0	0
CCND1_HUMAN	CCND1_HUMAN	6	6	6	sp|P24385|CCND1_HUMAN G1/S-specific cyclin-D1 OS=Homo sapiens OX=9606 GN=CCND1 PE=1 SV=1	1	6	6	6	0	0	6	0	0	6	0	0	6	27.8	27.8	27.8	33.729	0	19.66			By MS/MS	0	0	27.8	0	0	37454000	0	0	0
CCND3_HUMAN	CCND3_HUMAN	3	3	3	sp|P30281|CCND3_HUMAN G1/S-specific cyclin-D3 OS=Homo sapiens OX=9606 GN=CCND3 PE=1 SV=2	1	3	3	3	0	1	3	0	1	3	0	1	3	7.2	7.2	7.2	32.519	0.00060214	3.5448		By MS/MS	By MS/MS	0	4.1	7.2	0	596840	4627000	0	0	0
CCNH_HUMAN	CCNH_HUMAN	6	6	6	sp|P51946|CCNH_HUMAN Cyclin-H OS=Homo sapiens OX=9606 GN=CCNH PE=1 SV=1	1	6	6	6	4	5	3	4	5	3	4	5	3	22.6	22.6	22.6	37.643	0	12.338	By MS/MS	By MS/MS	By MS/MS	13.6	18.6	10.8	23128000	27696000	2503300	18984000	20479000	13776000
CCNK_HUMAN	CCNK_HUMAN	9	9	9	sp|O75909|CCNK_HUMAN Cyclin-K OS=Homo sapiens OX=9606 GN=CCNK PE=1 SV=2	1	9	9	9	8	9	5	8	9	5	8	9	5	23.1	23.1	23.1	64.239	0	23.162	By MS/MS	By MS/MS	By MS/MS	20.3	23.1	10.9	57327000	64758000	16049000	47827000	59904000	36523000
CCNL1_HUMAN	CCNL1_HUMAN	3	3	3	sp|Q9UK58|CCNL1_HUMAN Cyclin-L1 OS=Homo sapiens OX=9606 GN=CCNL1 PE=1 SV=1	1	3	3	3	1	2	2	1	2	2	1	2	2	6.7	6.7	6.7	59.633	0	14.522	By MS/MS	By MS/MS	By MS/MS	1.9	4.8	3.8	5274500	5351600	6284800	0	0	0
CCNL2_HUMAN	CCNL2_HUMAN	5	5	5	sp|Q96S94|CCNL2_HUMAN Cyclin-L2 OS=Homo sapiens OX=9606 GN=CCNL2 PE=1 SV=1	1	5	5	5	2	5	2	2	5	2	2	5	2	16.5	16.5	16.5	58.147	0	17.743	By MS/MS	By MS/MS	By matching	11.5	16.5	5	1371400	6682200	1625300	0	0	0
CCNT1_HUMAN	CCNT1_HUMAN	6	6	6	sp|O60563|CCNT1_HUMAN Cyclin-T1 OS=Homo sapiens OX=9606 GN=CCNT1 PE=1 SV=1	1	6	6	6	6	5	3	6	5	3	6	5	3	16.3	16.3	16.3	80.684	0	67.278	By MS/MS	By MS/MS	By MS/MS	16.3	14	8.5	27213000	12372000	21360000	26832000	28196000	29683000
CCNY_HUMAN	CCNY_HUMAN	3	3	3	sp|Q8ND76|CCNY_HUMAN Cyclin-Y OS=Homo sapiens OX=9606 GN=CCNY PE=1 SV=2	1	3	3	3	1	2	3	1	2	3	1	2	3	13.5	13.5	13.5	39.336	0	9.344	By MS/MS	By MS/MS	By MS/MS	5	9.1	13.5	1542800	2224400	10513000	0	9004900	23528000
CCPG1_HUMAN	CCPG1_HUMAN	6	6	6	sp|Q9ULG6|CCPG1_HUMAN Cell cycle progression protein 1 OS=Homo sapiens OX=9606 GN=CCPG1 PE=1 SV=3	1	6	6	6	6	0	2	6	0	2	6	0	2	9.6	9.6	9.6	87.339	0	11.955	By MS/MS		By MS/MS	9.6	0	3	63584000	0	3498000	0	0	0
CCS_HUMAN	CCS_HUMAN	7	7	7	sp|O14618|CCS_HUMAN Copper chaperone for superoxide dismutase OS=Homo sapiens OX=9606 GN=CCS PE=1 SV=1	1	7	7	7	6	4	6	6	4	6	6	4	6	31.8	31.8	31.8	29.04	0	20.46	By MS/MS	By MS/MS	By MS/MS	29.2	13.9	28.8	77918000	22276000	42520000	58377000	18934000	36945000
CCYL1_HUMAN	CCYL1_HUMAN	2	2	2	sp|Q8N7R7|CCYL1_HUMAN Cyclin-Y-like protein 1 OS=Homo sapiens OX=9606 GN=CCNYL1 PE=1 SV=2	1	2	2	2	1	0	2	1	0	2	1	0	2	10	10	10	40.705	0.0013106	2.8081	By MS/MS		By MS/MS	4.7	0	10	674120	0	2227900	0	0	0
CCZ1B_HUMAN;CCZ1_HUMAN	CCZ1B_HUMAN;CCZ1_HUMAN	6;6	6;6	6;6	sp|P86790|CCZ1B_HUMAN Vacuolar fusion protein CCZ1 homolog B OS=Homo sapiens OX=9606 GN=CCZ1B PE=1 SV=1;sp|P86791|CCZ1_HUMAN Vacuolar fusion protein CCZ1 homolog OS=Homo sapiens OX=9606 GN=CCZ1 PE=1 SV=1	2	6	6	6	5	6	4	5	6	4	5	6	4	16.6	16.6	16.6	55.866	0	19.876	By MS/MS	By MS/MS	By MS/MS	13.1	16.6	9.8	33731000	38463000	8747000	13625000	30676000	12684000
CD109_HUMAN	CD109_HUMAN	18	18	18	sp|Q6YHK3|CD109_HUMAN CD109 antigen OS=Homo sapiens OX=9606 GN=CD109 PE=1 SV=2	1	18	18	18	18	1	0	18	1	0	18	1	0	15.5	15.5	15.5	161.69	0	42.202	By MS/MS	By MS/MS		15.5	0.5	0	174870000	16309000	0	0	0	0
CD11B_HUMAN;CD11A_HUMAN;PTK6_HUMAN	CD11B_HUMAN;CD11A_HUMAN	22;20;1	22;20;1	22;20;1	sp|P21127|CD11B_HUMAN Cyclin-dependent kinase 11B OS=Homo sapiens OX=9606 GN=CDK11B PE=1 SV=4;sp|Q9UQ88|CD11A_HUMAN Cyclin-dependent kinase 11A OS=Homo sapiens OX=9606 GN=CDK11A PE=1 SV=4	3	22	22	22	19	20	17	19	20	17	19	20	17	30.1	30.1	30.1	92.619	0	50.355	By MS/MS	By MS/MS	By MS/MS	26.7	27.4	23.4	286100000	284260000	160070000	121210000	164110000	101040000
CD123_HUMAN	CD123_HUMAN	17	17	17	sp|O75794|CD123_HUMAN Cell division cycle protein 123 homolog OS=Homo sapiens OX=9606 GN=CDC123 PE=1 SV=1	1	17	17	17	17	17	8	17	17	8	17	17	8	58.3	58.3	58.3	39.134	0	85.373	By MS/MS	By MS/MS	By MS/MS	58.3	58.3	29.8	656770000	622580000	54184000	1505100000	1378500000	606290000
CD151_HUMAN	CD151_HUMAN	1	1	1	sp|P48509|CD151_HUMAN CD151 antigen OS=Homo sapiens OX=9606 GN=CD151 PE=1 SV=3	1	1	1	1	1	0	1	1	0	1	1	0	1	3.6	3.6	3.6	28.295	0.002811	2.0879	By MS/MS		By MS/MS	3.6	0	3.6	28208000	0	19927000	0	0	0
CD158_HUMAN	CD158_HUMAN	1	1	1	sp|Q5M9N0|CD158_HUMAN Coiled-coil domain-containing protein 158 OS=Homo sapiens OX=9606 GN=CCDC158 PE=2 SV=2	1	1	1	1	1	1	0	1	1	0	1	1	0	0.9	0.9	0.9	127.14	1	-2	By MS/MS	By MS/MS		0.9	0.9	0	20264000	12331000	0	0	0	0
CD166_HUMAN	CD166_HUMAN	12	12	12	sp|Q13740|CD166_HUMAN CD166 antigen OS=Homo sapiens OX=9606 GN=ALCAM PE=1 SV=2	1	12	12	12	0	4	12	0	4	12	0	4	12	29	29	29	65.102	0	47.603		By MS/MS	By MS/MS	0	11.5	29	0	11284000	95887000	0	10781000	59123000
CD180_HUMAN	CD180_HUMAN	1	1	1	sp|Q99467|CD180_HUMAN CD180 antigen OS=Homo sapiens OX=9606 GN=CD180 PE=1 SV=2	1	1	1	1	0	1	1	0	1	1	0	1	1	1.8	1.8	1.8	74.178	1	-2		By MS/MS	By MS/MS	0	1.8	1.8	0	4742300	3082700	0	0	0
CD1B_HUMAN	CD1B_HUMAN	2	2	2	sp|P29016|CD1B_HUMAN T-cell surface glycoprotein CD1b OS=Homo sapiens OX=9606 GN=CD1B PE=1 SV=1	1	2	2	2	0	2	0	0	2	0	0	2	0	6	6	6	36.939	0.00046069	3.938		By MS/MS		0	6	0	0	3800900	0	0	0	0
CD1D_HUMAN	CD1D_HUMAN	3	3	3	sp|P15813|CD1D_HUMAN Antigen-presenting glycoprotein CD1d OS=Homo sapiens OX=9606 GN=CD1D PE=1 SV=1	1	3	3	3	0	3	0	0	3	0	0	3	0	14	14	14	37.717	0	35.268		By MS/MS		0	14	0	0	17602000	0	0	0	0
CD276_HUMAN	CD276_HUMAN	8	8	8	sp|Q5ZPR3|CD276_HUMAN CD276 antigen OS=Homo sapiens OX=9606 GN=CD276 PE=1 SV=1	1	8	8	8	7	1	8	7	1	8	7	1	8	34.1	34.1	34.1	57.235	0	40.969	By MS/MS	By matching	By MS/MS	28.1	6.4	34.1	56748000	451720	112980000	21313000	0	52798000
CD2AP_HUMAN	CD2AP_HUMAN	14	14	14	sp|Q9Y5K6|CD2AP_HUMAN CD2-associated protein OS=Homo sapiens OX=9606 GN=CD2AP PE=1 SV=1	1	14	14	14	13	11	12	13	11	12	13	11	12	27.4	27.4	27.4	71.45	0	46.604	By MS/MS	By MS/MS	By MS/MS	25.4	20.5	23.9	157310000	82777000	72738000	89795000	73862000	72165000
CD2B2_HUMAN	CD2B2_HUMAN	7	7	7	sp|O95400|CD2B2_HUMAN CD2 antigen cytoplasmic tail-binding protein 2 OS=Homo sapiens OX=9606 GN=CD2BP2 PE=1 SV=1	1	7	7	7	6	6	7	6	6	7	6	6	7	29.3	29.3	29.3	37.646	0	41.345	By MS/MS	By MS/MS	By MS/MS	25.8	27	29.3	63505000	51716000	52113000	14500000	18259000	15156000
CD320_HUMAN	CD320_HUMAN	6	6	6	sp|Q9NPF0|CD320_HUMAN CD320 antigen OS=Homo sapiens OX=9606 GN=CD320 PE=1 SV=1	1	6	6	6	5	6	4	5	6	4	5	6	4	26.2	26.2	26.2	28.991	0	32.136	By MS/MS	By MS/MS	By MS/MS	23	26.2	15.6	150370000	50680000	24616000	115900000	48750000	30494000
CD33_HUMAN	CD33_HUMAN	3	3	3	sp|P20138|CD33_HUMAN Myeloid cell surface antigen CD33 OS=Homo sapiens OX=9606 GN=CD33 PE=1 SV=2	1	3	3	3	3	0	0	3	0	0	3	0	0	9.6	9.6	9.6	39.825	0	12.444	By MS/MS			9.6	0	0	14176000	0	0	0	0	0
CD3D_HUMAN	CD3D_HUMAN	5	5	5	sp|P04234|CD3D_HUMAN T-cell surface glycoprotein CD3 delta chain OS=Homo sapiens OX=9606 GN=CD3D PE=1 SV=1	1	5	5	5	0	5	0	0	5	0	0	5	0	26.9	26.9	26.9	18.929	0	48.012		By MS/MS		0	26.9	0	0	225700000	0	0	0	0
CD3E_HUMAN	CD3E_HUMAN	6	6	6	sp|P07766|CD3E_HUMAN T-cell surface glycoprotein CD3 epsilon chain OS=Homo sapiens OX=9606 GN=CD3E PE=1 SV=2	1	6	6	6	0	6	0	0	6	0	0	6	0	45.4	45.4	45.4	23.147	0	81.524		By MS/MS		0	45.4	0	0	464730000	0	0	0	0
CD3G_HUMAN	CD3G_HUMAN	3	3	3	sp|P09693|CD3G_HUMAN T-cell surface glycoprotein CD3 gamma chain OS=Homo sapiens OX=9606 GN=CD3G PE=1 SV=1	1	3	3	3	0	3	0	0	3	0	0	3	0	21.4	21.4	21.4	20.469	0	9.7632		By MS/MS		0	21.4	0	0	111720000	0	0	0	0
CD3Z_HUMAN	CD3Z_HUMAN	4	4	4	sp|P20963|CD3Z_HUMAN T-cell surface glycoprotein CD3 zeta chain OS=Homo sapiens OX=9606 GN=CD247 PE=1 SV=2	1	4	4	4	0	4	0	0	4	0	0	4	0	26.2	26.2	26.2	18.696	0	10.659		By MS/MS		0	26.2	0	0	39035000	0	0	0	0
CD4_HUMAN	CD4_HUMAN	1	1	1	sp|P01730|CD4_HUMAN T-cell surface glycoprotein CD4 OS=Homo sapiens OX=9606 GN=CD4 PE=1 SV=1	1	1	1	1	0	1	0	0	1	0	0	1	0	2.8	2.8	2.8	51.11	0.0066043	1.7414		By MS/MS		0	2.8	0	0	597030	0	0	0	0
CD44_HUMAN	CD44_HUMAN	8	8	8	sp|P16070|CD44_HUMAN CD44 antigen OS=Homo sapiens OX=9606 GN=CD44 PE=1 SV=3	1	8	8	8	8	0	5	8	0	5	8	0	5	12.8	12.8	12.8	81.537	0	71.719	By MS/MS		By MS/MS	12.8	0	8.1	1002600000	0	34587000	412670000	0	32752000
CD47_HUMAN	CD47_HUMAN	4	4	4	sp|Q08722|CD47_HUMAN Leukocyte surface antigen CD47 OS=Homo sapiens OX=9606 GN=CD47 PE=1 SV=1	1	4	4	4	2	3	4	2	3	4	2	3	4	11.8	11.8	11.8	35.213	0	9.121	By MS/MS	By MS/MS	By MS/MS	5.3	8.7	11.8	88997000	288530000	231850000	43662000	102320000	119390000
CD48_HUMAN	CD48_HUMAN	3	3	3	sp|P09326|CD48_HUMAN CD48 antigen OS=Homo sapiens OX=9606 GN=CD48 PE=1 SV=2	1	3	3	3	0	3	0	0	3	0	0	3	0	15.2	15.2	15.2	27.683	0	7.5144		By MS/MS		0	15.2	0	0	5356100	0	0	0	0
CD5_HUMAN	CD5_HUMAN	2	2	2	sp|P06127|CD5_HUMAN T-cell surface glycoprotein CD5 OS=Homo sapiens OX=9606 GN=CD5 PE=1 SV=2	1	2	2	2	0	2	0	0	2	0	0	2	0	6.3	6.3	6.3	54.577	0.00016158	5.025		By MS/MS		0	6.3	0	0	3532300	0	0	0	0
CD59_HUMAN	CD59_HUMAN	4	4	4	sp|P13987|CD59_HUMAN CD59 glycoprotein OS=Homo sapiens OX=9606 GN=CD59 PE=1 SV=1	1	4	4	4	4	3	4	4	3	4	4	3	4	25	25	25	14.177	0	19.967	By MS/MS	By MS/MS	By MS/MS	25	23.4	25	1098900000	109490000	414820000	321410000	58744000	228960000
CD63_HUMAN	CD63_HUMAN	3	3	3	sp|P08962|CD63_HUMAN CD63 antigen OS=Homo sapiens OX=9606 GN=CD63 PE=1 SV=2	1	3	3	3	3	0	2	3	0	2	3	0	2	16.8	16.8	16.8	25.636	0	30.988	By MS/MS		By MS/MS	16.8	0	13.4	214970000	0	57686000	119890000	0	47701000
CD7_HUMAN	CD7_HUMAN	1	1	1	sp|P09564|CD7_HUMAN T-cell antigen CD7 OS=Homo sapiens OX=9606 GN=CD7 PE=1 SV=1	1	1	1	1	0	1	0	0	1	0	0	1	0	9.6	9.6	9.6	25.409	0.0022727	2.2885		By MS/MS		0	9.6	0	0	3460500	0	0	0	0
CD81_HUMAN	CD81_HUMAN	4	4	4	sp|P60033|CD81_HUMAN CD81 antigen OS=Homo sapiens OX=9606 GN=CD81 PE=1 SV=1	1	4	4	4	4	4	3	4	4	3	4	4	3	28.4	28.4	28.4	25.809	0	148.63	By MS/MS	By MS/MS	By MS/MS	28.4	28.4	25	126550000	185700000	141260000	171480000	309720000	234010000
CD82_HUMAN	CD82_HUMAN	4	4	4	sp|P27701|CD82_HUMAN CD82 antigen OS=Homo sapiens OX=9606 GN=CD82 PE=1 SV=1	1	4	4	4	0	4	1	0	4	1	0	4	1	21.7	21.7	21.7	29.625	0	14.873		By MS/MS	By matching	0	21.7	6	0	61355000	280180	0	0	0
CD83_HUMAN	CD83_HUMAN	3	3	3	sp|Q01151|CD83_HUMAN CD83 antigen OS=Homo sapiens OX=9606 GN=CD83 PE=1 SV=1	1	3	3	3	3	1	0	3	1	0	3	1	0	22.4	22.4	22.4	23.041	0.00045844	3.8437	By MS/MS	By matching		22.4	4.4	0	20242000	270820	0	0	0	0
CD9_HUMAN	CD9_HUMAN	4	4	4	sp|P21926|CD9_HUMAN CD9 antigen OS=Homo sapiens OX=9606 GN=CD9 PE=1 SV=4	1	4	4	4	3	2	4	3	2	4	3	2	4	18.4	18.4	18.4	25.416	0	18.722	By MS/MS	By MS/MS	By MS/MS	15.4	14.9	18.4	173480000	7523600	847940000	239080000	22987000	985660000
CD99_HUMAN	CD99_HUMAN	5	5	5	sp|P14209|CD99_HUMAN CD99 antigen OS=Homo sapiens OX=9606 GN=CD99 PE=1 SV=1	1	5	5	5	4	5	5	4	5	5	4	5	5	58.9	58.9	58.9	18.848	0	89.135	By MS/MS	By MS/MS	By MS/MS	58.4	58.9	58.9	108940000	160570000	59086000	38841000	64424000	39966000
CDA7L_HUMAN	CDA7L_HUMAN	6	5	5	sp|Q96GN5|CDA7L_HUMAN Cell division cycle-associated 7-like protein OS=Homo sapiens OX=9606 GN=CDCA7L PE=1 SV=2	1	6	5	5	5	6	1	4	5	1	4	5	1	13	11	11	52.206	0	10.739	By MS/MS	By MS/MS	By matching	10.4	13	1.8	10350000	29449000	228250	11163000	33049000	0
CDAN1_HUMAN	CDAN1_HUMAN	5	5	5	sp|Q8IWY9|CDAN1_HUMAN Codanin-1 OS=Homo sapiens OX=9606 GN=CDAN1 PE=1 SV=4	1	5	5	5	4	4	0	4	4	0	4	4	0	6.5	6.5	6.5	134.12	0	11.383	By MS/MS	By MS/MS		5.6	3.5	0	5907800	10334000	0	8709100	17319000	0
CDC16_HUMAN	CDC16_HUMAN	9	9	9	sp|Q13042|CDC16_HUMAN Cell division cycle protein 16 homolog OS=Homo sapiens OX=9606 GN=CDC16 PE=1 SV=2	1	9	9	9	9	6	7	9	6	7	9	6	7	19.5	19.5	19.5	71.655	0	45.572	By MS/MS	By MS/MS	By MS/MS	19.5	13.9	16.6	33000000	24667000	24925000	23998000	27079000	26416000
CDC20_HUMAN	CDC20_HUMAN	9	9	9	sp|Q12834|CDC20_HUMAN Cell division cycle protein 20 homolog OS=Homo sapiens OX=9606 GN=CDC20 PE=1 SV=2	1	9	9	9	8	8	3	8	8	3	8	8	3	32.7	32.7	32.7	54.722	0	45.067	By MS/MS	By MS/MS	By MS/MS	31.1	29.3	10	25842000	175550000	2452700	151910000	80091000	15813000
CDC23_HUMAN	CDC23_HUMAN	11	11	11	sp|Q9UJX2|CDC23_HUMAN Cell division cycle protein 23 homolog OS=Homo sapiens OX=9606 GN=CDC23 PE=1 SV=3	1	11	11	11	6	7	9	6	7	9	6	7	9	23.6	23.6	23.6	68.833	0	32.714	By MS/MS	By MS/MS	By MS/MS	15.6	14.6	19.1	27155000	27490000	25407000	21359000	33802000	27552000
CDC26_HUMAN	CDC26_HUMAN	3	3	3	sp|Q8NHZ8|CDC26_HUMAN Anaphase-promoting complex subunit CDC26 OS=Homo sapiens OX=9606 GN=CDC26 PE=1 SV=1	1	3	3	3	3	3	1	3	3	1	3	3	1	23.5	23.5	23.5	9.7769	0	8.5496	By MS/MS	By MS/MS	By MS/MS	23.5	23.5	9.4	19977000	32911000	3549100	17042000	29258000	0
CDC27_HUMAN	CDC27_HUMAN	17	17	17	sp|P30260|CDC27_HUMAN Cell division cycle protein 27 homolog OS=Homo sapiens OX=9606 GN=CDC27 PE=1 SV=2	1	17	17	17	15	15	10	15	15	10	15	15	10	35.4	35.4	35.4	91.866	0	88.316	By MS/MS	By MS/MS	By MS/MS	30.1	31.7	17.1	79090000	102050000	18589000	27215000	39331000	14899000
CDC37_HUMAN	CDC37_HUMAN	12	12	12	sp|Q16543|CDC37_HUMAN Hsp90 co-chaperone Cdc37 OS=Homo sapiens OX=9606 GN=CDC37 PE=1 SV=1	1	12	12	12	12	9	10	12	9	10	12	9	10	40.2	40.2	40.2	44.468	0	157.3	By MS/MS	By MS/MS	By MS/MS	40.2	27.2	32.3	805430000	340180000	424940000	186210000	97923000	148070000
CDC42_HUMAN;RHOQ_HUMAN;RHOJ_HUMAN	CDC42_HUMAN	8;1;1	7;0;0	7;0;0	sp|P60953|CDC42_HUMAN Cell division control protein 42 homolog OS=Homo sapiens OX=9606 GN=CDC42 PE=1 SV=2	3	8	7	7	8	8	8	7	7	7	7	7	7	58.6	52.9	52.9	21.258	0	105.56	By MS/MS	By MS/MS	By MS/MS	58.6	58.6	58.6	2229300000	1604400000	2495300000	810870000	924510000	758960000
CDC45_HUMAN	CDC45_HUMAN	8	8	8	sp|O75419|CDC45_HUMAN Cell division control protein 45 homolog OS=Homo sapiens OX=9606 GN=CDC45 PE=1 SV=1	1	8	8	8	3	8	1	3	8	1	3	8	1	14.8	14.8	14.8	65.568	0	13.727	By MS/MS	By MS/MS	By MS/MS	6.5	14.8	3	43751000	79506000	2114700	93972000	185720000	0
CDC5L_HUMAN	CDC5L_HUMAN	31	31	31	sp|Q99459|CDC5L_HUMAN Cell division cycle 5-like protein OS=Homo sapiens OX=9606 GN=CDC5L PE=1 SV=2	1	31	31	31	29	30	22	29	30	22	29	30	22	51	51	51	92.25	0	175.56	By MS/MS	By MS/MS	By MS/MS	50	50.1	41.4	780780000	580520000	265230000	200510000	190930000	144120000
CDC6_HUMAN	CDC6_HUMAN	1	1	1	sp|Q99741|CDC6_HUMAN Cell division control protein 6 homolog OS=Homo sapiens OX=9606 GN=CDC6 PE=1 SV=1	1	1	1	1	1	0	0	1	0	0	1	0	0	2.5	2.5	2.5	62.72	0.002551	2.2426	By MS/MS			2.5	0	0	0	0	0	0	0	0
CDC73_HUMAN	CDC73_HUMAN	21	21	21	sp|Q6P1J9|CDC73_HUMAN Parafibromin OS=Homo sapiens OX=9606 GN=CDC73 PE=1 SV=1	1	21	21	21	20	20	13	20	20	13	20	20	13	40.1	40.1	40.1	60.576	0	55.011	By MS/MS	By MS/MS	By MS/MS	38.2	38.6	24.3	245240000	242830000	145240000	187610000	155100000	135250000
CDCA2_HUMAN	CDCA2_HUMAN	9	9	9	sp|Q69YH5|CDCA2_HUMAN Cell division cycle-associated protein 2 OS=Homo sapiens OX=9606 GN=CDCA2 PE=1 SV=2	1	9	9	9	7	7	5	7	7	5	7	7	5	13.5	13.5	13.5	112.68	0	57.096	By MS/MS	By MS/MS	By MS/MS	9.2	11.2	8.4	24884000	19583000	7547700	12632000	21747000	7304400
CDCA3_HUMAN	CDCA3_HUMAN	2	2	2	sp|Q99618|CDCA3_HUMAN Cell division cycle-associated protein 3 OS=Homo sapiens OX=9606 GN=CDCA3 PE=1 SV=1	1	2	2	2	2	1	2	2	1	2	2	1	2	9.7	9.7	9.7	28.998	0	13.987	By MS/MS	By MS/MS	By MS/MS	9.7	3	9.7	3342800	5816000	6901600	0	0	0
CDCA4_HUMAN	CDCA4_HUMAN	1	1	1	sp|Q9BXL8|CDCA4_HUMAN Cell division cycle-associated protein 4 OS=Homo sapiens OX=9606 GN=CDCA4 PE=1 SV=1	1	1	1	1	1	1	0	1	1	0	1	1	0	5	5	5	26.113	0.00045503	3.6562	By MS/MS	By MS/MS		5	5	0	0	1763200	0	0	0	0
CDCA5_HUMAN	CDCA5_HUMAN	6	6	6	sp|Q96FF9|CDCA5_HUMAN Sororin OS=Homo sapiens OX=9606 GN=CDCA5 PE=1 SV=1	1	6	6	6	3	3	4	3	3	4	3	3	4	26.6	26.6	26.6	27.6	0	19.89	By MS/MS	By MS/MS	By MS/MS	20.2	8.7	17.1	10166000	9266400	33358000	10136000	14959000	22964000
CDCA7_HUMAN	CDCA7_HUMAN	7	7	6	sp|Q9BWT1|CDCA7_HUMAN Cell division cycle-associated protein 7 OS=Homo sapiens OX=9606 GN=CDCA7 PE=1 SV=1	1	7	7	6	5	7	0	5	7	0	4	6	0	27	27	24.5	42.573	0	21.221	By MS/MS	By MS/MS		14.6	27	0	6503500	29596000	0	8277500	32958000	0
CDD_HUMAN	CDD_HUMAN	2	2	2	sp|P32320|CDD_HUMAN Cytidine deaminase OS=Homo sapiens OX=9606 GN=CDA PE=1 SV=2	1	2	2	2	2	0	0	2	0	0	2	0	0	26.7	26.7	26.7	16.185	0	15.903	By MS/MS			26.7	0	0	34752000	0	0	0	0	0
CDIPT_HUMAN	CDIPT_HUMAN	2	2	2	sp|O14735|CDIPT_HUMAN CDP-diacylglycerol--inositol 3-phosphatidyltransferase OS=Homo sapiens OX=9606 GN=CDIPT PE=1 SV=1	1	2	2	2	1	1	2	1	1	2	1	1	2	11.3	11.3	11.3	23.539	0.00045767	3.785	By MS/MS	By MS/MS	By MS/MS	6.1	6.1	11.3	2647700	1113000	6202500	0	0	0
CDK1_HUMAN	CDK1_HUMAN	21	21	19	sp|P06493|CDK1_HUMAN Cyclin-dependent kinase 1 OS=Homo sapiens OX=9606 GN=CDK1 PE=1 SV=3	1	21	21	19	21	21	18	21	21	18	19	19	16	78.5	78.5	72.1	34.095	0	105.29	By MS/MS	By MS/MS	By MS/MS	78.5	78.5	71.4	1616200000	1325100000	776080000	744850000	736970000	514980000
CDK12_HUMAN	CDK12_HUMAN	13	12	10	sp|Q9NYV4|CDK12_HUMAN Cyclin-dependent kinase 12 OS=Homo sapiens OX=9606 GN=CDK12 PE=1 SV=2	1	13	12	10	10	11	10	9	10	9	7	8	7	15.2	14.7	12.4	164.15	0	95.259	By MS/MS	By MS/MS	By MS/MS	10.9	13.7	11.4	30489000	29662000	18411000	32363000	42232000	35562000
CDK13_HUMAN	CDK13_HUMAN	13	10	10	sp|Q14004|CDK13_HUMAN Cyclin-dependent kinase 13 OS=Homo sapiens OX=9606 GN=CDK13 PE=1 SV=2	1	13	10	10	11	7	5	8	4	2	8	4	2	11.7	8.9	8.9	164.92	0	26.569	By MS/MS	By MS/MS	By MS/MS	9.2	7.5	4.6	24034000	11519000	3394000	36305000	26389000	0
CDK16_HUMAN	CDK16_HUMAN	4	2	2	sp|Q00536|CDK16_HUMAN Cyclin-dependent kinase 16 OS=Homo sapiens OX=9606 GN=CDK16 PE=1 SV=1	1	4	2	2	3	1	3	1	0	2	1	0	2	8.1	4.2	4.2	55.715	0.0021328	2.3085	By matching	By matching	By MS/MS	5.8	1.6	5.8	1935000	0	3212600	0	0	0
CDK17_HUMAN	CDK17_HUMAN	5	4	3	sp|Q00537|CDK17_HUMAN Cyclin-dependent kinase 17 OS=Homo sapiens OX=9606 GN=CDK17 PE=1 SV=2	1	5	4	3	5	2	3	4	1	2	3	1	2	13	11.5	9.4	59.582	0.00015888	4.6441	By MS/MS	By MS/MS	By MS/MS	13	4.2	6.3	7281100	714390	4972600	17436000	0	20320000
CDK19_HUMAN	CDK19_HUMAN	2	2	1	sp|Q9BWU1|CDK19_HUMAN Cyclin-dependent kinase 19 OS=Homo sapiens OX=9606 GN=CDK19 PE=1 SV=1	1	2	2	1	1	1	1	1	1	1	0	0	1	3.6	3.6	1.8	56.802	0.0041789	1.9347	By MS/MS	By matching	By MS/MS	1.8	1.8	1.8	1540500	1925600	299110	0	0	0
CDK2_HUMAN;CDK3_HUMAN	CDK2_HUMAN	19;4	17;2	17;2	sp|P24941|CDK2_HUMAN Cyclin-dependent kinase 2 OS=Homo sapiens OX=9606 GN=CDK2 PE=1 SV=2	2	19	17	17	19	17	14	17	15	12	17	15	12	68.1	61.7	61.7	33.929	0	56.419	By MS/MS	By MS/MS	By MS/MS	68.1	64.1	55.4	325020000	155660000	106180000	125190000	89594000	80160000
CDK4_HUMAN	CDK4_HUMAN	14	13	13	sp|P11802|CDK4_HUMAN Cyclin-dependent kinase 4 OS=Homo sapiens OX=9606 GN=CDK4 PE=1 SV=2	1	14	13	13	14	9	12	13	8	11	13	8	11	50.5	47.9	47.9	33.729	0	31.376	By MS/MS	By MS/MS	By MS/MS	50.5	34.3	43.6	200220000	23597000	86985000	92203000	22973000	74483000
CDK5_HUMAN	CDK5_HUMAN	14	13	13	sp|Q00535|CDK5_HUMAN Cyclin-dependent-like kinase 5 OS=Homo sapiens OX=9606 GN=CDK5 PE=1 SV=3	1	14	13	13	12	11	13	11	10	12	11	10	12	56.2	53.4	53.4	33.304	0	36.591	By MS/MS	By MS/MS	By MS/MS	51	39	48.6	51999000	128360000	82626000	56807000	132360000	97210000
CDK6_HUMAN	CDK6_HUMAN	16	15	15	sp|Q00534|CDK6_HUMAN Cyclin-dependent kinase 6 OS=Homo sapiens OX=9606 GN=CDK6 PE=1 SV=1	1	16	15	15	9	16	1	8	15	0	8	15	0	59.2	56.7	56.7	36.938	0	98.558	By MS/MS	By MS/MS	By matching	33.1	59.2	2.5	44850000	779310000	0	25034000	310300000	0
CDK7_HUMAN;DCLK3_HUMAN	CDK7_HUMAN	11;1	11;1	11;1	sp|P50613|CDK7_HUMAN Cyclin-dependent kinase 7 OS=Homo sapiens OX=9606 GN=CDK7 PE=1 SV=1	2	11	11	11	8	10	5	8	10	5	8	10	5	36.1	36.1	36.1	39.038	0	25.416	By MS/MS	By MS/MS	By MS/MS	28.9	35.8	14.2	52219000	52714000	15505000	42733000	38645000	31154000
CDK9_HUMAN;CDK15_HUMAN;CDK14_HUMAN;CDK18_HUMAN	CDK9_HUMAN	10;1;1;1	9;0;0;0	9;0;0;0	sp|P50750|CDK9_HUMAN Cyclin-dependent kinase 9 OS=Homo sapiens OX=9606 GN=CDK9 PE=1 SV=3	4	10	9	9	10	9	7	9	8	6	9	8	6	35.8	33.6	33.6	42.777	0	54.458	By MS/MS	By MS/MS	By MS/MS	35.8	30.9	23.7	85283000	73745000	43871000	81389000	66444000	73861000
CDKA1_HUMAN;CDKA2_HUMAN	CDKA1_HUMAN;CDKA2_HUMAN	4;2	4;2	4;2	sp|O14519|CDKA1_HUMAN Cyclin-dependent kinase 2-associated protein 1 OS=Homo sapiens OX=9606 GN=CDK2AP1 PE=1 SV=1;sp|O75956|CDKA2_HUMAN Cyclin-dependent kinase 2-associated protein 2 OS=Homo sapiens OX=9606 GN=CDK2AP2 PE=1 SV=1	2	4	4	4	3	3	3	3	3	3	3	3	3	48.7	48.7	48.7	12.365	0	18.295	By MS/MS	By MS/MS	By MS/MS	42.6	42.6	37.4	68506000	42641000	3867100	72541000	52610000	0
CDKAL_HUMAN	CDKAL_HUMAN	10	10	10	sp|Q5VV42|CDKAL_HUMAN Threonylcarbamoyladenosine tRNA methylthiotransferase OS=Homo sapiens OX=9606 GN=CDKAL1 PE=1 SV=1	1	10	10	10	6	9	6	6	9	6	6	9	6	27.3	27.3	27.3	65.111	0	49.018	By MS/MS	By MS/MS	By MS/MS	15.9	25	15.2	12697000	35202000	12435000	19965000	65069000	32088000
CDKN3_HUMAN	CDKN3_HUMAN	1	1	1	sp|Q16667|CDKN3_HUMAN Cyclin-dependent kinase inhibitor 3 OS=Homo sapiens OX=9606 GN=CDKN3 PE=1 SV=1	1	1	1	1	0	1	1	0	1	1	0	1	1	6.1	6.1	6.1	23.805	0.0015878	2.6146		By MS/MS	By MS/MS	0	6.1	6.1	0	1169800	591180	0	0	0
CDN1B_HUMAN	CDN1B_HUMAN	4	4	4	sp|P46527|CDN1B_HUMAN Cyclin-dependent kinase inhibitor 1B OS=Homo sapiens OX=9606 GN=CDKN1B PE=1 SV=1	1	4	4	4	0	0	4	0	0	4	0	0	4	27.8	27.8	27.8	22.073	0.00016642	5.714			By MS/MS	0	0	27.8	0	0	16756000	0	0	0
CDN2A_HUMAN;CDN2B_HUMAN	CDN2A_HUMAN;CDN2B_HUMAN	6;3	6;3	6;3	sp|P42771|CDN2A_HUMAN Cyclin-dependent kinase inhibitor 2A OS=Homo sapiens OX=9606 GN=CDKN2A PE=1 SV=2;sp|P42772|CDN2B_HUMAN Cyclin-dependent kinase 4 inhibitor B OS=Homo sapiens OX=9606 GN=CDKN2B PE=1 SV=1	2	6	6	6	6	0	0	6	0	0	6	0	0	52.6	52.6	52.6	16.532	0	35.976	By MS/MS			52.6	0	0	397550000	0	0	0	0	0
CDN2C_HUMAN	CDN2C_HUMAN	2	2	2	sp|P42773|CDN2C_HUMAN Cyclin-dependent kinase 4 inhibitor C OS=Homo sapiens OX=9606 GN=CDKN2C PE=1 SV=1	1	2	2	2	2	1	0	2	1	0	2	1	0	19	19	19	18.127	0	7.3509	By MS/MS	By MS/MS		19	14.3	0	17012000	362560	0	0	0	0
CDPF1_HUMAN	CDPF1_HUMAN	2	2	2	sp|Q6NVV7|CDPF1_HUMAN Cysteine-rich DPF motif domain-containing protein 1 OS=Homo sapiens OX=9606 GN=CDPF1 PE=1 SV=1	1	2	2	2	1	2	0	1	2	0	1	2	0	19.5	19.5	19.5	13.877	0.00060078	3.5085	By MS/MS	By MS/MS		8.9	19.5	0	1876200	2469500	0	0	0	0
CDR2_HUMAN	CDR2_HUMAN	1	1	1	sp|Q01850|CDR2_HUMAN Cerebellar degeneration-related protein 2 OS=Homo sapiens OX=9606 GN=CDR2 PE=1 SV=2	1	1	1	1	0	1	0	0	1	0	0	1	0	3.5	3.5	3.5	51.855	0.0017276	2.5568		By MS/MS		0	3.5	0	0	2114800	0	0	0	0
CDS1_HUMAN	CDS1_HUMAN	3	3	3	sp|Q92903|CDS1_HUMAN Phosphatidate cytidylyltransferase 1 OS=Homo sapiens OX=9606 GN=CDS1 PE=1 SV=2	1	3	3	3	0	0	3	0	0	3	0	0	3	7.4	7.4	7.4	53.303	0	7.117			By MS/MS	0	0	7.4	0	0	18086000	0	0	0
CDS2_HUMAN	CDS2_HUMAN	3	3	3	sp|O95674|CDS2_HUMAN Phosphatidate cytidylyltransferase 2 OS=Homo sapiens OX=9606 GN=CDS2 PE=1 SV=1	1	3	3	3	3	3	1	3	3	1	3	3	1	10.8	10.8	10.8	51.417	0	13.439	By MS/MS	By MS/MS	By MS/MS	10.8	10.8	1.8	8184800	11256000	2236300	18012000	23849000	0
CDT1_HUMAN	CDT1_HUMAN	3	3	3	sp|Q9H211|CDT1_HUMAN DNA replication factor Cdt1 OS=Homo sapiens OX=9606 GN=CDT1 PE=1 SV=3	1	3	3	3	2	3	2	2	3	2	2	3	2	9.3	9.3	9.3	60.39	0	7.3493	By MS/MS	By MS/MS	By MS/MS	6.2	9.3	6.2	2551300	9205900	3441100	14338000	25918000	30411000
CDV3_HUMAN	CDV3_HUMAN	10	10	10	sp|Q9UKY7|CDV3_HUMAN Protein CDV3 homolog OS=Homo sapiens OX=9606 GN=CDV3 PE=1 SV=1	1	10	10	10	10	9	9	10	9	9	10	9	9	68.2	68.2	68.2	27.335	0	184.35	By MS/MS	By MS/MS	By MS/MS	68.2	65.5	65.5	332200000	484790000	219520000	78797000	132010000	79781000
CDYL_HUMAN	CDYL_HUMAN	8	8	8	sp|Q9Y232|CDYL_HUMAN Chromodomain Y-like protein OS=Homo sapiens OX=9606 GN=CDYL PE=1 SV=2	1	8	8	8	7	2	7	7	2	7	7	2	7	20.6	20.6	20.6	66.481	0	20.906	By MS/MS	By MS/MS	By MS/MS	19.1	4.2	16.1	27882000	6548800	20104000	34596000	29721000	37548000
CDYL2_HUMAN	CDYL2_HUMAN	2	2	2	sp|Q8N8U2|CDYL2_HUMAN Chromodomain Y-like protein 2 OS=Homo sapiens OX=9606 GN=CDYL2 PE=1 SV=2	1	2	2	2	2	0	1	2	0	1	2	0	1	4.3	4.3	4.3	56.5	0.00060024	3.4766	By MS/MS		By MS/MS	4.3	0	2.4	7072200	0	8929600	0	0	0
CE022_HUMAN	CE022_HUMAN	6	6	6	sp|Q49AR2|CE022_HUMAN UPF0489 protein C5orf22 OS=Homo sapiens OX=9606 GN=C5orf22 PE=1 SV=2	1	6	6	6	4	6	6	4	6	6	4	6	6	22.6	22.6	22.6	49.967	0	34.187	By MS/MS	By MS/MS	By MS/MS	15.8	22.6	22.6	13400000	23635000	27718000	23665000	38409000	41015000
CE024_HUMAN	CE024_HUMAN	1	1	1	sp|Q7Z6I8|CE024_HUMAN UPF0461 protein C5orf24 OS=Homo sapiens OX=9606 GN=C5orf24 PE=1 SV=1	1	1	1	1	1	1	0	1	1	0	1	1	0	7.4	7.4	7.4	20.132	0	23.932	By MS/MS	By MS/MS		7.4	7.4	0	3317500	0	0	0	0	0
CE051_HUMAN	CE051_HUMAN	11	11	11	sp|A6NDU8|CE051_HUMAN UPF0600 protein C5orf51 OS=Homo sapiens OX=9606 GN=C5orf51 PE=1 SV=1	1	11	11	11	11	11	6	11	11	6	11	11	6	46.3	46.3	46.3	33.62	0	64.351	By MS/MS	By MS/MS	By MS/MS	46.3	46.3	26.2	99707000	66536000	39786000	44378000	47820000	41345000
CE170_HUMAN;C170L_HUMAN	CE170_HUMAN	10;1	10;1	10;1	sp|Q5SW79|CE170_HUMAN Centrosomal protein of 170 kDa OS=Homo sapiens OX=9606 GN=CEP170 PE=1 SV=1	2	10	10	10	10	7	0	10	7	0	10	7	0	10.5	10.5	10.5	175.29	0	31.736	By MS/MS	By MS/MS		10.5	7.6	0	36373000	20605000	0	24611000	19190000	0
CE192_HUMAN	CE192_HUMAN	1	1	1	sp|Q8TEP8|CE192_HUMAN Centrosomal protein of 192 kDa OS=Homo sapiens OX=9606 GN=CEP192 PE=1 SV=3	1	1	1	1	1	0	0	1	0	0	1	0	0	0.6	0.6	0.6	279.11	0.0099091	1.5294	By MS/MS			0.6	0	0	274670	0	0	0	0	0
CEBPB_HUMAN	CEBPB_HUMAN	5	5	5	sp|P17676|CEBPB_HUMAN CCAAT/enhancer-binding protein beta OS=Homo sapiens OX=9606 GN=CEBPB PE=1 SV=2	1	5	5	5	5	2	2	5	2	2	5	2	2	29	29	29	36.105	0	26.561	By MS/MS	By MS/MS	By MS/MS	29	8.1	15.1	95049000	11845000	4683300	40810000	11012000	15036000
CEBPD_HUMAN	CEBPD_HUMAN	3	3	3	sp|P49716|CEBPD_HUMAN CCAAT/enhancer-binding protein delta OS=Homo sapiens OX=9606 GN=CEBPD PE=1 SV=2	1	3	3	3	3	0	0	3	0	0	3	0	0	14.1	14.1	14.1	28.467	0	10.268	By MS/MS			14.1	0	0	6095300	0	0	0	0	0
CEBPE_HUMAN	CEBPE_HUMAN	4	4	4	sp|Q15744|CEBPE_HUMAN CCAAT/enhancer-binding protein epsilon OS=Homo sapiens OX=9606 GN=CEBPE PE=1 SV=2	1	4	4	4	0	4	0	0	4	0	0	4	0	20.3	20.3	20.3	30.602	0	8.7874		By MS/MS		0	20.3	0	0	4054700	0	0	0	0
CEBPG_HUMAN	CEBPG_HUMAN	1	1	1	sp|P53567|CEBPG_HUMAN CCAAT/enhancer-binding protein gamma OS=Homo sapiens OX=9606 GN=CEBPG PE=1 SV=1	1	1	1	1	0	1	1	0	1	1	0	1	1	20.7	20.7	20.7	16.408	0	12.846		By MS/MS	By MS/MS	0	20.7	20.7	0	1514600	760720	0	0	0
CEBPZ_HUMAN	CEBPZ_HUMAN	30	30	30	sp|Q03701|CEBPZ_HUMAN CCAAT/enhancer-binding protein zeta OS=Homo sapiens OX=9606 GN=CEBPZ PE=1 SV=3	1	30	30	30	30	24	24	30	24	24	30	24	24	37.1	37.1	37.1	120.97	0	139.54	By MS/MS	By MS/MS	By MS/MS	37.1	30.1	27	431350000	147210000	154050000	118220000	61146000	69618000
CEGT_HUMAN	CEGT_HUMAN	4	4	4	sp|Q16739|CEGT_HUMAN Ceramide glucosyltransferase OS=Homo sapiens OX=9606 GN=UGCG PE=1 SV=1	1	4	4	4	1	0	3	1	0	3	1	0	3	12.7	12.7	12.7	44.853	0.0029494	2.067	By MS/MS		By MS/MS	4.6	0	8.1	1387100	0	2796600	0	0	0
CEIP2_HUMAN	CEIP2_HUMAN	12	12	12	sp|Q9UHN6|CEIP2_HUMAN Cell surface hyaluronidase OS=Homo sapiens OX=9606 GN=CEMIP2 PE=1 SV=1	1	12	12	12	12	0	2	12	0	2	12	0	2	11.7	11.7	11.7	154.37	0	30.39	By MS/MS		By matching	11.7	0	2	44832000	0	1857600	0	0	0
CELF1_HUMAN	CELF1_HUMAN	9	9	8	sp|Q92879|CELF1_HUMAN CUGBP Elav-like family member 1 OS=Homo sapiens OX=9606 GN=CELF1 PE=1 SV=2	1	9	9	8	9	7	7	9	7	7	8	6	6	24.1	24.1	22	52.063	0	53.739	By MS/MS	By MS/MS	By MS/MS	24.1	16.9	16.9	78562000	88818000	71487000	149330000	140540000	167790000
CELF2_HUMAN	CELF2_HUMAN	9	8	8	sp|O95319|CELF2_HUMAN CUGBP Elav-like family member 2 OS=Homo sapiens OX=9606 GN=CELF2 PE=1 SV=1	1	9	8	8	1	9	1	0	8	0	0	8	0	21.3	19.3	19.3	54.284	0	28.807	By matching	By MS/MS	By matching	2	21.3	2	0	150770000	0	0	0	0
CELR1_HUMAN	CELR1_HUMAN	4	4	4	sp|Q9NYQ6|CELR1_HUMAN Cadherin EGF LAG seven-pass G-type receptor 1 OS=Homo sapiens OX=9606 GN=CELSR1 PE=1 SV=1	1	4	4	4	0	0	4	0	0	4	0	0	4	1.8	1.8	1.8	329.48	0	7.1358			By MS/MS	0	0	1.8	0	0	3473800	0	0	0
CELR2_HUMAN	CELR2_HUMAN	3	3	3	sp|Q9HCU4|CELR2_HUMAN Cadherin EGF LAG seven-pass G-type receptor 2 OS=Homo sapiens OX=9606 GN=CELSR2 PE=1 SV=1	1	3	3	3	1	1	3	1	1	3	1	1	3	1.2	1.2	1.2	317.45	0.0013091	2.7768	By matching	By matching	By MS/MS	0.6	0.3	1.2	1014700	134550	3448900	0	0	0
CENPA_HUMAN	CENPA_HUMAN	1	1	1	sp|P49450|CENPA_HUMAN Histone H3-like centromeric protein A OS=Homo sapiens OX=9606 GN=CENPA PE=1 SV=1	1	1	1	1	1	0	0	1	0	0	1	0	0	27.1	27.1	27.1	15.99	0	17.529	By MS/MS			27.1	0	0	7224900	0	0	0	0	0
CENPB_HUMAN	CENPB_HUMAN	8	8	8	sp|P07199|CENPB_HUMAN Major centromere autoantigen B OS=Homo sapiens OX=9606 GN=CENPB PE=1 SV=2	1	8	8	8	6	1	8	6	1	8	6	1	8	15.2	15.2	15.2	65.171	0	15.282	By MS/MS	By matching	By MS/MS	12.9	1.8	15.2	11272000	453590	34551000	9813900	0	22528000
CENPC_HUMAN	CENPC_HUMAN	5	5	5	sp|Q03188|CENPC_HUMAN Centromere protein C OS=Homo sapiens OX=9606 GN=CENPC PE=1 SV=2	1	5	5	5	3	5	3	3	5	3	3	5	3	6.5	6.5	6.5	106.83	0.00016584	5.6266	By MS/MS	By MS/MS	By MS/MS	3.8	6.5	3.1	3683800	6266100	5820400	14146000	18384000	20182000
CENPE_HUMAN	CENPE_HUMAN	4	4	4	sp|Q02224|CENPE_HUMAN Centromere-associated protein E OS=Homo sapiens OX=9606 GN=CENPE PE=1 SV=2	1	4	4	4	0	4	1	0	4	1	0	4	1	1.6	1.6	1.6	316.41	0.00016418	5.3987		By MS/MS	By MS/MS	0	1.6	0.4	0	3140800	525460	0	0	0
CENPF_HUMAN;VCAM1_HUMAN	CENPF_HUMAN	20;1	20;1	20;1	sp|P49454|CENPF_HUMAN Centromere protein F OS=Homo sapiens OX=9606 GN=CENPF PE=1 SV=3	2	20	20	20	18	16	2	18	16	2	18	16	2	8.3	8.3	8.3	357.52	0	39.536	By MS/MS	By MS/MS	By MS/MS	7.6	7	0.5	69477000	53012000	4752700	19672000	18091000	0
CENPH_HUMAN	CENPH_HUMAN	4	4	4	sp|Q9H3R5|CENPH_HUMAN Centromere protein H OS=Homo sapiens OX=9606 GN=CENPH PE=1 SV=1	1	4	4	4	2	2	2	2	2	2	2	2	2	18.6	18.6	18.6	28.481	0	13.22	By MS/MS	By MS/MS	By MS/MS	9.7	10.9	7.7	3843600	7009300	6656400	0	0	0
CENPI_HUMAN	CENPI_HUMAN	1	1	1	sp|Q92674|CENPI_HUMAN Centromere protein I OS=Homo sapiens OX=9606 GN=CENPI PE=1 SV=2	1	1	1	1	1	0	0	1	0	0	1	0	0	2.1	2.1	2.1	86.719	0.0017192	2.4598	By MS/MS			2.1	0	0	0	0	0	0	0	0
CENPK_HUMAN	CENPK_HUMAN	1	1	1	sp|Q9BS16|CENPK_HUMAN Centromere protein K OS=Homo sapiens OX=9606 GN=CENPK PE=1 SV=1	1	1	1	1	1	0	0	1	0	0	1	0	0	4.1	4.1	4.1	31.655	0.0029387	2.0081	By MS/MS			4.1	0	0	4097000	0	0	0	0	0
CENPM_HUMAN	CENPM_HUMAN	2	2	2	sp|Q9NSP4|CENPM_HUMAN Centromere protein M OS=Homo sapiens OX=9606 GN=CENPM PE=1 SV=1	1	2	2	2	2	2	0	2	2	0	2	2	0	10.6	10.6	10.6	19.737	0.00060223	3.5481	By MS/MS	By MS/MS		10.6	10.6	0	8430100	18551000	0	6421300	15047000	0
CENPO_HUMAN	CENPO_HUMAN	3	3	3	sp|Q9BU64|CENPO_HUMAN Centromere protein O OS=Homo sapiens OX=9606 GN=CENPO PE=1 SV=1	1	3	3	3	2	3	2	2	3	2	2	3	2	11.7	11.7	11.7	33.785	0.0026886	2.2144	By matching	By MS/MS	By MS/MS	6.7	11.7	8.7	2499100	5599500	2443900	7511100	16228000	10909000
CENPQ_HUMAN	CENPQ_HUMAN	3	3	3	sp|Q7L2Z9|CENPQ_HUMAN Centromere protein Q OS=Homo sapiens OX=9606 GN=CENPQ PE=1 SV=1	1	3	3	3	2	3	3	2	3	3	2	3	3	14.2	14.2	14.2	30.595	0	9.0223	By MS/MS	By MS/MS	By MS/MS	9	14.2	14.2	3688000	11025000	4198600	3187000	12639000	5087800
CENPS_HUMAN	CENPS_HUMAN	3	3	3	sp|Q8N2Z9|CENPS_HUMAN Centromere protein S OS=Homo sapiens OX=9606 GN=CENPS PE=1 SV=1	1	3	3	3	3	2	2	3	2	2	3	2	2	29.7	29.7	29.7	15.893	0	7.3961	By MS/MS	By MS/MS	By MS/MS	29.7	21.7	16.7	11414000	3448600	12863000	6150400	0	12325000
CENPT_HUMAN	CENPT_HUMAN	1	1	1	sp|Q96BT3|CENPT_HUMAN Centromere protein T OS=Homo sapiens OX=9606 GN=CENPT PE=1 SV=2	1	1	1	1	1	1	1	1	1	1	1	1	1	1.6	1.6	1.6	60.422	0.0099077	1.526	By MS/MS	By MS/MS	By MS/MS	1.6	1.6	1.6	7533500	14835000	14046000	0	0	0
CENPU_HUMAN	CENPU_HUMAN	5	5	5	sp|Q71F23|CENPU_HUMAN Centromere protein U OS=Homo sapiens OX=9606 GN=CENPU PE=1 SV=1	1	5	5	5	4	4	2	4	4	2	4	4	2	17	17	17	47.521	0	13.729	By MS/MS	By MS/MS	By MS/MS	10.8	14.6	6	20961000	7936700	1679000	3293200	15923000	3257600
CENPV_HUMAN	CENPV_HUMAN	8	8	8	sp|Q7Z7K6|CENPV_HUMAN Centromere protein V OS=Homo sapiens OX=9606 GN=CENPV PE=1 SV=1	1	8	8	8	7	8	1	7	8	1	7	8	1	50.2	50.2	50.2	29.946	0	49.823	By MS/MS	By MS/MS	By MS/MS	34.5	50.2	4.7	58730000	80747000	3241700	19066000	21472000	0
CEP41_HUMAN	CEP41_HUMAN	6	6	6	sp|Q9BYV8|CEP41_HUMAN Centrosomal protein of 41 kDa OS=Homo sapiens OX=9606 GN=CEP41 PE=1 SV=1	1	6	6	6	0	6	1	0	6	1	0	6	1	25.5	25.5	25.5	41.368	0	15.878		By MS/MS	By matching	0	25.5	4	0	15838000	644230	0	0	0
CEP43_HUMAN	CEP43_HUMAN	5	5	5	sp|O95684|CEP43_HUMAN Centrosomal protein 43 OS=Homo sapiens OX=9606 GN=CEP43 PE=1 SV=1	1	5	5	5	3	4	4	3	4	4	3	4	4	23.3	23.3	23.3	43.064	0	47.753	By MS/MS	By MS/MS	By MS/MS	12.5	18.8	17	11094000	22749000	8439600	5388500	11286000	6222800
CEP55_HUMAN	CEP55_HUMAN	8	8	8	sp|Q53EZ4|CEP55_HUMAN Centrosomal protein of 55 kDa OS=Homo sapiens OX=9606 GN=CEP55 PE=1 SV=3	1	8	8	8	6	6	5	6	6	5	6	6	5	25.4	25.4	25.4	54.178	0	21.402	By MS/MS	By MS/MS	By MS/MS	18.5	18.3	15.9	8695500	11176000	12019000	6124600	9969200	9421800
CEP57_HUMAN	CEP57_HUMAN	2	2	2	sp|Q86XR8|CEP57_HUMAN Centrosomal protein of 57 kDa OS=Homo sapiens OX=9606 GN=CEP57 PE=1 SV=2	1	2	2	2	1	2	1	1	2	1	1	2	1	4.8	4.8	4.8	57.088	0.00016946	6.1592	By matching	By MS/MS	By MS/MS	2.6	4.8	2.6	615030	4250100	445090	0	0	0
CEP72_HUMAN	CEP72_HUMAN	2	2	2	sp|Q9P209|CEP72_HUMAN Centrosomal protein of 72 kDa OS=Homo sapiens OX=9606 GN=CEP72 PE=1 SV=2	1	2	2	2	2	2	0	2	2	0	2	2	0	4.6	4.6	4.6	71.717	0.00016795	5.9201	By MS/MS	By MS/MS		4.6	4.6	0	870640	4068600	0	0	0	0
CEP78_HUMAN	CEP78_HUMAN	3	3	3	sp|Q5JTW2|CEP78_HUMAN Centrosomal protein of 78 kDa OS=Homo sapiens OX=9606 GN=CEP78 PE=1 SV=1	1	3	3	3	2	3	1	2	3	1	2	3	1	5.8	5.8	5.8	76.396	0.0013121	2.8402	By MS/MS	By MS/MS	By MS/MS	4.1	5.8	1.7	3644800	3201500	487370	0	0	0
CEP85_HUMAN	CEP85_HUMAN	7	7	7	sp|Q6P2H3|CEP85_HUMAN Centrosomal protein of 85 kDa OS=Homo sapiens OX=9606 GN=CEP85 PE=1 SV=1	1	7	7	7	6	7	5	6	7	5	6	7	5	15.6	15.6	15.6	85.638	0	24.959	By MS/MS	By MS/MS	By MS/MS	13.1	15.6	11.4	21202000	26551000	9416200	16945000	22456000	10098000
CEP97_HUMAN	CEP97_HUMAN	9	9	9	sp|Q8IW35|CEP97_HUMAN Centrosomal protein of 97 kDa OS=Homo sapiens OX=9606 GN=CEP97 PE=1 SV=1	1	9	9	9	4	8	5	4	8	5	4	8	5	14.9	14.9	14.9	96.98	0	22.045	By MS/MS	By MS/MS	By MS/MS	6.6	13.4	8.3	6987200	28944000	7622900	10733000	22907000	14246000
CEPT1_HUMAN	CEPT1_HUMAN	2	2	2	sp|Q9Y6K0|CEPT1_HUMAN Choline/ethanolaminephosphotransferase 1 OS=Homo sapiens OX=9606 GN=CEPT1 PE=1 SV=1	1	2	2	2	2	1	1	2	1	1	2	1	1	8.4	8.4	8.4	46.553	0.00089419	3.289	By MS/MS	By MS/MS	By MS/MS	8.4	2.6	2.6	13323000	10627000	7482500	0	0	0
CERS1_HUMAN	CERS1_HUMAN	2	2	2	sp|P27544|CERS1_HUMAN Ceramide synthase 1 OS=Homo sapiens OX=9606 GN=CERS1 PE=1 SV=1	1	2	2	2	0	1	2	0	1	2	0	1	2	6	6	6	39.536	0.0085995	1.6111		By matching	By MS/MS	0	2.9	6	0	558560	1810600	0	0	0
CERS2_HUMAN	CERS2_HUMAN	8	8	8	sp|Q96G23|CERS2_HUMAN Ceramide synthase 2 OS=Homo sapiens OX=9606 GN=CERS2 PE=1 SV=1	1	8	8	8	7	4	7	7	4	7	7	4	7	30.5	30.5	30.5	44.876	0	46.278	By MS/MS	By MS/MS	By MS/MS	30	20	25.3	261460000	39090000	417700000	132690000	62684000	307460000
CERS4_HUMAN	CERS4_HUMAN	3	3	3	sp|Q9HA82|CERS4_HUMAN Ceramide synthase 4 OS=Homo sapiens OX=9606 GN=CERS4 PE=1 SV=2	1	3	3	3	0	1	3	0	1	3	0	1	3	9.6	9.6	9.6	46.398	0	9.7626		By matching	By MS/MS	0	5.1	9.6	0	533230	3927600	0	0	0
CERS6_HUMAN	CERS6_HUMAN	6	6	5	sp|Q6ZMG9|CERS6_HUMAN Ceramide synthase 6 OS=Homo sapiens OX=9606 GN=CERS6 PE=1 SV=1	1	6	6	5	0	4	6	0	4	6	0	3	5	10.7	10.7	8.9	44.889	0.00031017	4.098		By MS/MS	By MS/MS	0	8.3	10.7	0	52813000	122340000	0	84733000	167060000
CERT_HUMAN	CERT_HUMAN	9	9	9	sp|Q9Y5P4|CERT_HUMAN Ceramide transfer protein OS=Homo sapiens OX=9606 GN=CERT1 PE=1 SV=1	1	9	9	9	5	9	5	5	9	5	5	9	5	18.4	18.4	18.4	70.834	0	26.113	By MS/MS	By MS/MS	By MS/MS	9.9	18.4	9.8	12730000	45815000	24696000	12988000	37081000	24325000
CETN2_HUMAN	CETN2_HUMAN	5	5	4	sp|P41208|CETN2_HUMAN Centrin-2 OS=Homo sapiens OX=9606 GN=CETN2 PE=1 SV=1	1	5	5	4	4	5	4	4	5	4	3	4	3	45.9	45.9	40.7	19.738	0	48.897	By MS/MS	By MS/MS	By MS/MS	41.9	45.9	38.4	52025000	108990000	67386000	28533000	46616000	53734000
CETN3_HUMAN	CETN3_HUMAN	2	2	2	sp|O15182|CETN3_HUMAN Centrin-3 OS=Homo sapiens OX=9606 GN=CETN3 PE=1 SV=2	1	2	2	2	2	2	1	2	2	1	2	2	1	19.2	19.2	19.2	19.55	0	11.625	By MS/MS	By MS/MS	By MS/MS	19.2	19.2	12	2405000	20685000	7330400	1364200	6064700	3922600
CF047_HUMAN	CF047_HUMAN	3	3	3	sp|O95873|CF047_HUMAN Uncharacterized protein C6orf47 OS=Homo sapiens OX=9606 GN=C6orf47 PE=1 SV=2	1	3	3	3	0	0	3	0	0	3	0	0	3	14.6	14.6	14.6	31.71	0.00031196	4.2408			By MS/MS	0	0	14.6	0	0	13407000	0	0	0
CF089_HUMAN	CF089_HUMAN	3	3	3	sp|Q6UWU4|CF089_HUMAN Bombesin receptor-activated protein C6orf89 OS=Homo sapiens OX=9606 GN=C6orf89 PE=1 SV=1	1	3	3	3	1	1	3	1	1	3	1	1	3	9.5	9.5	9.5	39.87	0	6.8218	By MS/MS	By matching	By MS/MS	3.7	3.7	9.5	2143300	1037200	4750400	0	0	0
CF120_HUMAN	CF120_HUMAN	1	1	1	sp|Q7Z4R8|CF120_HUMAN UPF0669 protein C6orf120 OS=Homo sapiens OX=9606 GN=C6orf120 PE=1 SV=1	1	1	1	1	1	0	1	1	0	1	1	0	1	19.9	19.9	19.9	20.772	0	7.6821	By MS/MS		By MS/MS	19.9	0	19.9	1692400	0	1040800	0	0	0
CF298_HUMAN	CF298_HUMAN	6	6	6	sp|P57076|CF298_HUMAN Cilia- and flagella-associated protein 298 OS=Homo sapiens OX=9606 GN=CFAP298 PE=1 SV=1	1	6	6	6	6	5	3	6	5	3	6	5	3	30.7	30.7	30.7	33.224	0	27.745	By MS/MS	By MS/MS	By MS/MS	30.7	28.3	21.4	49326000	52845000	10771000	11077000	14055000	4509200
CFA20_HUMAN	CFA20_HUMAN	3	3	3	sp|Q9Y6A4|CFA20_HUMAN Cilia- and flagella-associated protein 20 OS=Homo sapiens OX=9606 GN=CFAP20 PE=1 SV=1	1	3	3	3	3	3	2	3	3	2	3	3	2	14	14	14	22.774	0	10.654	By MS/MS	By MS/MS	By MS/MS	14	14	7.8	37042000	50906000	20107000	31389000	59632000	27898000
CFA36_HUMAN	CFA36_HUMAN	3	3	3	sp|Q96G28|CFA36_HUMAN Cilia- and flagella-associated protein 36 OS=Homo sapiens OX=9606 GN=CFAP36 PE=1 SV=2	1	3	3	3	1	2	2	1	2	2	1	2	2	16.7	16.7	16.7	39.446	0	9.5671	By matching	By MS/MS	By MS/MS	6.1	13.5	9.4	209950	8214100	4470400	0	0	0
CFDP1_HUMAN	CFDP1_HUMAN	9	9	9	sp|Q9UEE9|CFDP1_HUMAN Craniofacial development protein 1 OS=Homo sapiens OX=9606 GN=CFDP1 PE=1 SV=1	1	9	9	9	8	9	7	8	9	7	8	9	7	26.8	26.8	26.8	33.592	0	28.981	By MS/MS	By MS/MS	By MS/MS	26.8	26.8	26.8	64864000	139500000	79694000	64032000	138890000	87268000
CG026_HUMAN	CG026_HUMAN	3	3	3	sp|Q96N11|CG026_HUMAN Uncharacterized protein C7orf26 OS=Homo sapiens OX=9606 GN=C7orf26 PE=2 SV=1	1	3	3	3	2	3	2	2	3	2	2	3	2	9.4	9.4	9.4	50.046	0	8.4133	By MS/MS	By MS/MS	By MS/MS	7.6	9.4	6.2	2972800	4369800	2291900	0	8038800	6587100
CG050_HUMAN	CG050_HUMAN	8	8	8	sp|Q9BRJ6|CG050_HUMAN Uncharacterized protein C7orf50 OS=Homo sapiens OX=9606 GN=C7orf50 PE=1 SV=1	1	8	8	8	7	6	8	7	6	8	7	6	8	50.5	50.5	50.5	22.083	0	92.03	By MS/MS	By MS/MS	By MS/MS	50	45.4	50.5	214740000	170320000	278740000	49802000	63534000	102250000
CGAS_HUMAN	CGAS_HUMAN	6	6	6	sp|Q8N884|CGAS_HUMAN Cyclic GMP-AMP synthase OS=Homo sapiens OX=9606 GN=CGAS PE=1 SV=2	1	6	6	6	5	0	5	5	0	5	5	0	5	13.6	13.6	13.6	58.814	0	9.5363	By MS/MS		By MS/MS	9	0	12.1	17208000	0	13698000	9491500	0	8780200
CGBP1_HUMAN	CGBP1_HUMAN	8	8	8	sp|Q9UFW8|CGBP1_HUMAN CGG triplet repeat-binding protein 1 OS=Homo sapiens OX=9606 GN=CGGBP1 PE=1 SV=2	1	8	8	8	5	8	3	5	8	3	5	8	3	62.3	62.3	62.3	18.82	0	22.988	By MS/MS	By MS/MS	By MS/MS	37.7	62.3	25.1	21438000	69072000	9842600	51004000	99426000	54778000
CGL_HUMAN	CGL_HUMAN	6	6	6	sp|P32929|CGL_HUMAN Cystathionine gamma-lyase OS=Homo sapiens OX=9606 GN=CTH PE=1 SV=3	1	6	6	6	6	5	0	6	5	0	6	5	0	20.5	20.5	20.5	44.508	0	18.762	By MS/MS	By MS/MS		20.5	17.8	0	53249000	9846600	0	50632000	14316000	0
CGRE1_HUMAN	CGRE1_HUMAN	1	1	1	sp|Q99674|CGRE1_HUMAN Cell growth regulator with EF hand domain protein 1 OS=Homo sapiens OX=9606 GN=CGREF1 PE=2 SV=3	1	1	1	1	0	0	1	0	0	1	0	0	1	7.5	7.5	7.5	33.456	0.00046125	3.9627			By MS/MS	0	0	7.5	0	0	1367100	0	0	0
CH033_HUMAN	CH033_HUMAN	4	4	4	sp|Q9H7E9|CH033_HUMAN UPF0488 protein C8orf33 OS=Homo sapiens OX=9606 GN=C8orf33 PE=1 SV=1	1	4	4	4	2	4	2	2	4	2	2	4	2	24.5	24.5	24.5	24.992	0	33.817	By MS/MS	By MS/MS	By MS/MS	10.9	24.5	15.7	17670000	23992000	0	6754500	10131000	0
CH082_HUMAN	CH082_HUMAN	10	10	10	sp|Q6P1X6|CH082_HUMAN UPF0598 protein C8orf82 OS=Homo sapiens OX=9606 GN=C8orf82 PE=1 SV=2	1	10	10	10	7	5	9	7	5	9	7	5	9	58.8	58.8	58.8	23.889	0	30.156	By MS/MS	By MS/MS	By MS/MS	44.4	31	50.5	27759000	6164000	53222000	39440000	25980000	78109000
CH10_HUMAN	CH10_HUMAN	10	10	10	sp|P61604|CH10_HUMAN 10 kDa heat shock protein, mitochondrial OS=Homo sapiens OX=9606 GN=HSPE1 PE=1 SV=2	1	10	10	10	10	10	9	10	10	9	10	10	9	77.5	77.5	77.5	10.932	0	28.227	By MS/MS	By MS/MS	By MS/MS	77.5	77.5	70.6	6112600000	7467600000	2980400000	6567000000	8335500000	4173200000
CH60_HUMAN	CH60_HUMAN	49	49	49	sp|P10809|CH60_HUMAN 60 kDa heat shock protein, mitochondrial OS=Homo sapiens OX=9606 GN=HSPD1 PE=1 SV=2	1	49	49	49	49	47	46	49	47	46	49	47	46	80.6	80.6	80.6	61.054	0	323.31	By MS/MS	By MS/MS	By MS/MS	80.6	76.1	75.6	39690000000	39463000000	25131000000	6565700000	7659600000	5410700000
CHAC2_HUMAN	CHAC2_HUMAN	4	4	4	sp|Q8WUX2|CHAC2_HUMAN Glutathione-specific gamma-glutamylcyclotransferase 2 OS=Homo sapiens OX=9606 GN=CHAC2 PE=1 SV=1	1	4	4	4	4	4	3	4	4	3	4	4	3	30.4	30.4	30.4	20.874	0	17.276	By MS/MS	By MS/MS	By MS/MS	30.4	30.4	25.5	81205000	54716000	6992500	27303000	21994000	4812000
CHAP1_HUMAN	CHAP1_HUMAN	17	17	17	sp|Q96JM3|CHAP1_HUMAN Chromosome alignment-maintaining phosphoprotein 1 OS=Homo sapiens OX=9606 GN=CHAMP1 PE=1 SV=2	1	17	17	17	16	14	11	16	14	11	16	14	11	25.7	25.7	25.7	89.098	0	34.97	By MS/MS	By MS/MS	By MS/MS	24.4	19.6	16.4	116050000	66763000	51764000	52467000	42593000	42526000
CHC10_HUMAN	CHC10_HUMAN	1	1	1	sp|Q8WYQ3|CHC10_HUMAN Coiled-coil-helix-coiled-coil-helix domain-containing protein 10, mitochondrial OS=Homo sapiens OX=9606 GN=CHCHD10 PE=1 SV=1	1	1	1	1	1	0	1	1	0	1	1	0	1	16.2	16.2	16.2	14.149	0.0013148	2.8885	By MS/MS		By matching	16.2	0	16.2	3754800	0	435040	0	0	0
CHCH1_HUMAN	CHCH1_HUMAN	1	1	1	sp|Q96BP2|CHCH1_HUMAN Coiled-coil-helix-coiled-coil-helix domain-containing protein 1 OS=Homo sapiens OX=9606 GN=CHCHD1 PE=1 SV=1	1	1	1	1	1	1	1	1	1	1	1	1	1	13.6	13.6	13.6	13.475	0.00030989	4.0862	By MS/MS	By MS/MS	By MS/MS	13.6	13.6	13.6	3941600	2982300	2452200	0	0	0
CHCH2_HUMAN;CHCH9_HUMAN	CHCH2_HUMAN;CHCH9_HUMAN	4;3	4;3	4;3	sp|Q9Y6H1|CHCH2_HUMAN Coiled-coil-helix-coiled-coil-helix domain-containing protein 2 OS=Homo sapiens OX=9606 GN=CHCHD2 PE=1 SV=1;sp|Q5T1J5|CHCH9_HUMAN Putative coiled-coil-helix-coiled-coil-helix domain-containing protein CHCHD2P9, mitochondrial OS=Homo s	2	4	4	4	4	4	4	4	4	4	4	4	4	33.8	33.8	33.8	15.512	0	45.985	By MS/MS	By MS/MS	By MS/MS	33.8	33.8	33.8	210420000	265440000	44369000	104820000	195390000	46962000
CHCH5_HUMAN	CHCH5_HUMAN	5	5	5	sp|Q9BSY4|CHCH5_HUMAN Coiled-coil-helix-coiled-coil-helix domain-containing protein 5 OS=Homo sapiens OX=9606 GN=CHCHD5 PE=1 SV=1	1	5	5	5	1	0	5	1	0	5	1	0	5	63.6	63.6	63.6	12.395	0	15.257	By matching		By MS/MS	11.8	0	63.6	7514700	0	47194000	0	0	0
CHD1_HUMAN	CHD1_HUMAN	24	23	19	sp|O14646|CHD1_HUMAN Chromodomain-helicase-DNA-binding protein 1 OS=Homo sapiens OX=9606 GN=CHD1 PE=1 SV=2	1	24	23	19	21	20	13	20	19	12	16	16	10	19.2	18.7	16	196.69	0	81.997	By MS/MS	By MS/MS	By MS/MS	17.4	16.7	9.1	162870000	112510000	1114200000	440830000	726710000	378290000
CHD1L_HUMAN	CHD1L_HUMAN	12	12	12	sp|Q86WJ1|CHD1L_HUMAN Chromodomain-helicase-DNA-binding protein 1-like OS=Homo sapiens OX=9606 GN=CHD1L PE=1 SV=3	1	12	12	12	11	10	8	11	10	8	11	10	8	15.2	15.2	15.2	101	0	25.903	By MS/MS	By MS/MS	By MS/MS	14	12.5	10.5	134600000	221090000	25287000	81865000	116050000	73025000
CHD2_HUMAN	CHD2_HUMAN	10	5	5	sp|O14647|CHD2_HUMAN Chromodomain-helicase-DNA-binding protein 2 OS=Homo sapiens OX=9606 GN=CHD2 PE=1 SV=2	1	10	5	5	8	9	6	3	5	3	3	5	3	6.2	3.2	3.2	211.34	0.00016776	5.9059	By MS/MS	By MS/MS	By MS/MS	4.8	5.5	3.3	3938600	5918800	3350400	7324900	8367000	6709100
CHD3_HUMAN	CHD3_HUMAN	30	15	14	sp|Q12873|CHD3_HUMAN Chromodomain-helicase-DNA-binding protein 3 OS=Homo sapiens OX=9606 GN=CHD3 PE=1 SV=3	1	30	15	14	25	24	25	11	9	13	10	8	12	17.7	9.2	8.6	226.59	0	40.635	By MS/MS	By MS/MS	By MS/MS	15.4	14.8	14.4	21301000	16022000	41879000	20368000	22206000	35812000
CHD4_HUMAN	CHD4_HUMAN	67	67	47	sp|Q14839|CHD4_HUMAN Chromodomain-helicase-DNA-binding protein 4 OS=Homo sapiens OX=9606 GN=CHD4 PE=1 SV=2	1	67	67	47	59	59	61	59	59	61	40	39	45	47.6	47.6	35.6	218	0	323.31	By MS/MS	By MS/MS	By MS/MS	44.7	41	42.6	1597800000	1533000000	1506500000	646700000	803210000	897150000
CHD6_HUMAN	CHD6_HUMAN	11	6	6	sp|Q8TD26|CHD6_HUMAN Chromodomain-helicase-DNA-binding protein 6 OS=Homo sapiens OX=9606 GN=CHD6 PE=1 SV=4	1	11	6	6	5	7	11	0	2	6	0	2	6	4.2	2.2	2.2	305.41	0.00016295	5.2668	By matching	By MS/MS	By MS/MS	2	2.7	4.2	0	1207100	7964300	0	0	0
CHD7_HUMAN	CHD7_HUMAN	10	5	5	sp|Q9P2D1|CHD7_HUMAN Chromodomain-helicase-DNA-binding protein 7 OS=Homo sapiens OX=9606 GN=CHD7 PE=1 SV=3	1	10	5	5	10	7	6	5	2	2	5	2	2	4.5	2.8	2.8	335.92	0	11.739	By MS/MS	By MS/MS	By MS/MS	4.5	2.6	2.3	5917600	1137200	967170	14315000	7095000	6084000
CHD8_HUMAN;CHD9_HUMAN	CHD8_HUMAN	26;6	26;6	19;1	sp|Q9HCK8|CHD8_HUMAN Chromodomain-helicase-DNA-binding protein 8 OS=Homo sapiens OX=9606 GN=CHD8 PE=1 SV=5	2	26	26	19	23	22	15	23	22	15	16	15	9	13.9	13.9	11	290.52	0	73.948	By MS/MS	By MS/MS	By MS/MS	11.8	11.8	7.9	112450000	69889000	34896000	94858000	106220000	97458000
CHDH_HUMAN	CHDH_HUMAN	3	3	3	sp|Q8NE62|CHDH_HUMAN Choline dehydrogenase, mitochondrial OS=Homo sapiens OX=9606 GN=CHDH PE=1 SV=2	1	3	3	3	1	0	3	1	0	3	1	0	3	7.6	7.6	7.6	65.358	0.0085913	1.6025	By matching		By MS/MS	1.5	0	7.6	2048200	0	5278000	0	0	0
CHERP_HUMAN	CHERP_HUMAN	20	20	20	sp|Q8IWX8|CHERP_HUMAN Calcium homeostasis endoplasmic reticulum protein OS=Homo sapiens OX=9606 GN=CHERP PE=1 SV=3	1	20	20	20	18	18	19	18	18	19	18	18	19	28.4	28.4	28.4	103.7	0	84.113	By MS/MS	By MS/MS	By MS/MS	26.2	26.3	27.6	240360000	335480000	153840000	141180000	214480000	142900000
CHID1_HUMAN	CHID1_HUMAN	7	7	7	sp|Q9BWS9|CHID1_HUMAN Chitinase domain-containing protein 1 OS=Homo sapiens OX=9606 GN=CHID1 PE=1 SV=1	1	7	7	7	6	7	7	6	7	7	6	7	7	22.6	22.6	22.6	44.94	0	21.388	By MS/MS	By MS/MS	By MS/MS	20.4	22.6	22.6	28467000	62613000	53129000	21992000	51420000	40786000
CHIN_HUMAN	CHIN_HUMAN	2	2	2	sp|P15882|CHIN_HUMAN N-chimaerin OS=Homo sapiens OX=9606 GN=CHN1 PE=1 SV=3	1	2	2	2	0	1	2	0	1	2	0	1	2	6.1	6.1	6.1	53.172	0.00016762	5.8854		By MS/MS	By MS/MS	0	3.5	6.1	0	515760	2364700	0	0	0
CHIP_HUMAN	CHIP_HUMAN	19	19	19	sp|Q9UNE7|CHIP_HUMAN E3 ubiquitin-protein ligase CHIP OS=Homo sapiens OX=9606 GN=STUB1 PE=1 SV=2	1	19	19	19	15	10	19	15	10	19	15	10	19	65.7	65.7	65.7	34.856	0	136.25	By MS/MS	By MS/MS	By MS/MS	55.1	35.6	65.7	384130000	62888000	905620000	103580000	25847000	276510000
CHK1_HUMAN	CHK1_HUMAN	11	11	11	sp|O14757|CHK1_HUMAN Serine/threonine-protein kinase Chk1 OS=Homo sapiens OX=9606 GN=CHEK1 PE=1 SV=2	1	11	11	11	5	11	1	5	11	1	5	11	1	29	29	29	54.433	0	43.348	By MS/MS	By MS/MS	By MS/MS	13.9	29	2.3	17437000	100380000	1512200	47429000	143540000	0
CHK2_HUMAN	CHK2_HUMAN	8	8	8	sp|O96017|CHK2_HUMAN Serine/threonine-protein kinase Chk2 OS=Homo sapiens OX=9606 GN=CHEK2 PE=1 SV=1	1	8	8	8	7	7	3	7	7	3	7	7	3	24.5	24.5	24.5	60.914	0	36.061	By MS/MS	By MS/MS	By MS/MS	20.1	21.9	9.2	16837000	17387000	4028800	9265700	12492000	9524600
CHKA_HUMAN	CHKA_HUMAN	8	8	8	sp|P35790|CHKA_HUMAN Choline kinase alpha OS=Homo sapiens OX=9606 GN=CHKA PE=1 SV=3	1	8	8	8	8	5	0	8	5	0	8	5	0	29.3	29.3	29.3	52.248	0	39.441	By MS/MS	By MS/MS		29.3	15.8	0	25117000	3801800	0	27981000	6902800	0
CHM1A_HUMAN	CHM1A_HUMAN	5	5	5	sp|Q9HD42|CHM1A_HUMAN Charged multivesicular body protein 1a OS=Homo sapiens OX=9606 GN=CHMP1A PE=1 SV=1	1	5	5	5	4	4	4	4	4	4	4	4	4	17.9	17.9	17.9	21.703	0	10.497	By MS/MS	By MS/MS	By MS/MS	17.3	13.3	17.3	49966000	75391000	134390000	21528000	45713000	84597000
CHM1B_HUMAN	CHM1B_HUMAN	3	3	3	sp|Q7LBR1|CHM1B_HUMAN Charged multivesicular body protein 1b OS=Homo sapiens OX=9606 GN=CHMP1B PE=1 SV=1	1	3	3	3	3	3	3	3	3	3	3	3	3	12.6	12.6	12.6	22.109	0.0003127	4.3101	By MS/MS	By MS/MS	By MS/MS	12.6	12.6	12.6	56462000	19895000	28242000	61233000	35783000	56746000
CHM2A_HUMAN	CHM2A_HUMAN	3	3	3	sp|O43633|CHM2A_HUMAN Charged multivesicular body protein 2a OS=Homo sapiens OX=9606 GN=CHMP2A PE=1 SV=1	1	3	3	3	3	3	2	3	3	2	3	3	2	11.7	11.7	11.7	25.104	0.0001672	5.8239	By MS/MS	By MS/MS	By MS/MS	11.7	11.7	8.6	96892000	48376000	16786000	46577000	31501000	31724000
CHM2B_HUMAN	CHM2B_HUMAN	2	2	2	sp|Q9UQN3|CHM2B_HUMAN Charged multivesicular body protein 2b OS=Homo sapiens OX=9606 GN=CHMP2B PE=1 SV=1	1	2	2	2	2	2	1	2	2	1	2	2	1	9.4	9.4	9.4	23.906	0	9.3863	By MS/MS	By MS/MS	By MS/MS	9.4	9.4	4.7	28011000	27364000	2082000	21702000	28363000	0
CHM4A_HUMAN	CHM4A_HUMAN	8	8	8	sp|Q9BY43|CHM4A_HUMAN Charged multivesicular body protein 4a OS=Homo sapiens OX=9606 GN=CHMP4A PE=1 SV=3	1	8	8	8	8	7	5	8	7	5	8	7	5	41.9	41.9	41.9	25.098	0	55.919	By MS/MS	By MS/MS	By MS/MS	41.9	38.7	30.6	108580000	154220000	52674000	56033000	125140000	87927000
CHM4B_HUMAN;CHM4C_HUMAN;CHM4P_HUMAN	CHM4B_HUMAN	10;2;1	10;2;1	10;2;1	sp|Q9H444|CHM4B_HUMAN Charged multivesicular body protein 4b OS=Homo sapiens OX=9606 GN=CHMP4B PE=1 SV=1	3	10	10	10	10	10	9	10	10	9	10	10	9	46	46	46	24.95	0	60.668	By MS/MS	By MS/MS	By MS/MS	46	46	41.5	140520000	355880000	229410000	79497000	186250000	173300000
CHMP3_HUMAN	CHMP3_HUMAN	3	3	3	sp|Q9Y3E7|CHMP3_HUMAN Charged multivesicular body protein 3 OS=Homo sapiens OX=9606 GN=CHMP3 PE=1 SV=3	1	3	3	3	3	3	3	3	3	3	3	3	3	12.6	12.6	12.6	25.073	0.0001681	5.9455	By MS/MS	By MS/MS	By MS/MS	12.6	12.6	12.6	49741000	15803000	31564000	88544000	28981000	78268000
CHMP5_HUMAN	CHMP5_HUMAN	4	4	4	sp|Q9NZZ3|CHMP5_HUMAN Charged multivesicular body protein 5 OS=Homo sapiens OX=9606 GN=CHMP5 PE=1 SV=1	1	4	4	4	3	4	3	3	4	3	3	4	3	27.4	27.4	27.4	24.57	0	16.196	By MS/MS	By MS/MS	By MS/MS	20.1	27.4	20.1	88254000	3563200000	63042000	1131600000	1804200000	1053200000
CHMP6_HUMAN	CHMP6_HUMAN	4	4	4	sp|Q96FZ7|CHMP6_HUMAN Charged multivesicular body protein 6 OS=Homo sapiens OX=9606 GN=CHMP6 PE=1 SV=3	1	4	4	4	2	2	4	2	2	4	2	2	4	21.4	21.4	21.4	23.485	0	18.962	By MS/MS	By MS/MS	By MS/MS	10.4	10.4	21.4	17051000	15309000	42612000	11389000	11182000	19898000
CHMP7_HUMAN	CHMP7_HUMAN	13	13	13	sp|Q8WUX9|CHMP7_HUMAN Charged multivesicular body protein 7 OS=Homo sapiens OX=9606 GN=CHMP7 PE=1 SV=1	1	13	13	13	12	12	4	12	12	4	12	12	4	37.5	37.5	37.5	50.91	0	35.341	By MS/MS	By MS/MS	By MS/MS	34.9	35.3	12.4	43264000	172760000	6977200	198470000	351820000	106110000
CHP1_HUMAN	CHP1_HUMAN	9	9	9	sp|Q99653|CHP1_HUMAN Calcineurin B homologous protein 1 OS=Homo sapiens OX=9606 GN=CHP1 PE=1 SV=3	1	9	9	9	6	5	9	6	5	9	6	5	9	47.7	47.7	47.7	22.456	0	30.062	By MS/MS	By MS/MS	By MS/MS	40	34.4	47.7	71080000	37152000	132370000	15731000	16226000	37717000
CHP3_HUMAN	CHP3_HUMAN	6	6	6	sp|Q96BS2|CHP3_HUMAN Calcineurin B homologous protein 3 OS=Homo sapiens OX=9606 GN=TESC PE=1 SV=3	1	6	6	6	6	3	0	6	3	0	6	3	0	34.1	34.1	34.1	24.75	0	34.585	By MS/MS	By MS/MS		34.1	20.1	0	216330000	26425000	0	31681000	14694000	0
CHPT1_HUMAN	CHPT1_HUMAN	1	1	1	sp|Q8WUD6|CHPT1_HUMAN Cholinephosphotransferase 1 OS=Homo sapiens OX=9606 GN=CHPT1 PE=1 SV=1	1	1	1	1	0	0	1	0	0	1	0	0	1	3	3	3	45.096	0.00031172	4.2294			By MS/MS	0	0	3	0	0	0	0	0	0
CHRC1_HUMAN	CHRC1_HUMAN	4	4	4	sp|Q9NRG0|CHRC1_HUMAN Chromatin accessibility complex protein 1 OS=Homo sapiens OX=9606 GN=CHRAC1 PE=1 SV=1	1	4	4	4	3	4	3	3	4	3	3	4	3	36.6	36.6	36.6	14.71	0	13.111	By MS/MS	By MS/MS	By MS/MS	31.3	36.6	31.3	54462000	47703000	16717000	176070000	215790000	101610000
CHRD1_HUMAN	CHRD1_HUMAN	19	19	19	sp|Q9UHD1|CHRD1_HUMAN Cysteine and histidine-rich domain-containing protein 1 OS=Homo sapiens OX=9606 GN=CHORDC1 PE=1 SV=2	1	19	19	19	18	18	11	18	18	11	18	18	11	72.9	72.9	72.9	37.489	0	181.79	By MS/MS	By MS/MS	By MS/MS	67.8	72.6	42.8	947050000	941340000	81361000	161980000	211390000	30699000
CHSP1_HUMAN	CHSP1_HUMAN	6	6	6	sp|Q9Y2V2|CHSP1_HUMAN Calcium-regulated heat-stable protein 1 OS=Homo sapiens OX=9606 GN=CARHSP1 PE=1 SV=2	1	6	6	6	6	6	4	6	6	4	6	6	4	71.4	71.4	71.4	15.892	0	59.509	By MS/MS	By MS/MS	By MS/MS	71.4	71.4	59.2	261450000	573910000	129660000	573830000	1897200000	754850000
CHSS2_HUMAN	CHSS2_HUMAN	3	3	3	sp|Q8IZ52|CHSS2_HUMAN Chondroitin sulfate synthase 2 OS=Homo sapiens OX=9606 GN=CHPF PE=1 SV=2	1	3	3	3	1	1	3	1	1	3	1	1	3	5.3	5.3	5.3	85.466	0.00016021	4.8258	By MS/MS	By matching	By MS/MS	1.5	1.5	5.3	405200	681080	1844800	0	0	0
CHSTE_HUMAN	CHSTE_HUMAN	3	3	3	sp|Q8NCH0|CHSTE_HUMAN Carbohydrate sulfotransferase 14 OS=Homo sapiens OX=9606 GN=CHST14 PE=1 SV=2	1	3	3	3	3	0	2	3	0	2	3	0	2	9.6	9.6	9.6	42.996	0.00046111	3.9525	By MS/MS		By MS/MS	9.6	0	7.4	4197400	0	5290900	6666900	0	15414000
CHTOP_HUMAN	CHTOP_HUMAN	5	5	5	sp|Q9Y3Y2|CHTOP_HUMAN Chromatin target of PRMT1 protein OS=Homo sapiens OX=9606 GN=CHTOP PE=1 SV=2	1	5	5	5	5	4	5	5	4	5	5	4	5	28.2	28.2	28.2	26.396	0	47.033	By MS/MS	By MS/MS	By MS/MS	28.2	25	28.2	68469000	24906000	42368000	40038000	25237000	35581000
CHUR_HUMAN	CHUR_HUMAN	4	4	4	sp|Q8WUH1|CHUR_HUMAN Protein Churchill OS=Homo sapiens OX=9606 GN=CHURC1 PE=1 SV=2	1	4	4	4	3	4	2	3	4	2	3	4	2	42.4	42.4	42.4	16.111	0	13.11	By MS/MS	By MS/MS	By MS/MS	26.6	42.4	15.8	19588000	43135000	3178000	11126000	23970000	7678800
CI016_HUMAN	CI016_HUMAN	2	2	2	sp|Q9BUW7|CI016_HUMAN UPF0184 protein C9orf16 OS=Homo sapiens OX=9606 GN=C9orf16 PE=1 SV=1	1	2	2	2	2	1	2	2	1	2	2	1	2	30.1	30.1	30.1	9.0537	0.00016483	5.4643	By MS/MS	By MS/MS	By MS/MS	30.1	19.3	30.1	3928100	5114700	14139000	0	0	0
CI040_HUMAN	CI040_HUMAN	4	4	4	sp|Q8IXQ3|CI040_HUMAN Uncharacterized protein C9orf40 OS=Homo sapiens OX=9606 GN=C9orf40 PE=1 SV=1	1	4	4	4	4	4	0	4	4	0	4	4	0	41.8	41.8	41.8	21.063	0	23.5	By MS/MS	By MS/MS		41.8	41.8	0	55935000	40598000	0	27428000	24742000	0
CI114_HUMAN	CI114_HUMAN	8	8	8	sp|Q5T280|CI114_HUMAN Putative methyltransferase C9orf114 OS=Homo sapiens OX=9606 GN=SPOUT1 PE=1 SV=3	1	8	8	8	8	8	8	8	8	8	8	8	8	28.2	28.2	28.2	42.008	0	34.743	By MS/MS	By MS/MS	By MS/MS	28.2	28.2	28.2	77670000	67685000	80207000	93907000	87879000	104540000
CIA2A_HUMAN	CIA2A_HUMAN	4	4	4	sp|Q9H5X1|CIA2A_HUMAN Cytosolic iron-sulfur assembly component 2A OS=Homo sapiens OX=9606 GN=CIAO2A PE=1 SV=1	1	4	4	4	3	2	3	3	2	3	3	2	3	33.1	33.1	33.1	18.355	0.00016895	6.0903	By MS/MS	By MS/MS	By MS/MS	26.2	14.4	21.2	20437000	7077800	12721000	21118000	10335000	18455000
CIA2B_HUMAN	CIA2B_HUMAN	7	7	7	sp|Q9Y3D0|CIA2B_HUMAN Cytosolic iron-sulfur assembly component 2B OS=Homo sapiens OX=9606 GN=CIAO2B PE=1 SV=1	1	7	7	7	6	7	5	6	7	5	6	7	5	76.7	76.7	76.7	17.663	0	42.214	By MS/MS	By MS/MS	By MS/MS	57.1	76.7	56.4	73706000	99932000	42157000	98306000	158810000	71630000
CIA30_HUMAN	CIA30_HUMAN	5	5	5	sp|Q9Y375|CIA30_HUMAN Complex I intermediate-associated protein 30, mitochondrial OS=Homo sapiens OX=9606 GN=NDUFAF1 PE=1 SV=2	1	5	5	5	4	3	3	4	3	3	4	3	3	11.6	11.6	11.6	37.763	0.00016124	4.9565	By MS/MS	By MS/MS	By MS/MS	9.2	9.2	5.8	30957000	14830000	19259000	10424000	6986500	7890600
CIAO1_HUMAN	CIAO1_HUMAN	11	11	11	sp|O76071|CIAO1_HUMAN Probable cytosolic iron-sulfur protein assembly protein CIAO1 OS=Homo sapiens OX=9606 GN=CIAO1 PE=1 SV=1	1	11	11	11	11	10	10	11	10	10	11	10	10	56.6	56.6	56.6	37.84	0	71.725	By MS/MS	By MS/MS	By MS/MS	56.6	53.4	50.4	178390000	156770000	88056000	71027000	68972000	56242000
CIAO3_HUMAN	CIAO3_HUMAN	12	12	11	sp|Q9H6Q4|CIAO3_HUMAN Cytosolic iron-sulfur assembly component 3 OS=Homo sapiens OX=9606 GN=CIAO3 PE=1 SV=1	1	12	12	11	4	10	12	4	10	12	4	10	11	37.8	37.8	35.9	53.02	0	58.635	By MS/MS	By MS/MS	By MS/MS	17.9	33.2	37.8	3417600	18245000	43223000	4917300	16269000	22863000
CIB1_HUMAN	CIB1_HUMAN	4	4	4	sp|Q99828|CIB1_HUMAN Calcium and integrin-binding protein 1 OS=Homo sapiens OX=9606 GN=CIB1 PE=1 SV=4	1	4	4	4	4	1	4	4	1	4	4	1	4	26.7	26.7	26.7	21.703	0	8.1374	By MS/MS	By matching	By MS/MS	26.7	7.9	26.7	9639800	186740	16656000	4683500	0	10073000
CIC_HUMAN	CIC_HUMAN	5	5	5	sp|Q96RK0|CIC_HUMAN Protein capicua homolog OS=Homo sapiens OX=9606 GN=CIC PE=1 SV=2	1	5	5	5	1	1	5	1	1	5	1	1	5	4.8	4.8	4.8	163.82	0	10.441	By matching	By matching	By MS/MS	0.6	0.4	4.8	1727000	395750	9940000	0	0	0
CIKS_HUMAN	CIKS_HUMAN	3	3	3	sp|O43734|CIKS_HUMAN Adapter protein CIKS OS=Homo sapiens OX=9606 GN=TRAF3IP2 PE=1 SV=3	1	3	3	3	1	0	3	1	0	3	1	0	3	9.8	9.8	9.8	64.665	0.005253	1.8161	By matching		By MS/MS	4	0	9.8	457090	0	3145500	0	0	0
CING_HUMAN	CING_HUMAN	18	18	18	sp|Q9P2M7|CING_HUMAN Cingulin OS=Homo sapiens OX=9606 GN=CGN PE=1 SV=2	1	18	18	18	2	6	18	2	6	18	2	6	18	18.7	18.7	18.7	136.38	0	52.519	By matching	By MS/MS	By MS/MS	1.8	5.3	18.7	3474000	35619000	142910000	1461800	7521500	61884000
CINP_HUMAN	CINP_HUMAN	5	5	5	sp|Q9BW66|CINP_HUMAN Cyclin-dependent kinase 2-interacting protein OS=Homo sapiens OX=9606 GN=CINP PE=1 SV=1	1	5	5	5	5	4	0	5	4	0	5	4	0	30.2	30.2	30.2	24.324	0	10.78	By MS/MS	By MS/MS		30.2	26.4	0	11629000	13773000	0	3965500	4798100	0
CIP2A_HUMAN	CIP2A_HUMAN	15	15	15	sp|Q8TCG1|CIP2A_HUMAN Protein CIP2A OS=Homo sapiens OX=9606 GN=CIP2A PE=1 SV=2	1	15	15	15	10	11	13	10	11	13	10	11	13	20.4	20.4	20.4	102.18	0	29.372	By MS/MS	By MS/MS	By MS/MS	13.8	15.7	17	29648000	55185000	46065000	17160000	37412000	40961000
CIP4_HUMAN	CIP4_HUMAN	6	6	6	sp|Q15642|CIP4_HUMAN Cdc42-interacting protein 4 OS=Homo sapiens OX=9606 GN=TRIP10 PE=1 SV=3	1	6	6	6	6	0	0	6	0	0	6	0	0	13.6	13.6	13.6	68.351	0	14.818	By MS/MS			13.6	0	0	46329000	0	0	0	0	0
CIR1_HUMAN	CIR1_HUMAN	2	2	2	sp|Q86X95|CIR1_HUMAN Corepressor interacting with RBPJ 1 OS=Homo sapiens OX=9606 GN=CIR1 PE=1 SV=1	1	2	2	2	2	1	0	2	1	0	2	1	0	8.4	8.4	8.4	52.313	0.00016675	5.7592	By MS/MS	By MS/MS		8.4	2.7	0	1640200	4888300	0	0	0	0
CIRBP_HUMAN	CIRBP_HUMAN	4	4	4	sp|Q14011|CIRBP_HUMAN Cold-inducible RNA-binding protein OS=Homo sapiens OX=9606 GN=CIRBP PE=1 SV=1	1	4	4	4	4	4	4	4	4	4	4	4	4	33.1	33.1	33.1	18.648	0	63.975	By MS/MS	By MS/MS	By MS/MS	33.1	33.1	33.1	143780000	453640000	268490000	48142000	163640000	108450000
CISD1_HUMAN	CISD1_HUMAN	4	4	4	sp|Q9NZ45|CISD1_HUMAN CDGSH iron-sulfur domain-containing protein 1 OS=Homo sapiens OX=9606 GN=CISD1 PE=1 SV=1	1	4	4	4	4	3	4	4	3	4	4	3	4	44.4	44.4	44.4	12.199	0	22.409	By MS/MS	By MS/MS	By MS/MS	44.4	36.1	44.4	143170000	117580000	121150000	65259000	51156000	60092000
CISD2_HUMAN	CISD2_HUMAN	9	9	9	sp|Q8N5K1|CISD2_HUMAN CDGSH iron-sulfur domain-containing protein 2 OS=Homo sapiens OX=9606 GN=CISD2 PE=1 SV=1	1	9	9	9	8	7	9	8	7	9	8	7	9	77.8	77.8	77.8	15.278	0	44.913	By MS/MS	By MS/MS	By MS/MS	72.6	64.4	77.8	221450000	163300000	332420000	213920000	255860000	439690000
CISY_HUMAN	CISY_HUMAN	19	19	19	sp|O75390|CISY_HUMAN Citrate synthase, mitochondrial OS=Homo sapiens OX=9606 GN=CS PE=1 SV=2	1	19	19	19	18	19	19	18	19	19	18	19	19	53.6	53.6	53.6	51.712	0	199.63	By MS/MS	By MS/MS	By MS/MS	50.2	53.6	53.6	2713900000	1299200000	3190900000	1165100000	951090000	2518600000
CIZ1_HUMAN	CIZ1_HUMAN	9	9	9	sp|Q9ULV3|CIZ1_HUMAN Cip1-interacting zinc finger protein OS=Homo sapiens OX=9606 GN=CIZ1 PE=1 SV=2	1	9	9	9	7	8	8	7	8	8	7	8	8	13.1	13.1	13.1	100.04	0	21.424	By MS/MS	By MS/MS	By MS/MS	10.9	12.2	11	8549500	9050600	12242000	13640000	11344000	17757000
CK052_HUMAN	CK052_HUMAN	1	1	1	sp|Q96A22|CK052_HUMAN Uncharacterized protein C11orf52 OS=Homo sapiens OX=9606 GN=C11orf52 PE=1 SV=2	1	1	1	1	0	0	1	0	0	1	0	0	1	11.4	11.4	11.4	13.92	0.0017116	2.3667			By MS/MS	0	0	11.4	0	0	4317800	0	0	0
CK054_HUMAN	CK054_HUMAN	5	5	5	sp|Q9H0W9|CK054_HUMAN Ester hydrolase C11orf54 OS=Homo sapiens OX=9606 GN=C11orf54 PE=1 SV=1	1	5	5	5	5	5	2	5	5	2	5	5	2	27.9	27.9	27.9	35.117	0	21.028	By MS/MS	By MS/MS	By MS/MS	27.9	27.9	12.1	20655000	35841000	3762200	36033000	67521000	19734000
CK068_HUMAN	CK068_HUMAN	6	6	6	sp|Q9H3H3|CK068_HUMAN UPF0696 protein C11orf68 OS=Homo sapiens OX=9606 GN=C11orf68 PE=1 SV=3	1	6	6	6	4	5	6	4	5	6	4	5	6	22.9	22.9	22.9	31.43	0	11.543	By MS/MS	By MS/MS	By MS/MS	14.7	18.8	22.9	6545100	19770000	14192000	14270000	20266000	25263000
CK098_HUMAN	CK098_HUMAN	1	1	1	sp|E9PRG8|CK098_HUMAN Uncharacterized protein C11orf98 OS=Homo sapiens OX=9606 GN=C11orf98 PE=4 SV=2	1	1	1	1	1	1	1	1	1	1	1	1	1	10.6	10.6	10.6	14.234	0.00030764	3.9751	By MS/MS	By MS/MS	By MS/MS	10.6	10.6	10.6	41400000	21117000	32421000	0	0	0
CK5P1_HUMAN	CK5P1_HUMAN	3	3	3	sp|Q96SZ6|CK5P1_HUMAN Mitochondrial tRNA methylthiotransferase CDK5RAP1 OS=Homo sapiens OX=9606 GN=CDK5RAP1 PE=1 SV=2	1	3	3	3	3	2	3	3	2	3	3	2	3	6.2	6.2	6.2	67.688	0.00016706	5.8023	By MS/MS	By MS/MS	By MS/MS	6.2	4	6.2	9334800	3518000	5413200	2677500	1965800	3382200
CK5P2_HUMAN	CK5P2_HUMAN	5	5	5	sp|Q96SN8|CK5P2_HUMAN CDK5 regulatory subunit-associated protein 2 OS=Homo sapiens OX=9606 GN=CDK5RAP2 PE=1 SV=5	1	5	5	5	5	2	3	5	2	3	5	2	3	3.4	3.4	3.4	215.04	0	11.016	By MS/MS	By MS/MS	By MS/MS	3.4	1.1	2.3	21728000	3367300	4423300	12844000	0	6402400
CK5P3_HUMAN	CK5P3_HUMAN	17	17	17	sp|Q96JB5|CK5P3_HUMAN CDK5 regulatory subunit-associated protein 3 OS=Homo sapiens OX=9606 GN=CDK5RAP3 PE=1 SV=2	1	17	17	17	9	10	16	9	10	16	9	10	16	29.6	29.6	29.6	56.92	0	37.064	By MS/MS	By MS/MS	By MS/MS	16.8	17.2	27.7	67740000	65490000	378920000	69632000	80633000	203100000
CKAP2_HUMAN	CKAP2_HUMAN	5	5	5	sp|Q8WWK9|CKAP2_HUMAN Cytoskeleton-associated protein 2 OS=Homo sapiens OX=9606 GN=CKAP2 PE=1 SV=1	1	5	5	5	5	4	2	5	4	2	5	4	2	8.5	8.5	8.5	76.986	0	12.438	By MS/MS	By MS/MS	By MS/MS	8.5	7.5	4.4	13181000	65553000	3029500	10812000	31357000	12760000
CKAP4_HUMAN	CKAP4_HUMAN	31	31	30	sp|Q07065|CKAP4_HUMAN Cytoskeleton-associated protein 4 OS=Homo sapiens OX=9606 GN=CKAP4 PE=1 SV=2	1	31	31	30	31	8	30	31	8	30	30	7	29	60	60	58.8	66.022	0	236.94	By MS/MS	By MS/MS	By MS/MS	60	12.6	54.7	1290800000	27944000	770200000	219690000	9455000	176800000
CKAP5_HUMAN	CKAP5_HUMAN	71	71	71	sp|Q14008|CKAP5_HUMAN Cytoskeleton-associated protein 5 OS=Homo sapiens OX=9606 GN=CKAP5 PE=1 SV=3	1	71	71	71	68	67	51	68	67	51	68	67	51	42.2	42.2	42.2	225.49	0	221.03	By MS/MS	By MS/MS	By MS/MS	41.2	38.8	32.9	632650000	861540000	359510000	123060000	210460000	127360000
CKLF6_HUMAN	CKLF6_HUMAN	3	3	3	sp|Q9NX76|CKLF6_HUMAN CKLF-like MARVEL transmembrane domain-containing protein 6 OS=Homo sapiens OX=9606 GN=CMTM6 PE=1 SV=1	1	3	3	3	2	2	2	2	2	2	2	2	2	21.9	21.9	21.9	20.419	0	10.719	By MS/MS	By MS/MS	By MS/MS	11.5	11.5	15.8	35279000	19414000	368710000	30528000	22524000	0
CKLF8_HUMAN	CKLF8_HUMAN	1	1	1	sp|Q8IZV2|CKLF8_HUMAN CKLF-like MARVEL transmembrane domain-containing protein 8 OS=Homo sapiens OX=9606 GN=CMTM8 PE=1 SV=2	1	1	1	1	0	0	1	0	0	1	0	0	1	15	15	15	19.572	0	17.106			By MS/MS	0	0	15	0	0	2716600	0	0	0
CKP2L_HUMAN	CKP2L_HUMAN	2	2	2	sp|Q8IYA6|CKP2L_HUMAN Cytoskeleton-associated protein 2-like OS=Homo sapiens OX=9606 GN=CKAP2L PE=1 SV=4	1	2	2	2	0	2	0	0	2	0	0	2	0	2.8	2.8	2.8	83.586	0.0015896	2.6336		By MS/MS		0	2.8	0	0	1213400	0	0	0	0
CKS1_HUMAN	CKS1_HUMAN	4	4	3	sp|P61024|CKS1_HUMAN Cyclin-dependent kinases regulatory subunit 1 OS=Homo sapiens OX=9606 GN=CKS1B PE=1 SV=1	1	4	4	3	4	4	4	4	4	4	3	3	3	32.9	32.9	32.9	9.6601	0	10.462	By MS/MS	By MS/MS	By MS/MS	32.9	32.9	32.9	180700000	100490000	66187000	57182000	39319000	28246000
CKS2_HUMAN	CKS2_HUMAN	4	3	3	sp|P33552|CKS2_HUMAN Cyclin-dependent kinases regulatory subunit 2 OS=Homo sapiens OX=9606 GN=CKS2 PE=1 SV=1	1	4	3	3	4	4	3	3	3	2	3	3	2	64.6	55.7	55.7	9.8602	0.00016179	5.0703	By MS/MS	By MS/MS	By MS/MS	64.6	64.6	32.9	87179000	72327000	31993000	39696000	36213000	0
CL029_HUMAN	CL029_HUMAN	5	5	5	sp|Q8N999|CL029_HUMAN Uncharacterized protein C12orf29 OS=Homo sapiens OX=9606 GN=C12orf29 PE=1 SV=2	1	5	5	5	4	5	2	4	5	2	4	5	2	17.2	17.2	17.2	37.49	0	15.669	By MS/MS	By MS/MS	By MS/MS	14.8	17.2	10.2	15078000	20623000	1268500	7990000	8193100	2803400
CL045_HUMAN	CL045_HUMAN	3	3	3	sp|Q8N5I9|CL045_HUMAN Uncharacterized protein C12orf45 OS=Homo sapiens OX=9606 GN=C12orf45 PE=1 SV=2	1	3	3	3	3	3	2	3	3	2	3	3	2	17.3	17.3	17.3	20.123	0	7.7783	By MS/MS	By MS/MS	By MS/MS	17.3	17.3	8.6	9142200	16550000	2241900	10490000	14708000	7981800
CL073_HUMAN	CL073_HUMAN	2	2	2	sp|Q69YU5|CL073_HUMAN Uncharacterized protein C12orf73 OS=Homo sapiens OX=9606 GN=C12orf73 PE=3 SV=2	1	2	2	2	1	2	1	1	2	1	1	2	1	36.6	36.6	36.6	8.0224	0.00015906	4.6732	By MS/MS	By MS/MS	By matching	16.9	36.6	16.9	7183500	1278000	560340	0	0	0
CL16A_HUMAN	CL16A_HUMAN	3	3	3	sp|Q2KHT3|CL16A_HUMAN Protein CLEC16A OS=Homo sapiens OX=9606 GN=CLEC16A PE=1 SV=2	1	3	3	3	3	2	2	3	2	2	3	2	2	2.9	2.9	2.9	117.71	0.00060015	3.4762	By MS/MS	By MS/MS	By MS/MS	2.9	1.5	1.5	44492000	44781000	9625600	32617000	0	17968000
CLAP1_HUMAN	CLAP1_HUMAN	22	19	19	sp|Q7Z460|CLAP1_HUMAN CLIP-associating protein 1 OS=Homo sapiens OX=9606 GN=CLASP1 PE=1 SV=1	1	22	19	19	21	15	15	18	12	12	18	12	12	19.1	16.6	16.6	169.45	0	46.679	By MS/MS	By MS/MS	By MS/MS	18	13.3	12.9	61175000	31716000	28831000	33363000	31478000	31102000
CLAP2_HUMAN	CLAP2_HUMAN	26	26	23	sp|O75122|CLAP2_HUMAN CLIP-associating protein 2 OS=Homo sapiens OX=9606 GN=CLASP2 PE=1 SV=3	1	26	26	23	19	25	12	19	25	12	16	22	9	23.7	23.7	20.9	141.06	0	72.169	By MS/MS	By MS/MS	By MS/MS	17.4	22.9	12	102320000	143760000	47885000	54860000	112320000	36478000
CLCA_HUMAN	CLCA_HUMAN	8	8	8	sp|P09496|CLCA_HUMAN Clathrin light chain A OS=Homo sapiens OX=9606 GN=CLTA PE=1 SV=1	1	8	8	8	7	7	6	7	7	6	7	7	6	22.6	22.6	22.6	27.076	0	14.118	By MS/MS	By MS/MS	By MS/MS	19.4	19.4	16.1	754560000	553840000	451620000	255000000	234360000	272940000
CLCB_HUMAN	CLCB_HUMAN	6	6	6	sp|P09497|CLCB_HUMAN Clathrin light chain B OS=Homo sapiens OX=9606 GN=CLTB PE=1 SV=1	1	6	6	6	6	5	6	6	5	6	6	5	6	20.5	20.5	20.5	25.19	0	14.703	By MS/MS	By MS/MS	By MS/MS	20.5	16.2	20.5	199870000	94184000	275960000	52701000	38423000	91814000
CLCC1_HUMAN	CLCC1_HUMAN	12	12	12	sp|Q96S66|CLCC1_HUMAN Chloride channel CLIC-like protein 1 OS=Homo sapiens OX=9606 GN=CLCC1 PE=1 SV=1	1	12	12	12	10	4	9	10	4	9	10	4	9	27.6	27.6	27.6	62.022	0	29.88	By MS/MS	By MS/MS	By MS/MS	20.9	8.9	20.1	323100000	15343000	76441000	115580000	32556000	53573000
CLCN7_HUMAN	CLCN7_HUMAN	4	4	4	sp|P51798|CLCN7_HUMAN H(+)/Cl(-) exchange transporter 7 OS=Homo sapiens OX=9606 GN=CLCN7 PE=1 SV=2	1	4	4	4	4	2	1	4	2	1	4	2	1	7.3	7.3	7.3	88.678	0	15.543	By MS/MS	By MS/MS	By MS/MS	7.3	3.5	1.1	5884200	2174000	2488200	5444700	5194300	0
CLD12_HUMAN	CLD12_HUMAN	1	1	1	sp|P56749|CLD12_HUMAN Claudin-12 OS=Homo sapiens OX=9606 GN=CLDN12 PE=1 SV=1	1	1	1	1	1	0	1	1	0	1	1	0	1	6.1	6.1	6.1	27.11	0.0013196	2.9492	By MS/MS		By matching	6.1	0	6.1	8362300	0	824450	0	0	0
CLD3_HUMAN;CLD4_HUMAN;CLD9_HUMAN;CLD6_HUMAN	CLD3_HUMAN	3;1;1;1	3;1;1;1	3;1;1;1	sp|O15551|CLD3_HUMAN Claudin-3 OS=Homo sapiens OX=9606 GN=CLDN3 PE=1 SV=1	4	3	3	3	0	0	3	0	0	3	0	0	3	19.1	19.1	19.1	23.318	0	11.068			By MS/MS	0	0	19.1	0	0	69896000	0	0	0
CLDN1_HUMAN	CLDN1_HUMAN	2	2	2	sp|Q9NY35|CLDN1_HUMAN Claudin domain-containing protein 1 OS=Homo sapiens OX=9606 GN=CLDND1 PE=1 SV=1	1	2	2	2	1	2	1	1	2	1	1	2	1	8.7	8.7	8.7	28.603	0.00016213	5.1069	By MS/MS	By MS/MS	By MS/MS	5.5	8.7	5.5	3390600	6706900	5192400	3158800	4034400	4810400
CLGN_HUMAN	CLGN_HUMAN	8	8	8	sp|O14967|CLGN_HUMAN Calmegin OS=Homo sapiens OX=9606 GN=CLGN PE=1 SV=1	1	8	8	8	2	8	1	2	8	1	2	8	1	17.2	17.2	17.2	70.038	0	13.607	By MS/MS	By MS/MS	By MS/MS	5.2	17.2	3.6	10417000	30261000	9533300	10211000	38521000	0
CLH1_HUMAN	CLH1_HUMAN	97	97	78	sp|Q00610|CLH1_HUMAN Clathrin heavy chain 1 OS=Homo sapiens OX=9606 GN=CLTC PE=1 SV=5	1	97	97	78	92	86	87	92	86	87	73	69	70	73.1	73.1	62	191.61	0	323.31	By MS/MS	By MS/MS	By MS/MS	67.8	63.9	66.7	10830000000	6417500000	9787400000	4937500000	3770100000	6213200000
CLH2_HUMAN	CLH2_HUMAN	23	4	4	sp|P53675|CLH2_HUMAN Clathrin heavy chain 2 OS=Homo sapiens OX=9606 GN=CLTCL1 PE=1 SV=2	1	23	4	4	23	18	18	4	1	1	4	1	1	15.1	3.6	3.6	187.03	0	11.135	By MS/MS	By MS/MS	By MS/MS	15.1	10.1	11.1	6094900	2973000	2758100	0	0	0
CLIC1_HUMAN	CLIC1_HUMAN	19	19	19	sp|O00299|CLIC1_HUMAN Chloride intracellular channel protein 1 OS=Homo sapiens OX=9606 GN=CLIC1 PE=1 SV=4	1	19	19	19	18	18	19	18	18	19	18	18	19	85.1	85.1	85.1	26.922	0	232.94	By MS/MS	By MS/MS	By MS/MS	84.6	84.6	85.1	2184300000	1048900000	2855100000	1241000000	961250000	2154000000
CLIC4_HUMAN;CLIC2_HUMAN;CLIC5_HUMAN;CLIC6_HUMAN	CLIC4_HUMAN	16;1;1;1	16;1;1;1	16;1;1;1	sp|Q9Y696|CLIC4_HUMAN Chloride intracellular channel protein 4 OS=Homo sapiens OX=9606 GN=CLIC4 PE=1 SV=4	4	16	16	16	15	15	16	15	15	16	15	15	16	75.9	75.9	75.9	28.772	0	164.97	By MS/MS	By MS/MS	By MS/MS	72.7	72.7	75.9	294190000	394620000	327150000	58264000	88059000	91102000
CLIP1_HUMAN;CLIP2_HUMAN	CLIP1_HUMAN	36;4	36;4	36;4	sp|P30622|CLIP1_HUMAN CAP-Gly domain-containing linker protein 1 OS=Homo sapiens OX=9606 GN=CLIP1 PE=1 SV=2	2	36	36	36	36	16	20	36	16	20	36	16	20	29.5	29.5	29.5	162.24	0	134.06	By MS/MS	By MS/MS	By MS/MS	29.5	13.4	17.3	405530000	41101000	89850000	36406000	8617500	16812000
CLK1_HUMAN;CLK4_HUMAN	CLK1_HUMAN	3;1	3;1	3;1	sp|P49759|CLK1_HUMAN Dual specificity protein kinase CLK1 OS=Homo sapiens OX=9606 GN=CLK1 PE=1 SV=2	2	3	3	3	3	3	2	3	3	2	3	3	2	6	6	6	57.29	0.00031456	4.3946	By MS/MS	By MS/MS	By MS/MS	6	6	3.1	5602800	8844500	5084600	0	16480000	12588000
CLK2_HUMAN	CLK2_HUMAN	1	1	1	sp|P49760|CLK2_HUMAN Dual specificity protein kinase CLK2 OS=Homo sapiens OX=9606 GN=CLK2 PE=1 SV=1	1	1	1	1	0	1	1	0	1	1	0	1	1	2.8	2.8	2.8	60.089	0.00030979	4.0757		By MS/MS	By MS/MS	0	2.8	2.8	0	3533400	4048500	0	0	0
CLK3_HUMAN	CLK3_HUMAN	4	4	4	sp|P49761|CLK3_HUMAN Dual specificity protein kinase CLK3 OS=Homo sapiens OX=9606 GN=CLK3 PE=1 SV=3	1	4	4	4	2	3	3	2	3	3	2	3	3	7.1	7.1	7.1	73.514	0.00045893	3.8875	By MS/MS	By MS/MS	By MS/MS	3.1	5.3	4.9	5721100	9061200	7212700	11941000	12028000	14194000
CLMN_HUMAN	CLMN_HUMAN	9	9	9	sp|Q96JQ2|CLMN_HUMAN Calmin OS=Homo sapiens OX=9606 GN=CLMN PE=1 SV=1	1	9	9	9	0	1	9	0	1	9	0	1	9	10.6	10.6	10.6	111.65	0	19.901		By matching	By MS/MS	0	1.3	10.6	0	199910	23544000	0	0	0
CLMP_HUMAN	CLMP_HUMAN	6	6	6	sp|Q9H6B4|CLMP_HUMAN CXADR-like membrane protein OS=Homo sapiens OX=9606 GN=CLMP PE=1 SV=1	1	6	6	6	6	0	0	6	0	0	6	0	0	26.3	26.3	26.3	41.28	0	34.376	By MS/MS			26.3	0	0	35027000	0	0	0	0	0
CLN3_HUMAN	CLN3_HUMAN	2	2	2	sp|Q13286|CLN3_HUMAN Battenin OS=Homo sapiens OX=9606 GN=CLN3 PE=1 SV=1	1	2	2	2	2	1	1	2	1	1	2	1	1	8.7	8.7	8.7	47.622	0.00031556	4.4668	By MS/MS	By matching	By MS/MS	8.7	3.4	3.4	38206000	1827400	6684100	0	0	0
CLN5_HUMAN	CLN5_HUMAN	4	4	4	sp|O75503|CLN5_HUMAN Ceroid-lipofuscinosis neuronal protein 5 OS=Homo sapiens OX=9606 GN=CLN5 PE=1 SV=2	1	4	4	4	2	2	3	2	2	3	2	2	3	11.2	11.2	11.2	41.496	0.00031274	4.312	By MS/MS	By MS/MS	By MS/MS	4.5	5.6	9.2	35448000	8686800	6332800	0	7419000	5554800
CLN6_HUMAN	CLN6_HUMAN	3	3	3	sp|Q9NWW5|CLN6_HUMAN Ceroid-lipofuscinosis neuronal protein 6 OS=Homo sapiens OX=9606 GN=CLN6 PE=1 SV=1	1	3	3	3	3	3	3	3	3	3	3	3	3	17.7	17.7	17.7	35.919	0	19.369	By MS/MS	By MS/MS	By MS/MS	17.7	17.7	17.7	29168000	15060000	21733000	82150000	56776000	84023000
CLP1_HUMAN	CLP1_HUMAN	4	4	4	sp|Q92989|CLP1_HUMAN Polyribonucleotide 5-hydroxyl-kinase Clp1 OS=Homo sapiens OX=9606 GN=CLP1 PE=1 SV=1	1	4	4	4	2	4	2	2	4	2	2	4	2	9.2	9.2	9.2	47.645	0.00016622	5.678	By MS/MS	By MS/MS	By MS/MS	5.4	9.2	5.6	6421200	11883000	987470	0	7395700	7325900
CLP1L_HUMAN	CLP1L_HUMAN	9	9	9	sp|Q96KA5|CLP1L_HUMAN Cleft lip and palate transmembrane protein 1-like protein OS=Homo sapiens OX=9606 GN=CLPTM1L PE=1 SV=1	1	9	9	9	8	5	9	8	5	9	8	5	9	25.8	25.8	25.8	62.228	0	58.283	By MS/MS	By MS/MS	By MS/MS	21.6	13.6	25.8	138070000	34546000	99680000	176670000	68311000	163950000
CLPB_HUMAN	CLPB_HUMAN	18	18	18	sp|Q9H078|CLPB_HUMAN Caseinolytic peptidase B protein homolog OS=Homo sapiens OX=9606 GN=CLPB PE=1 SV=1	1	18	18	18	17	17	13	17	17	13	17	17	13	35.4	35.4	35.4	78.728	0	67.902	By MS/MS	By MS/MS	By MS/MS	34.1	33.7	27	546390000	412300000	202090000	449240000	426130000	358280000
CLPP_HUMAN	CLPP_HUMAN	8	8	8	sp|Q16740|CLPP_HUMAN ATP-dependent Clp protease proteolytic subunit, mitochondrial OS=Homo sapiens OX=9606 GN=CLPP PE=1 SV=1	1	8	8	8	8	7	5	8	7	5	8	7	5	36.8	36.8	36.8	30.18	0	34.965	By MS/MS	By MS/MS	By MS/MS	36.8	31.4	24.5	186580000	121210000	76564000	46443000	42794000	37903000
CLPT1_HUMAN	CLPT1_HUMAN	12	12	12	sp|O96005|CLPT1_HUMAN Cleft lip and palate transmembrane protein 1 OS=Homo sapiens OX=9606 GN=CLPTM1 PE=1 SV=1	1	12	12	12	12	6	12	12	6	12	12	6	12	29.4	29.4	29.4	76.096	0	144.65	By MS/MS	By MS/MS	By MS/MS	29.4	12.9	29.4	199730000	19007000	222350000	441370000	120600000	583500000
CLPX_HUMAN	CLPX_HUMAN	22	22	22	sp|O76031|CLPX_HUMAN ATP-dependent Clp protease ATP-binding subunit clpX-like, mitochondrial OS=Homo sapiens OX=9606 GN=CLPX PE=1 SV=2	1	22	22	22	20	20	19	20	20	19	20	20	19	47.2	47.2	47.2	69.223	0	117.06	By MS/MS	By MS/MS	By MS/MS	40.9	42.7	41.7	337850000	203450000	295330000	125930000	138280000	138840000
CLSPN_HUMAN	CLSPN_HUMAN	5	5	5	sp|Q9HAW4|CLSPN_HUMAN Claspin OS=Homo sapiens OX=9606 GN=CLSPN PE=1 SV=3	1	5	5	5	2	4	1	2	4	1	2	4	1	5.2	5.2	5.2	151.09	0.00016728	5.841	By MS/MS	By MS/MS	By MS/MS	2.4	4.2	1	2388000	8817400	972950	7389100	20505000	0
CLU_HUMAN	CLU_HUMAN	40	40	39	sp|O75153|CLU_HUMAN Clustered mitochondria protein homolog OS=Homo sapiens OX=9606 GN=CLUH PE=1 SV=2	1	40	40	39	40	37	37	40	37	37	39	36	36	38.3	38.3	37.7	146.67	0	201.57	By MS/MS	By MS/MS	By MS/MS	38.3	35.4	35.8	758070000	511790000	452150000	228450000	186740000	212800000
CLUS_HUMAN	CLUS_HUMAN	12	12	12	sp|P10909|CLUS_HUMAN Clusterin OS=Homo sapiens OX=9606 GN=CLU PE=1 SV=1	1	12	12	12	10	1	12	10	1	12	10	1	12	31.2	31.2	31.2	52.494	0	132.95	By MS/MS	By matching	By MS/MS	27.6	1.8	31.2	117590000	66697	406720000	24717000	0	104740000
CLYBL_HUMAN	CLYBL_HUMAN	1	1	1	sp|Q8N0X4|CLYBL_HUMAN Citramalyl-CoA lyase, mitochondrial OS=Homo sapiens OX=9606 GN=CLYBL PE=1 SV=2	1	1	1	1	0	1	1	0	1	1	0	1	1	3.8	3.8	3.8	37.359	0.0028118	2.0913		By MS/MS	By MS/MS	0	3.8	3.8	0	911870	6207000	0	0	0
CMBL_HUMAN	CMBL_HUMAN	17	17	17	sp|Q96DG6|CMBL_HUMAN Carboxymethylenebutenolidase homolog OS=Homo sapiens OX=9606 GN=CMBL PE=1 SV=1	1	17	17	17	17	1	14	17	1	14	17	1	14	75.1	75.1	75.1	28.048	0	76.469	By MS/MS	By matching	By MS/MS	75.1	3.7	55.1	1824500000	1097400	1160500000	1587200000	0	1445800000
CMC1_HUMAN	CMC1_HUMAN	22	15	15	sp|O75746|CMC1_HUMAN Calcium-binding mitochondrial carrier protein Aralar1 OS=Homo sapiens OX=9606 GN=SLC25A12 PE=1 SV=2	1	22	15	15	21	17	11	14	13	5	14	13	5	41	32	32	74.761	0	49.384	By MS/MS	By MS/MS	By MS/MS	37.5	34.4	18.7	96797000	85322000	5935600	144330000	104610000	33737000
CMC2_HUMAN	CMC2_HUMAN	30	30	23	sp|Q9UJS0|CMC2_HUMAN Calcium-binding mitochondrial carrier protein Aralar2 OS=Homo sapiens OX=9606 GN=SLC25A13 PE=1 SV=2	1	30	30	23	28	7	28	28	7	28	21	3	22	51.1	51.1	42.1	74.175	0	95.757	By MS/MS	By MS/MS	By MS/MS	49.8	11.6	49.9	473200000	34261000	489130000	114330000	11055000	107870000
CMIP_HUMAN	CMIP_HUMAN	3	3	3	sp|Q8IY22|CMIP_HUMAN C-Maf-inducing protein OS=Homo sapiens OX=9606 GN=CMIP PE=1 SV=3	1	3	3	3	3	3	1	3	3	1	3	3	1	7.8	7.8	7.8	86.33	0	13.73	By MS/MS	By matching	By MS/MS	7.8	7.8	1.9	12861000	3133700	762100	16298000	6897200	0
CMKMT_HUMAN	CMKMT_HUMAN	2	2	2	sp|Q7Z624|CMKMT_HUMAN Calmodulin-lysine N-methyltransferase OS=Homo sapiens OX=9606 GN=CAMKMT PE=1 SV=2	1	2	2	2	1	2	1	1	2	1	1	2	1	8	8	8	36.128	0.00074694	3.3561	By MS/MS	By MS/MS	By matching	4.3	8	4.3	791460	2090400	289440	0	0	0
CMPK2_HUMAN	CMPK2_HUMAN	3	3	3	sp|Q5EBM0|CMPK2_HUMAN UMP-CMP kinase 2, mitochondrial OS=Homo sapiens OX=9606 GN=CMPK2 PE=1 SV=3	1	3	3	3	0	3	0	0	3	0	0	3	0	9.4	9.4	9.4	49.447	0.00016466	5.4471		By MS/MS		0	9.4	0	0	3396400	0	0	0	0
CMS1_HUMAN	CMS1_HUMAN	8	8	8	sp|Q9BQ75|CMS1_HUMAN Protein CMSS1 OS=Homo sapiens OX=9606 GN=CMSS1 PE=1 SV=2	1	8	8	8	7	8	3	7	8	3	7	8	3	29.4	29.4	29.4	31.884	0	23.353	By MS/MS	By MS/MS	By MS/MS	26.5	29.4	11.8	118860000	131580000	17010000	54421000	66956000	25847000
CMTD1_HUMAN	CMTD1_HUMAN	4	4	4	sp|Q86VU5|CMTD1_HUMAN Catechol O-methyltransferase domain-containing protein 1 OS=Homo sapiens OX=9606 GN=COMTD1 PE=1 SV=1	1	4	4	4	3	0	3	3	0	3	3	0	3	23.3	23.3	23.3	28.808	0	12.7	By MS/MS		By MS/MS	19.1	0	13.4	12366000	0	15428000	15966000	0	19852000
CMTR1_HUMAN	CMTR1_HUMAN	16	16	16	sp|Q8N1G2|CMTR1_HUMAN Cap-specific mRNA (nucleoside-2-O-)-methyltransferase 1 OS=Homo sapiens OX=9606 GN=CMTR1 PE=1 SV=1	1	16	16	16	15	12	12	15	12	12	15	12	12	25	25	25	95.32	0	58.117	By MS/MS	By MS/MS	By MS/MS	23.8	20.8	16.6	70739000	36298000	39977000	56663000	55749000	58440000
CMTR2_HUMAN	CMTR2_HUMAN	2	2	2	sp|Q8IYT2|CMTR2_HUMAN Cap-specific mRNA (nucleoside-2-O-)-methyltransferase 2 OS=Homo sapiens OX=9606 GN=CMTR2 PE=1 SV=2	1	2	2	2	2	2	2	2	2	2	2	2	2	4.7	4.7	4.7	88.119	0.00016364	5.3462	By MS/MS	By MS/MS	By MS/MS	4.7	4.7	4.7	2952700	4803200	4797800	12123000	21403000	24604000
CN119_HUMAN	CN119_HUMAN	3	3	3	sp|Q9NWQ9|CN119_HUMAN Uncharacterized protein C14orf119 OS=Homo sapiens OX=9606 GN=C14orf119 PE=1 SV=1	1	3	3	3	3	3	2	3	3	2	3	3	2	22.9	22.9	22.9	16.009	0.00016192	5.0802	By MS/MS	By MS/MS	By MS/MS	22.9	22.9	14.3	13800000	11830000	7382700	5279400	7354000	5497600
CN37_HUMAN	CN37_HUMAN	17	17	17	sp|P09543|CN37_HUMAN 2,3-cyclic-nucleotide 3-phosphodiesterase OS=Homo sapiens OX=9606 GN=CNP PE=1 SV=2	1	17	17	17	15	16	9	15	16	9	15	16	9	44.2	44.2	44.2	47.578	0	92.59	By MS/MS	By MS/MS	By MS/MS	39.4	38.2	25.4	444560000	374430000	53404000	294130000	230130000	102100000
CNBP_HUMAN	CNBP_HUMAN	9	9	9	sp|P62633|CNBP_HUMAN Cellular nucleic acid-binding protein OS=Homo sapiens OX=9606 GN=CNBP PE=1 SV=1	1	9	9	9	9	9	7	9	9	7	9	9	7	57.6	57.6	57.6	19.463	0	201.81	By MS/MS	By MS/MS	By MS/MS	57.6	57.6	47.5	725090000	880220000	421310000	836130000	1177500000	551360000
CND1_HUMAN	CND1_HUMAN	44	44	43	sp|Q15021|CND1_HUMAN Condensin complex subunit 1 OS=Homo sapiens OX=9606 GN=NCAPD2 PE=1 SV=3	1	44	44	43	42	36	36	42	36	36	41	35	35	42	42	41.5	157.18	0	217.49	By MS/MS	By MS/MS	By MS/MS	40.7	32.3	33.4	762620000	548770000	282910000	419580000	354620000	301250000
CND2_HUMAN	CND2_HUMAN	17	17	17	sp|Q15003|CND2_HUMAN Condensin complex subunit 2 OS=Homo sapiens OX=9606 GN=NCAPH PE=1 SV=3	1	17	17	17	16	16	11	16	16	11	16	16	11	33.7	33.7	33.7	82.562	0	79.555	By MS/MS	By MS/MS	By MS/MS	32.3	32.3	23.6	214100000	183440000	65709000	35960000	38199000	27974000
CND3_HUMAN	CND3_HUMAN	26	26	26	sp|Q9BPX3|CND3_HUMAN Condensin complex subunit 3 OS=Homo sapiens OX=9606 GN=NCAPG PE=1 SV=1	1	26	26	26	26	20	20	26	20	20	26	20	20	34.1	34.1	34.1	114.33	0	152.52	By MS/MS	By MS/MS	By MS/MS	34.1	25.3	24.7	438910000	306430000	179510000	146390000	142070000	110940000
CNDD3_HUMAN	CNDD3_HUMAN	27	27	27	sp|P42695|CNDD3_HUMAN Condensin-2 complex subunit D3 OS=Homo sapiens OX=9606 GN=NCAPD3 PE=1 SV=2	1	27	27	27	23	26	11	23	26	11	23	26	11	27.3	27.3	27.3	168.89	0	95.99	By MS/MS	By MS/MS	By MS/MS	22.3	26.3	11.4	120370000	93907000	50181000	185980000	225300000	137760000
CNDG2_HUMAN	CNDG2_HUMAN	18	18	18	sp|Q86XI2|CNDG2_HUMAN Condensin-2 complex subunit G2 OS=Homo sapiens OX=9606 GN=NCAPG2 PE=1 SV=1	1	18	18	18	13	15	9	13	15	9	13	15	9	18.7	18.7	18.7	130.96	0	29.939	By MS/MS	By MS/MS	By MS/MS	13.8	15.3	9.2	55106000	56612000	12356000	23861000	27782000	21345000
CNDH2_HUMAN	CNDH2_HUMAN	5	5	5	sp|Q6IBW4|CNDH2_HUMAN Condensin-2 complex subunit H2 OS=Homo sapiens OX=9606 GN=NCAPH2 PE=1 SV=1	1	5	5	5	5	3	1	5	3	1	5	3	1	12.2	12.2	12.2	68.226	0	14.156	By MS/MS	By MS/MS	By MS/MS	12.2	6.3	3	14419000	13749000	919030	5887500	8086900	2775600
CNDP2_HUMAN	CNDP2_HUMAN	27	27	27	sp|Q96KP4|CNDP2_HUMAN Cytosolic non-specific dipeptidase OS=Homo sapiens OX=9606 GN=CNDP2 PE=1 SV=2	1	27	27	27	21	26	25	21	26	25	21	26	25	72.4	72.4	72.4	52.878	0	154.87	By MS/MS	By MS/MS	By MS/MS	58.1	66.5	68.6	267780000	1019600000	692380000	145120000	629730000	493430000
CNIH4_HUMAN	CNIH4_HUMAN	2	2	2	sp|Q9P003|CNIH4_HUMAN Protein cornichon homolog 4 OS=Homo sapiens OX=9606 GN=CNIH4 PE=1 SV=1	1	2	2	2	2	1	1	2	1	1	2	1	1	41.7	41.7	41.7	16.093	0	7.0011	By MS/MS	By MS/MS	By MS/MS	41.7	14.4	14.4	5167300	1390300	3532600	0	0	0
CNN2_HUMAN	CNN2_HUMAN	12	12	11	sp|Q99439|CNN2_HUMAN Calponin-2 OS=Homo sapiens OX=9606 GN=CNN2 PE=1 SV=4	1	12	12	11	11	12	11	11	12	11	10	11	10	64.1	64.1	60.5	33.697	0	110.46	By MS/MS	By MS/MS	By MS/MS	55.3	64.1	61.5	222350000	435660000	202640000	106310000	258240000	171770000
CNN3_HUMAN	CNN3_HUMAN	9	8	8	sp|Q15417|CNN3_HUMAN Calponin-3 OS=Homo sapiens OX=9606 GN=CNN3 PE=1 SV=1	1	9	8	8	1	9	1	0	8	0	0	8	0	35.6	32.2	32.2	36.413	0	25.855	By matching	By MS/MS	By matching	3.3	35.6	3.3	0	82076000	0	0	0	0
CNNM3_HUMAN	CNNM3_HUMAN	14	14	13	sp|Q8NE01|CNNM3_HUMAN Metal transporter CNNM3 OS=Homo sapiens OX=9606 GN=CNNM3 PE=1 SV=1	1	14	14	13	12	8	12	12	8	12	11	8	11	25.2	25.2	24	76.118	0	30.118	By MS/MS	By MS/MS	By MS/MS	21.8	14.1	20.5	47896000	14615000	52962000	23699000	13058000	29928000
CNNM4_HUMAN	CNNM4_HUMAN	12	11	10	sp|Q6P4Q7|CNNM4_HUMAN Metal transporter CNNM4 OS=Homo sapiens OX=9606 GN=CNNM4 PE=1 SV=3	1	12	11	10	3	1	12	2	1	11	2	1	10	22.6	21.5	19.7	86.606	0	55.486	By MS/MS	By matching	By MS/MS	4.6	2.2	22.6	3376900	126670	67541000	7928000	0	109700000
CNO10_HUMAN	CNO10_HUMAN	8	8	8	sp|Q9H9A5|CNO10_HUMAN CCR4-NOT transcription complex subunit 10 OS=Homo sapiens OX=9606 GN=CNOT10 PE=1 SV=1	1	8	8	8	5	7	4	5	7	4	5	7	4	15.7	15.7	15.7	82.309	0	25.713	By MS/MS	By MS/MS	By MS/MS	11.6	13.7	8.9	10732000	27830000	7218600	47089000	53330000	38418000
CNO11_HUMAN	CNO11_HUMAN	5	5	5	sp|Q9UKZ1|CNO11_HUMAN CCR4-NOT transcription complex subunit 11 OS=Homo sapiens OX=9606 GN=CNOT11 PE=1 SV=1	1	5	5	5	5	4	3	5	4	3	5	4	3	16.9	16.9	16.9	55.215	0	17.513	By MS/MS	By MS/MS	By MS/MS	16.9	14.5	9.2	14343000	17235000	7581400	41743000	71688000	50408000
CNO6L_HUMAN	CNO6L_HUMAN	4	4	2	sp|Q96LI5|CNO6L_HUMAN CCR4-NOT transcription complex subunit 6-like OS=Homo sapiens OX=9606 GN=CNOT6L PE=1 SV=2	1	4	4	2	4	4	2	4	4	2	2	2	0	10.3	10.3	6.1	63.001	0	7.3432	By MS/MS	By MS/MS	By MS/MS	10.3	10.3	4.1	41907000	32135000	10659000	43820000	130330000	52231000
CNOT1_HUMAN	CNOT1_HUMAN	58	58	58	sp|A5YKK6|CNOT1_HUMAN CCR4-NOT transcription complex subunit 1 OS=Homo sapiens OX=9606 GN=CNOT1 PE=1 SV=2	1	58	58	58	47	56	44	47	56	44	47	56	44	34.1	34.1	34.1	266.94	0	252.58	By MS/MS	By MS/MS	By MS/MS	27.3	33	25.1	354810000	485740000	249120000	69051000	103940000	76641000
CNOT2_HUMAN	CNOT2_HUMAN	11	11	11	sp|Q9NZN8|CNOT2_HUMAN CCR4-NOT transcription complex subunit 2 OS=Homo sapiens OX=9606 GN=CNOT2 PE=1 SV=1	1	11	11	11	7	10	7	7	10	7	7	10	7	34.4	34.4	34.4	59.737	0	40.092	By MS/MS	By MS/MS	By MS/MS	15.6	32.6	18.3	32332000	50387000	27024000	22690000	35876000	28607000
CNOT3_HUMAN	CNOT3_HUMAN	6	6	6	sp|O75175|CNOT3_HUMAN CCR4-NOT transcription complex subunit 3 OS=Homo sapiens OX=9606 GN=CNOT3 PE=1 SV=1	1	6	6	6	6	6	6	6	6	6	6	6	6	15.8	15.8	15.8	81.871	0	38.529	By MS/MS	By MS/MS	By MS/MS	15.8	15.8	15.8	38158000	48290000	22126000	14694000	24449000	14942000
CNOT4_HUMAN	CNOT4_HUMAN	3	3	3	sp|O95628|CNOT4_HUMAN CCR4-NOT transcription complex subunit 4 OS=Homo sapiens OX=9606 GN=CNOT4 PE=1 SV=3	1	3	3	3	2	2	2	2	2	2	2	2	2	9.2	9.2	9.2	63.509	0	17.246	By MS/MS	By matching	By MS/MS	7	7	4.9	1696700	718370	1387600	6741000	3567800	0
CNOT7_HUMAN	CNOT7_HUMAN	5	5	5	sp|Q9UIV1|CNOT7_HUMAN CCR4-NOT transcription complex subunit 7 OS=Homo sapiens OX=9606 GN=CNOT7 PE=1 SV=3	1	5	5	5	5	5	4	5	5	4	5	5	4	23.5	23.5	23.5	32.745	0	13.954	By MS/MS	By MS/MS	By MS/MS	23.5	23.5	19.6	46642000	41804000	21191000	46173000	63115000	46791000
CNOT8_HUMAN	CNOT8_HUMAN	4	4	4	sp|Q9UFF9|CNOT8_HUMAN CCR4-NOT transcription complex subunit 8 OS=Homo sapiens OX=9606 GN=CNOT8 PE=1 SV=1	1	4	4	4	3	3	4	3	3	4	3	3	4	17.8	17.8	17.8	33.54	0	8.0756	By MS/MS	By MS/MS	By MS/MS	12.7	13	17.8	2753300	3833000	7044800	3883100	8930100	10549000
CNOT9_HUMAN	CNOT9_HUMAN	12	12	12	sp|Q92600|CNOT9_HUMAN CCR4-NOT transcription complex subunit 9 OS=Homo sapiens OX=9606 GN=CNOT9 PE=1 SV=1	1	12	12	12	12	12	10	12	12	10	12	12	10	48.5	48.5	48.5	33.631	0	34.579	By MS/MS	By MS/MS	By MS/MS	48.5	48.5	42.5	83631000	141120000	84132000	86099000	137970000	117330000
CNPY2_HUMAN	CNPY2_HUMAN	8	8	8	sp|Q9Y2B0|CNPY2_HUMAN Protein canopy homolog 2 OS=Homo sapiens OX=9606 GN=CNPY2 PE=1 SV=1	1	8	8	8	8	8	8	8	8	8	8	8	8	58.2	58.2	58.2	20.652	0	80.967	By MS/MS	By MS/MS	By MS/MS	58.2	58.2	58.2	1348500000	763380000	953050000	235450000	160020000	218550000
CNPY3_HUMAN	CNPY3_HUMAN	8	8	8	sp|Q9BT09|CNPY3_HUMAN Protein canopy homolog 3 OS=Homo sapiens OX=9606 GN=CNPY3 PE=1 SV=1	1	8	8	8	5	7	7	5	7	7	5	7	7	33.5	33.5	33.5	30.748	0	80.936	By MS/MS	By MS/MS	By MS/MS	24.1	29.1	28.8	108710000	83582000	120450000	19961000	21427000	30317000
CNPY4_HUMAN	CNPY4_HUMAN	3	3	3	sp|Q8N129|CNPY4_HUMAN Protein canopy homolog 4 OS=Homo sapiens OX=9606 GN=CNPY4 PE=1 SV=1	1	3	3	3	2	1	3	2	1	3	2	1	3	18.1	18.1	18.1	28.309	0	175.56	By MS/MS	By MS/MS	By MS/MS	9.7	5.2	18.1	8544500	750200	21244000	0	0	0
CNST_HUMAN	CNST_HUMAN	1	1	1	sp|Q6PJW8|CNST_HUMAN Consortin OS=Homo sapiens OX=9606 GN=CNST PE=1 SV=3	1	1	1	1	1	1	0	1	1	0	1	1	0	4.1	4.1	4.1	79.596	0.00017235	6.6528	By matching	By MS/MS		4.1	4.1	0	616620	863550	0	0	0	0
CNTF_HUMAN	CNTF_HUMAN	1	1	1	sp|P26441|CNTF_HUMAN Ciliary neurotrophic factor OS=Homo sapiens OX=9606 GN=CNTF PE=1 SV=1	1	1	1	1	1	1	1	1	1	1	1	1	1	5.5	5.5	5.5	22.931	0.0081978	1.624	By MS/MS	By MS/MS	By MS/MS	5.5	5.5	5.5	13686000	9209100	21092000	0	0	0
CNTP1_HUMAN	CNTP1_HUMAN	2	2	2	sp|P78357|CNTP1_HUMAN Contactin-associated protein 1 OS=Homo sapiens OX=9606 GN=CNTNAP1 PE=1 SV=1	1	2	2	2	2	0	0	2	0	0	2	0	0	2.1	2.1	2.1	156.26	0.00017079	6.3782	By MS/MS			2.1	0	0	1797400	0	0	0	0	0
CO040_HUMAN	CO040_HUMAN	3	3	3	sp|Q8WUR7|CO040_HUMAN UPF0235 protein C15orf40 OS=Homo sapiens OX=9606 GN=C15orf40 PE=1 SV=2	1	3	3	3	3	3	2	3	3	2	3	3	2	39.9	39.9	39.9	16.353	0	26.922	By MS/MS	By MS/MS	By MS/MS	39.9	39.9	19.6	25170000	4566300	13077000	15032000	5810400	7562900
CO041_HUMAN	CO041_HUMAN	1	1	1	sp|Q9Y2V0|CO041_HUMAN Protein C15orf41 OS=Homo sapiens OX=9606 GN=C15orf41 PE=1 SV=2	1	1	1	1	1	1	0	1	1	0	1	1	0	3.9	3.9	3.9	32.264	0.0028213	2.1632	By matching	By MS/MS		3.9	3.9	0	1595700	3372500	0	0	0	0
CO2A1_HUMAN	CO2A1_HUMAN	1	1	1	sp|P02458|CO2A1_HUMAN Collagen alpha-1(II) chain OS=Homo sapiens OX=9606 GN=COL2A1 PE=1 SV=3	1	1	1	1	1	0	0	1	0	0	1	0	0	0.9	0.9	0.9	141.78	0.0040424	1.9402	By MS/MS			0.9	0	0	7754400	0	0	0	0	0
CO3_HUMAN	CO3_HUMAN	14	14	11	sp|P01024|CO3_HUMAN Complement C3 OS=Homo sapiens OX=9606 GN=C3 PE=1 SV=2	1	14	14	11	14	2	1	14	2	1	11	1	0	10.8	10.8	9	187.15	0	33.969	By MS/MS	By matching	By matching	10.8	1.3	0.7	44275000	444270	284540	28582000	529510	0
CO4A5_HUMAN;CO4A1_HUMAN	CO4A5_HUMAN;CO4A1_HUMAN	2;1	2;1	2;1	sp|P29400|CO4A5_HUMAN Collagen alpha-5(IV) chain OS=Homo sapiens OX=9606 GN=COL4A5 PE=1 SV=2;sp|P02462|CO4A1_HUMAN Collagen alpha-1(IV) chain OS=Homo sapiens OX=9606 GN=COL4A1 PE=1 SV=4	2	2	2	2	2	0	0	2	0	0	2	0	0	1.4	1.4	1.4	161.04	0.00017071	6.3637	By MS/MS			1.4	0	0	11299000	0	0	0	0	0
COA1_HUMAN	COA1_HUMAN	3	3	3	sp|Q9GZY4|COA1_HUMAN Cytochrome c oxidase assembly factor 1 homolog OS=Homo sapiens OX=9606 GN=COA1 PE=1 SV=1	1	3	3	3	2	2	3	2	2	3	2	2	3	17.1	17.1	17.1	16.694	0.0013093	2.7771	By matching	By MS/MS	By MS/MS	17.1	17.1	17.1	1506200	2583300	945610	720010	2140900	696980
COA3_HUMAN	COA3_HUMAN	5	5	5	sp|Q9Y2R0|COA3_HUMAN Cytochrome c oxidase assembly factor 3 homolog, mitochondrial OS=Homo sapiens OX=9606 GN=COA3 PE=1 SV=1	1	5	5	5	5	4	5	5	4	5	5	4	5	47.2	47.2	47.2	11.731	0	24.673	By MS/MS	By MS/MS	By MS/MS	47.2	38.7	47.2	187120000	43864000	94363000	72590000	30650000	54671000
COA4_HUMAN	COA4_HUMAN	5	5	5	sp|Q9NYJ1|COA4_HUMAN Cytochrome c oxidase assembly factor 4 homolog, mitochondrial OS=Homo sapiens OX=9606 GN=COA4 PE=1 SV=2	1	5	5	5	4	4	5	4	4	5	4	4	5	67.8	67.8	67.8	10.134	0	25.387	By MS/MS	By MS/MS	By MS/MS	43.7	43.7	67.8	58951000	47544000	49464000	37613000	33825000	35699000
COA5_HUMAN	COA5_HUMAN	1	1	1	sp|Q86WW8|COA5_HUMAN Cytochrome c oxidase assembly factor 5 OS=Homo sapiens OX=9606 GN=COA5 PE=1 SV=1	1	1	1	1	1	0	1	1	0	1	1	0	1	24.3	24.3	24.3	8.3755	0.00030869	4.0306	By MS/MS		By MS/MS	24.3	0	24.3	14219000	0	10566000	11662000	0	8129700
COA6_HUMAN	COA6_HUMAN	4	4	4	sp|Q5JTJ3|COA6_HUMAN Cytochrome c oxidase assembly factor 6 homolog OS=Homo sapiens OX=9606 GN=COA6 PE=1 SV=1	1	4	4	4	4	4	3	4	4	3	4	4	3	37.6	37.6	37.6	14.116	0	51.425	By MS/MS	By MS/MS	By MS/MS	37.6	37.6	32	104460000	73620000	22318000	51442000	31099000	15890000
COA7_HUMAN	COA7_HUMAN	10	10	10	sp|Q96BR5|COA7_HUMAN Cytochrome c oxidase assembly factor 7 OS=Homo sapiens OX=9606 GN=COA7 PE=1 SV=2	1	10	10	10	10	6	6	10	6	6	10	6	6	52.8	52.8	52.8	25.709	0	34.558	By MS/MS	By MS/MS	By MS/MS	52.8	28.1	35.5	170900000	61502000	69637000	60875000	46372000	46007000
COAC_HUMAN	COAC_HUMAN	3	3	3	sp|Q96CD2|COAC_HUMAN Phosphopantothenoylcysteine decarboxylase OS=Homo sapiens OX=9606 GN=PPCDC PE=1 SV=2	1	3	3	3	2	2	3	2	2	3	2	2	3	19.1	19.1	19.1	22.395	0	8.5081	By MS/MS	By MS/MS	By MS/MS	14.2	13.2	19.1	1162400	2966200	9826900	4464600	6137600	12128000
COASY_HUMAN	COASY_HUMAN	11	11	11	sp|Q13057|COASY_HUMAN Bifunctional coenzyme A synthase OS=Homo sapiens OX=9606 GN=COASY PE=1 SV=4	1	11	11	11	11	8	7	11	8	7	11	8	7	27.7	27.7	27.7	62.328	0	48.964	By MS/MS	By MS/MS	By MS/MS	27.7	18.1	16.1	247630000	53750000	103540000	521670000	188570000	189840000
COBL_HUMAN	COBL_HUMAN	11	11	11	sp|O75128|COBL_HUMAN Protein cordon-bleu OS=Homo sapiens OX=9606 GN=COBL PE=1 SV=2	1	11	11	11	11	0	2	11	0	2	11	0	2	11.9	11.9	11.9	135.62	0	30.557	By MS/MS		By MS/MS	11.9	0	1.8	24525000	0	281010	0	0	0
COBL1_HUMAN	COBL1_HUMAN	5	5	5	sp|Q53SF7|COBL1_HUMAN Cordon-bleu protein-like 1 OS=Homo sapiens OX=9606 GN=COBLL1 PE=1 SV=3	1	5	5	5	4	0	4	4	0	4	4	0	4	6.6	6.6	6.6	123.87	0	10.495	By MS/MS		By MS/MS	5.2	0	5.1	5653500	0	5674900	4395900	0	5981800
COCA1_HUMAN	COCA1_HUMAN	8	8	8	sp|Q99715|COCA1_HUMAN Collagen alpha-1(XII) chain OS=Homo sapiens OX=9606 GN=COL12A1 PE=1 SV=2	1	8	8	8	8	0	2	8	0	2	8	0	2	3.7	3.7	3.7	333.14	0	16.411	By MS/MS		By MS/MS	3.7	0	0.8	14047000	0	862690	14325000	0	2573300
COE2_HUMAN	COE2_HUMAN	1	1	1	sp|Q9HAK2|COE2_HUMAN Transcription factor COE2 OS=Homo sapiens OX=9606 GN=EBF2 PE=1 SV=4	1	1	1	1	1	0	1	1	0	1	1	0	1	1.9	1.9	1.9	62.649	0.0072752	1.6904	By MS/MS		By MS/MS	1.9	0	1.9	84895000	0	5151100	0	0	0
COEA1_HUMAN	COEA1_HUMAN	1	1	1	sp|Q05707|COEA1_HUMAN Collagen alpha-1(XIV) chain OS=Homo sapiens OX=9606 GN=COL14A1 PE=1 SV=3	1	1	1	1	1	0	0	1	0	0	1	0	0	0.7	0.7	0.7	193.51	0	7.8632	By MS/MS			0.7	0	0	0	0	0	0	0	0
COF1_HUMAN	COF1_HUMAN	18	18	13	sp|P23528|COF1_HUMAN Cofilin-1 OS=Homo sapiens OX=9606 GN=CFL1 PE=1 SV=3	1	18	18	13	17	16	16	17	16	16	12	12	12	75.3	75.3	52.4	18.502	0	238.33	By MS/MS	By MS/MS	By MS/MS	75.3	73.5	73.5	12437000000	13708000000	15781000000	1484600000	1873000000	3013100000
COF2_HUMAN	COF2_HUMAN	13	8	8	sp|Q9Y281|COF2_HUMAN Cofilin-2 OS=Homo sapiens OX=9606 GN=CFL2 PE=1 SV=1	1	13	8	8	13	7	7	8	3	3	8	3	3	69.3	46.4	46.4	18.736	0	100.65	By MS/MS	By MS/MS	By MS/MS	69.3	32.5	46.4	208010000	22209000	23252000	141430000	15529000	11749000
COG1_HUMAN	COG1_HUMAN	14	14	14	sp|Q8WTW3|COG1_HUMAN Conserved oligomeric Golgi complex subunit 1 OS=Homo sapiens OX=9606 GN=COG1 PE=1 SV=1	1	14	14	14	5	7	14	5	7	14	5	7	14	20.7	20.7	20.7	108.98	0	42.312	By MS/MS	By MS/MS	By MS/MS	8	10.1	20.7	4999900	11680000	38841000	6611700	9170500	21912000
COG2_HUMAN	COG2_HUMAN	15	15	15	sp|Q14746|COG2_HUMAN Conserved oligomeric Golgi complex subunit 2 OS=Homo sapiens OX=9606 GN=COG2 PE=1 SV=1	1	15	15	15	13	12	13	13	12	13	13	12	13	29.4	29.4	29.4	83.207	0	52.157	By MS/MS	By MS/MS	By MS/MS	26.7	23	25.5	28279000	40167000	70660000	20522000	30822000	57568000
COG3_HUMAN	COG3_HUMAN	12	12	12	sp|Q96JB2|COG3_HUMAN Conserved oligomeric Golgi complex subunit 3 OS=Homo sapiens OX=9606 GN=COG3 PE=1 SV=3	1	12	12	12	6	5	12	6	5	12	6	5	12	14.7	14.7	14.7	94.095	0	47.332	By MS/MS	By MS/MS	By MS/MS	8.8	8.6	14.7	7452800	12827000	53264000	5055000	12579000	15679000
COG4_HUMAN	COG4_HUMAN	14	14	14	sp|Q9H9E3|COG4_HUMAN Conserved oligomeric Golgi complex subunit 4 OS=Homo sapiens OX=9606 GN=COG4 PE=1 SV=3	1	14	14	14	7	8	13	7	8	13	7	8	13	23.2	23.2	23.2	89.082	0	42.586	By MS/MS	By MS/MS	By MS/MS	13.2	13.2	21	14897000	8294200	50575000	12262000	11070000	31373000
COG5_HUMAN	COG5_HUMAN	13	13	13	sp|Q9UP83|COG5_HUMAN Conserved oligomeric Golgi complex subunit 5 OS=Homo sapiens OX=9606 GN=COG5 PE=1 SV=3	1	13	13	13	6	8	12	6	8	12	6	8	12	19.1	19.1	19.1	92.742	0	26.714	By MS/MS	By MS/MS	By MS/MS	9.5	12.3	17.9	16658000	31982000	48959000	13796000	22937000	24509000
COG6_HUMAN	COG6_HUMAN	7	7	7	sp|Q9Y2V7|COG6_HUMAN Conserved oligomeric Golgi complex subunit 6 OS=Homo sapiens OX=9606 GN=COG6 PE=1 SV=2	1	7	7	7	3	4	6	3	4	6	3	4	6	16	16	16	73.278	0	23.576	By MS/MS	By MS/MS	By MS/MS	6.4	7.6	14.8	3079000	9371700	22799000	10214000	24213000	31991000
COG7_HUMAN	COG7_HUMAN	19	19	19	sp|P83436|COG7_HUMAN Conserved oligomeric Golgi complex subunit 7 OS=Homo sapiens OX=9606 GN=COG7 PE=1 SV=1	1	19	19	19	14	15	17	14	15	17	14	15	17	29.1	29.1	29.1	86.343	0	50.907	By MS/MS	By MS/MS	By MS/MS	22.1	22.1	27.9	40989000	54985000	79478000	29372000	44097000	67070000
COG8_HUMAN	COG8_HUMAN	10	10	10	sp|Q96MW5|COG8_HUMAN Conserved oligomeric Golgi complex subunit 8 OS=Homo sapiens OX=9606 GN=COG8 PE=1 SV=2	1	10	10	10	6	6	10	6	6	10	6	6	10	24.3	24.3	24.3	68.423	0	29.632	By MS/MS	By MS/MS	By MS/MS	15.4	15.4	24.3	12229000	21989000	59467000	17901000	28802000	52870000
COIL_HUMAN	COIL_HUMAN	11	11	11	sp|P38432|COIL_HUMAN Coilin OS=Homo sapiens OX=9606 GN=COIL PE=1 SV=1	1	11	11	11	9	9	9	9	9	9	9	9	9	24.1	24.1	24.1	62.608	0	39.229	By MS/MS	By MS/MS	By MS/MS	20.8	21.5	19.8	58515000	42245000	66677000	60127000	50087000	87510000
COMD1_HUMAN	COMD1_HUMAN	6	6	6	sp|Q8N668|COMD1_HUMAN COMM domain-containing protein 1 OS=Homo sapiens OX=9606 GN=COMMD1 PE=1 SV=1	1	6	6	6	2	6	3	2	6	3	2	6	3	48.4	48.4	48.4	21.178	0	17.068	By matching	By MS/MS	By MS/MS	15.8	48.4	26.3	5305600	107710000	6808000	9287500	55309000	14833000
COMD2_HUMAN	COMD2_HUMAN	8	8	8	sp|Q86X83|COMD2_HUMAN COMM domain-containing protein 2 OS=Homo sapiens OX=9606 GN=COMMD2 PE=1 SV=2	1	8	8	8	7	8	7	7	8	7	7	8	7	51.3	51.3	51.3	22.745	0	31.986	By MS/MS	By MS/MS	By MS/MS	45.2	51.3	45.2	63809000	77575000	38730000	59760000	67849000	47862000
COMD3_HUMAN	COMD3_HUMAN	8	8	8	sp|Q9UBI1|COMD3_HUMAN COMM domain-containing protein 3 OS=Homo sapiens OX=9606 GN=COMMD3 PE=1 SV=1	1	8	8	8	8	7	6	8	7	6	8	7	6	51.8	51.8	51.8	22.151	0	47.912	By MS/MS	By MS/MS	By MS/MS	51.8	47.2	39.5	73666000	102210000	55185000	75473000	152230000	119320000
COMD4_HUMAN	COMD4_HUMAN	8	8	8	sp|Q9H0A8|COMD4_HUMAN COMM domain-containing protein 4 OS=Homo sapiens OX=9606 GN=COMMD4 PE=1 SV=1	1	8	8	8	7	8	5	7	8	5	7	8	5	56.3	56.3	56.3	21.764	0	25.427	By MS/MS	By MS/MS	By MS/MS	52.8	56.3	34.2	51953000	106570000	24930000	29898000	69066000	26964000
COMD5_HUMAN	COMD5_HUMAN	3	3	3	sp|Q9GZQ3|COMD5_HUMAN COMM domain-containing protein 5 OS=Homo sapiens OX=9606 GN=COMMD5 PE=1 SV=1	1	3	3	3	3	3	3	3	3	3	3	3	3	17.9	17.9	17.9	24.67	0	6.9471	By MS/MS	By MS/MS	By MS/MS	17.9	17.9	17.9	8939900	5357900	3853600	16571000	16621000	27151000
COMD6_HUMAN	COMD6_HUMAN	5	5	5	sp|Q7Z4G1|COMD6_HUMAN COMM domain-containing protein 6 OS=Homo sapiens OX=9606 GN=COMMD6 PE=1 SV=1	1	5	5	5	3	5	3	3	5	3	3	5	3	65.9	65.9	65.9	9.638	0	11.127	By MS/MS	By MS/MS	By MS/MS	38.8	65.9	38.8	12217000	30072000	6450800	4474700	17546000	4711000
COMD7_HUMAN	COMD7_HUMAN	2	2	2	sp|Q86VX2|COMD7_HUMAN COMM domain-containing protein 7 OS=Homo sapiens OX=9606 GN=COMMD7 PE=1 SV=2	1	2	2	2	1	1	2	1	1	2	1	1	2	15.5	15.5	15.5	22.54	0.00015946	4.7116	By MS/MS	By MS/MS	By MS/MS	5.5	5.5	15.5	1797300	2040800	4717300	0	0	0
COMD8_HUMAN	COMD8_HUMAN	6	6	6	sp|Q9NX08|COMD8_HUMAN COMM domain-containing protein 8 OS=Homo sapiens OX=9606 GN=COMMD8 PE=1 SV=1	1	6	6	6	5	6	5	5	6	5	5	6	5	48.1	48.1	48.1	21.09	0	31.019	By MS/MS	By MS/MS	By MS/MS	43.7	48.1	43.7	25788000	76987000	25616000	12182000	37040000	19193000
COMD9_HUMAN	COMD9_HUMAN	7	7	7	sp|Q9P000|COMD9_HUMAN COMM domain-containing protein 9 OS=Homo sapiens OX=9606 GN=COMMD9 PE=1 SV=2	1	7	7	7	7	6	6	7	6	6	7	6	6	50	50	50	21.819	0	33.638	By MS/MS	By MS/MS	By MS/MS	50	43.9	43.9	99639000	55029000	30161000	110660000	77056000	63314000
COMDA_HUMAN	COMDA_HUMAN	6	6	6	sp|Q9Y6G5|COMDA_HUMAN COMM domain-containing protein 10 OS=Homo sapiens OX=9606 GN=COMMD10 PE=1 SV=1	1	6	6	6	4	5	6	4	5	6	4	5	6	30.2	30.2	30.2	22.966	0	22.598	By MS/MS	By MS/MS	By MS/MS	19.8	24.3	30.2	16547000	15650000	18019000	28341000	29260000	34970000
COMT_HUMAN	COMT_HUMAN	16	16	16	sp|P21964|COMT_HUMAN Catechol O-methyltransferase OS=Homo sapiens OX=9606 GN=COMT PE=1 SV=2	1	16	16	16	16	13	16	16	13	16	16	13	16	71.2	71.2	71.2	30.037	0	158.95	By MS/MS	By MS/MS	By MS/MS	71.2	64.9	71.2	538770000	202410000	1441300000	333110000	177380000	1115800000
CON__ENSEMBL:ENSBTAP00000007350;CON__P01030	CON__ENSEMBL:ENSBTAP00000007350;CON__P01030	7;4	6;3	5;2	;	2	7	6	5	7	2	1	6	1	0	5	1	0	6.2	5.8	5.3	192.99	0	12.053	By MS/MS	By matching	By matching	6.2	1.8	0.4	5678200	135720	0	0	0	0
CON__Q3MHN5;CON__ENSEMBL:ENSBTAP00000018229	CON__Q3MHN5;CON__ENSEMBL:ENSBTAP00000018229	2;2	2;2	2;2	;	2	2	2	2	2	0	1	2	0	1	2	0	1	3.8	3.8	3.8	53.341	0.001854	2.3641	By MS/MS		By MS/MS	3.8	0	2.3	72812000	0	787770	0	0	0
CON__ENSEMBL:ENSBTAP00000023055;HGFA_HUMAN	CON__ENSEMBL:ENSBTAP00000023055	9;4	9;4	9;4		2	9	9	9	0	0	9	0	0	9	0	0	9	23	23	23	67.703	0	69.084			By MS/MS	0	0	23	0	0	218450000	0	0	0
CON__ENSEMBL:ENSBTAP00000024146;PZP_HUMAN	CON__ENSEMBL:ENSBTAP00000024146	13;1	13;1	13;1		2	13	13	13	9	11	12	9	11	12	9	11	12	12.3	12.3	12.3	164.34	0	35.374	By MS/MS	By MS/MS	By MS/MS	8.5	10.6	11.4	19622000	46334000	27007000	13931000	19166000	13204000
CON__ENSEMBL:ENSBTAP00000032840	CON__ENSEMBL:ENSBTAP00000032840	41	41	38		1	41	41	38	41	10	15	41	10	15	38	8	13	57.9	57.9	53.5	92.273	0	212.39	By MS/MS	By MS/MS	By MS/MS	57.9	18.7	25.1	2219300000	46645000	34053000	2094600000	46758000	71661000
CON__ENSEMBL:ENSBTAP00000034412	CON__ENSEMBL:ENSBTAP00000034412	3	3	3		1	3	3	3	0	3	1	0	3	1	0	3	1	15.1	15.1	15.1	22.336	0.0013198	2.9532		By MS/MS	By matching	0	15.1	6	0	10769000	137800	0	0	0
CON__ENSEMBL:ENSBTAP00000037665	CON__ENSEMBL:ENSBTAP00000037665	16	16	16		1	16	16	16	11	16	0	11	16	0	11	16	0	37.5	37.5	37.5	65.19	0	64.934	By MS/MS	By MS/MS		28	37.5	0	49386000	166160000	0	49702000	143010000	0
CON__H-INV:HIT000292931	CON__H-INV:HIT000292931	24	1	1		1	24	1	1	19	6	24	1	0	1	1	0	1	43.8	2.5	2.5	49.448	0	7.9512	By matching	By matching	By MS/MS	41.1	14.4	43.8	2380600	0	15009000	0	0	0
K2C75_HUMAN;CON__O95678	K2C75_HUMAN;CON__O95678	7;7	1;1	1;1	sp|O95678|K2C75_HUMAN Keratin, type II cytoskeletal 75 OS=Homo sapiens OX=9606 GN=KRT75 PE=1 SV=2;	2	7	1	1	5	5	5	1	0	0	1	0	0	9.8	1.6	1.6	59.56	1	-2	By MS/MS	By matching	By matching	8	6	6	33204000	0	0	0	0	0
CON__P00735;THRB_HUMAN	CON__P00735	6;2	6;2	6;2		2	6	6	6	4	3	6	4	3	6	4	3	6	13.8	13.8	13.8	70.505	0	29.681	By MS/MS	By MS/MS	By MS/MS	7.7	8.8	13.8	9275200	6155000	23933000	26070000	26439000	54649000
CON__P00761	CON__P00761	6	6	6		1	6	6	6	6	6	5	6	6	5	6	6	5	26.8	26.8	26.8	24.409	0	174.82	By MS/MS	By MS/MS	By MS/MS	26.8	26.8	25.1	1580600000	1031900000	1519900000	580640000	531180000	959920000
CON__P01966;HBAZ_HUMAN	CON__P01966	9;1	9;1	5;0		2	9	9	5	7	9	7	7	9	7	4	5	4	83.1	83.1	59.2	15.184	0	55.793	By MS/MS	By MS/MS	By MS/MS	78.2	83.1	78.2	826990000	1028200000	116210000	388880000	588370000	112430000
K1C14_HUMAN;CON__P02533	K1C14_HUMAN;CON__P02533	17;17	2;2	0;0	sp|P02533|K1C14_HUMAN Keratin, type I cytoskeletal 14 OS=Homo sapiens OX=9606 GN=KRT14 PE=1 SV=4;	2	17	2	0	13	3	10	1	0	2	0	0	0	26.5	4.9	0	51.561	0.0013189	2.9363	By MS/MS	By matching	By MS/MS	21.4	6.1	15.7	416590	0	27607000	0	0	0
CON__P02672	CON__P02672	3	3	3		1	3	3	3	1	2	3	1	2	3	1	2	3	6.5	6.5	6.5	67.011	0.00017059	6.342	By MS/MS	By MS/MS	By MS/MS	2.1	3.9	6.5	1479900	6360900	4548600	0	4510300	3926800
CON__P02676	CON__P02676	2	2	2		1	2	2	2	1	2	1	1	2	1	1	2	1	5.7	5.7	5.7	56.44	0.00017091	6.4009	By MS/MS	By MS/MS	By MS/MS	2.6	5.7	3	1057700	1277800	401710	0	0	0
CON__P02769;CON__P02768-1;ALBU_HUMAN	CON__P02769	39;5;5	39;5;5	39;5;5		3	39	39	39	36	20	33	36	20	33	36	20	33	66.2	66.2	66.2	69.293	0	225.55	By MS/MS	By MS/MS	By MS/MS	62.3	40.2	58.8	2353200000	124040000	595070000	552780000	62914000	230270000
CON__P02777	CON__P02777	3	3	3		1	3	3	3	3	2	2	3	2	2	3	2	2	15.7	15.7	15.7	24.241	0	66.268	By MS/MS	By MS/MS	By MS/MS	15.7	15.2	15.2	423260000	42051000	10001000	1097900000	154910000	45318000
CON__P04264;K2C1_HUMAN;CON__ENSEMBL:ENSBTAP00000038253	CON__P04264;K2C1_HUMAN	18;18;4	15;15;3	13;13;2	;sp|P04264|K2C1_HUMAN Keratin, type II cytoskeletal 1 OS=Homo sapiens OX=9606 GN=KRT1 PE=1 SV=6	3	18	15	13	13	16	8	11	15	5	9	13	3	34.9	33.4	29.7	66.017	0	119.04	By MS/MS	By MS/MS	By MS/MS	23.8	34.6	11	278900000	74432000	1225500000	193650000	268450000	310270000
CON__P05784	CON__P05784	20	3	3		1	20	3	3	16	4	20	1	1	3	1	1	3	39	17.5	17.5	47.538	0	9.2252	By matching	By matching	By MS/MS	26.7	12.5	39	330720000	4732700	2688000000	0	0	0
CON__P05787;K2C8_HUMAN;CON__H-INV:HIT000016045;K2C3_HUMAN;CON__Q01546;CON__P12035;K22O_HUMAN;CON__REFSEQ:XP_092267;CON__P07744;CON__Q3SY84;K2C71_HUMAN;CON__Q32MB2;K2C73_HUMAN;K2C74_HUMAN;CON__Q7RTS7;CON__Q61726;KRT86_HUMAN;CON__O43790;CON__P78385;CON__Q6NT21;CON__Q7RTT2;CON__Q8N1N4-2;KRT85_HUMAN;CON__P78386;KRT81_HUMAN;CON__Q14533;KRT83_HUMAN;K2C78_HUMAN	CON__P05787;K2C8_HUMAN	55;55;7;4;4;4;4;3;3;2;2;2;2;2;2;1;1;1;1;1;1;1;1;1;1;1;1;1	55;55;7;4;4;4;4;3;3;2;2;2;2;2;2;1;1;1;1;1;1;1;1;1;1;1;1;1	22;22;4;0;0;0;0;1;0;0;0;0;0;0;0;0;0;0;0;0;0;0;0;0;0;0;0;0	;sp|P05787|K2C8_HUMAN Keratin, type II cytoskeletal 8 OS=Homo sapiens OX=9606 GN=KRT8 PE=1 SV=7	28	55	55	22	42	20	55	42	20	55	16	7	22	87.6	87.6	50.1	53.704	0	323.31	By MS/MS	By MS/MS	By MS/MS	81	48.9	87.6	18811000000	704820000	160770000000	9831900000	181280000	100290000000
CON__P06868	CON__P06868	3	3	3		1	3	3	3	2	3	0	2	3	0	2	3	0	4.2	4.2	4.2	91.215	0.00031691	4.5442	By matching	By MS/MS		2.7	4.2	0	3628600	3717100	0	1839000	2102200	0
CON__P08727;K1C19_HUMAN;K1C12_HUMAN;CON__Q99456	CON__P08727;K1C19_HUMAN	41;40;3;3	39;38;3;3	25;24;2;2	;sp|P08727|K1C19_HUMAN Keratin, type I cytoskeletal 19 OS=Homo sapiens OX=9606 GN=KRT19 PE=1 SV=4	4	41	39	25	9	10	41	7	10	39	1	5	25	90	86	65.2	44.091	0	323.31	By MS/MS	By MS/MS	By MS/MS	23.8	34.8	90	1353400000	71643000	55081000000	1026800000	47817000	149470000000
CON__P08729;K2C72_HUMAN;CON__Q14CN4-1;K2C4_HUMAN;CON__P19013	CON__P08729	39;4;4;3;3	2;0;0;0;0	2;0;0;0;0		5	39	2	2	38	7	6	2	0	0	2	0	0	67.2	2.1	2.1	51.417	0.00045914	3.896	By MS/MS	By matching	By matching	66.7	10	7.7	288220000	0	0	0	0	0
CON__P12763;FETUA_HUMAN	CON__P12763	8;1	8;1	8;1		2	8	8	8	8	5	8	8	5	8	8	5	8	37	37	37	38.418	0	62.443	By MS/MS	By MS/MS	By MS/MS	37	22	37	963850000	30288000	286840000	597510000	83469000	353430000
CON__P13645;K1C10_HUMAN;CON__P02535-1	CON__P13645;K1C10_HUMAN	10;10;3	8;8;2	8;8;2	;sp|P13645|K1C10_HUMAN Keratin, type I cytoskeletal 10 OS=Homo sapiens OX=9606 GN=KRT10 PE=1 SV=6	3	10	8	8	6	7	4	4	7	2	4	7	2	26.8	24.5	24.5	59.51	0	28.06	By MS/MS	By MS/MS	By MS/MS	15.7	22.4	9.1	3332200	23015000	3022000	22298000	35339000	33087000
CON__P15497	CON__P15497	13	13	12		1	13	13	12	13	8	9	13	8	9	12	8	8	49.4	49.4	49.4	30.276	0	43.353	By MS/MS	By MS/MS	By MS/MS	49.4	31.3	36.6	251470000	16095000	62433000	45212000	6491000	23053000
CON__P15636	CON__P15636	13	13	13		1	13	13	13	13	11	13	13	11	13	13	11	13	23.6	23.6	23.6	68.124	0	310.88	By MS/MS	By MS/MS	By MS/MS	23.6	22.5	23.6	2593600000	1931900000	1722900000	4624900000	3402200000	4281500000
CON__P17697	CON__P17697	3	3	3		1	3	3	3	0	3	0	0	3	0	0	3	0	7.7	7.7	7.7	51.113	0.00031442	4.386		By MS/MS		0	7.7	0	0	15522000	0	0	0	0
CON__P19001	CON__P19001	14	1	1		1	14	1	1	10	5	11	1	1	0	1	1	0	26.8	3	3	44.541	1	-2	By MS/MS	By MS/MS	By matching	21.8	13.2	21.1	18741000	18806000	0	0	0	0
CON__P34955	CON__P34955	13	13	13		1	13	13	13	13	11	11	13	11	11	13	11	11	33.2	33.2	33.2	46.103	0	47.451	By MS/MS	By MS/MS	By MS/MS	33.2	29.6	27.4	1193400000	206730000	213160000	1067500000	217180000	434450000
CON__P35908;K22E_HUMAN;CON__P35908v2;CON__Q3TTY5	CON__P35908;K22E_HUMAN;CON__P35908v2	12;11;11;4	8;7;7;1	7;6;6;1	;sp|P35908|K22E_HUMAN Keratin, type II cytoskeletal 2 epidermal OS=Homo sapiens OX=9606 GN=KRT2 PE=1 SV=2;	4	12	8	7	6	11	6	4	7	2	3	7	2	30.1	25.6	23.7	65.865	0	38.651	By MS/MS	By MS/MS	By MS/MS	10.9	28.2	8.5	26653000	19235000	1552300	3392400	23746000	3213100
CON__P50448	CON__P50448	1	1	1		1	1	1	1	1	1	0	1	1	0	1	1	0	3.4	3.4	3.4	51.723	0.00046104	3.9505	By MS/MS	By matching		3.4	3.4	0	831560	553840	0	0	0	0
CON__P81644	CON__P81644	3	3	3		1	3	3	3	3	2	1	3	2	1	3	2	1	35	35	35	11.202	0	30.75	By MS/MS	By MS/MS	By MS/MS	35	26	10	844580000	68031000	5837800	3181100000	321470000	0
CON__Q03247;APOE_HUMAN	CON__Q03247	11;3	11;3	11;3		2	11	11	11	11	5	3	11	5	3	11	5	3	40.5	40.5	40.5	35.979	0	45.853	By MS/MS	By MS/MS	By MS/MS	40.5	17.1	11.4	588910000	34446000	4800700	135300000	20348000	19222000
CON__Q04695;K1C17_HUMAN;CON__Q3ZAW8;CON__Q9Z2K1;CON__Q61782;CON__P35900;K1C20_HUMAN;CON__Q9D312;K1H1_HUMAN;CON__O76015;CON__Q2M2I5;CON__Q7Z3Y7;CON__REFSEQ:XP_986630;CON__Q8N1A0;CON__O76014;CON__Q14525;CON__O76013;KRT36_HUMAN;K1C28_HUMAN;KRT38_HUMAN;KRT37_HUMAN;CON__A2AB72;CON__A2A5Y0;K1H2_HUMAN;CON__Q14532;KT222_HUMAN;KT33B_HUMAN;K1C23_HUMAN;CON__Q9C075;CON__Q99PS0;CON__Q9UE12;CON__Q15323;K1C24_H…	CON__Q04695;K1C17_HUMAN	34;34;4;4;3;2;2;2;1;1;1;1;1;1;1;1;1;1;1;1;1;1;1;1;1;1;1;1;1;1;1;1;1	26;26;2;2;2;1;1;1;0;0;0;0;0;0;0;0;0;0;0;0;0;0;0;0;0;0;0;1;1;1;0;0;0	6;6;0;0;0;0;0;0;0;0;0;0;0;0;0;0;0;0;0;0;0;0;0;0;0;0;0;0;0;0;0;0;0	;sp|Q04695|K1C17_HUMAN Keratin, type I cytoskeletal 17 OS=Homo sapiens OX=9606 GN=KRT17 PE=1 SV=2	33	34	26	6	32	3	9	26	1	1	6	0	0	80.6	71.3	25	48.105	0	305.03	By MS/MS	By matching	By matching	80.6	7.9	15.3	9131200000	2243100	3005100	0	0	0
CON__Q05443	CON__Q05443	1	1	1		1	1	1	1	0	1	1	0	1	1	0	1	1	2.3	2.3	2.3	38.756	0.00978	1.5346		By MS/MS	By matching	0	2.3	2.3	0	560170	130660	0	0	0
CON__Q0IIK2;CON__Q29443;TRFL_HUMAN;CON__Q2HJF0	CON__Q0IIK2;CON__Q29443	35;34;2;1	35;34;2;1	35;34;2;1	;	4	35	35	35	35	34	18	35	34	18	35	34	18	64.3	64.3	64.3	77.738	0	218.14	By MS/MS	By MS/MS	By MS/MS	64.3	64.3	31.4	1153300000	360810000	84383000	79220000	38211000	16923000
CON__Q1RMN8	CON__Q1RMN8	1	1	1		1	1	1	1	1	0	0	1	0	0	1	0	0	6.4	6.4	6.4	24.536	0.00088274	3.0373	By MS/MS			6.4	0	0	769110	0	0	0	0	0
CON__Q28065	CON__Q28065	3	3	3		1	3	3	3	2	3	1	2	3	1	2	3	1	7.4	7.4	7.4	68.886	0	12.942	By MS/MS	By MS/MS	By MS/MS	4.6	7.4	2.6	25210000	29154000	11757000	64984000	145230000	0
CON__Q28107;FA5_HUMAN	CON__Q28107	7;2	7;2	7;2		2	7	7	7	2	3	5	2	3	5	2	3	5	3.6	3.6	3.6	248.98	0	10.846	By MS/MS	By MS/MS	By MS/MS	1.3	1.8	2.3	2491400	9119200	20281000	8211000	16660000	0
CON__Q28194	CON__Q28194	4	2	2		1	4	2	2	2	1	2	2	1	0	2	1	0	3.7	2	2	129.39	0.00031008	4.0944	By MS/MS	By matching	By matching	2	0.8	1.7	1044500	279370	0	0	0	0
CON__Q2UVX4	CON__Q2UVX4	6	3	3		1	6	3	3	5	2	4	2	1	3	2	1	3	4.7	2.9	2.9	187.37	0.00016085	4.8973	By MS/MS	By MS/MS	By MS/MS	3.7	1.7	3.6	2732500	1341900	1505600	0	0	0
K2C7_HUMAN;CON__Q3KNV1	K2C7_HUMAN;CON__Q3KNV1	39;39	33;33	2;2	sp|P08729|K2C7_HUMAN Keratin, type II cytoskeletal 7 OS=Homo sapiens OX=9606 GN=KRT7 PE=1 SV=5;	2	39	33	2	38	7	6	33	2	0	2	0	0	68.4	60.8	6	51.385	0	323.31	By MS/MS	By MS/MS	By matching	68	10	7.7	11004000000	27621000	0	3554600000	7848500	0
CON__Q3SX09;CON__P02070;HBD_HUMAN;HBB_HUMAN;HBG2_HUMAN;HBG1_HUMAN;HBE_HUMAN	CON__Q3SX09	10;3;2;2;1;1;1	10;3;2;2;1;1;1	10;3;2;2;1;1;1		7	10	10	10	10	10	10	10	10	10	10	10	10	59.7	59.7	59.7	22.06	0	68.079	By MS/MS	By MS/MS	By MS/MS	59.7	59.7	59.7	383670000	773190000	156420000	338930000	710070000	215110000
CON__Q3SX28	CON__Q3SX28	13	6	2		1	13	6	2	13	8	7	6	1	1	2	0	0	39.4	22.5	6.7	33.012	0	34.614	By MS/MS	By matching	By MS/MS	39.4	19.7	19	184650000	119180	42938000	0	0	0
CON__Q3SZ57	CON__Q3SZ57	1	1	1		1	1	1	1	1	0	0	1	0	0	1	0	0	1.5	1.5	1.5	68.587	0.0029404	2.0165	By MS/MS			1.5	0	0	0	0	0	0	0	0
CON__Q3SZH5	CON__Q3SZH5	2	2	2		1	2	2	2	2	2	1	2	2	1	2	2	1	6.6	6.6	6.6	45.456	0.00016647	5.7223	By MS/MS	By MS/MS	By MS/MS	6.6	6.6	3.1	1830700	1257200	186700	0	0	0
CON__Q3SZR3	CON__Q3SZR3	2	2	2		1	2	2	2	2	0	0	2	0	0	2	0	0	10.4	10.4	10.4	23.182	0.00031216	4.2737	By MS/MS			10.4	0	0	5646700	0	0	0	0	0
CON__Q3ZBD7	CON__Q3ZBD7	9	2	2		1	9	2	2	8	9	7	2	2	1	2	2	1	22.3	4.8	4.8	62.87	0	15.637	By MS/MS	By MS/MS	By MS/MS	21	22.3	20.8	45387000	45577000	10927000	16333000	20214000	0
CON__Q3ZBS7;VTNC_HUMAN	CON__Q3ZBS7	8;1	8;1	8;1		2	8	8	8	8	8	8	8	8	8	8	8	8	21.9	21.9	21.9	54.099	0	42.133	By MS/MS	By MS/MS	By MS/MS	21.9	21.9	21.9	133820000	115230000	110940000	157040000	162630000	171800000
CON__Q6IME9	CON__Q6IME9	5	1	1		1	5	1	1	4	2	2	1	0	0	1	0	0	6.3	2.3	2.3	56.75	0.0085948	1.6065	By MS/MS	By matching	By matching	6	1.7	1.7	8441500	0	0	0	0	0
K2C80_HUMAN;CON__Q6KB66-1	K2C80_HUMAN;CON__Q6KB66-1	6;6	5;5	3;3	sp|Q6KB66|K2C80_HUMAN Keratin, type II cytoskeletal 80 OS=Homo sapiens OX=9606 GN=KRT80 PE=1 SV=2;	2	6	5	3	4	0	4	3	0	3	1	0	2	15.7	13.1	8.6	50.525	0	8.9743	By MS/MS		By MS/MS	10	0	11.3	21500000	0	5293800	0	0	0
CON__Q8VED5	CON__Q8VED5	8	1	0		1	8	1	0	5	4	7	0	0	1	0	0	0	9	1.9	0	57.552	0.005518	1.7852	By matching	By matching	By MS/MS	6.8	4.5	6.8	0	0	6584700	0	0	0
CON__Q9H552	CON__Q9H552	15	1	1		1	15	1	1	13	6	15	0	1	1	0	1	1	20.8	2.6	2.6	55.151	1	-2	By matching	By MS/MS	By MS/MS	18	9.4	20.8	0	24447000	7781300	0	0	0
COP1_HUMAN	COP1_HUMAN	1	1	1	sp|Q8NHY2|COP1_HUMAN E3 ubiquitin-protein ligase COP1 OS=Homo sapiens OX=9606 GN=COP1 PE=1 SV=1	1	1	1	1	1	0	0	1	0	0	1	0	0	2.3	2.3	2.3	80.473	0.00030845	4.0199	By MS/MS			2.3	0	0	575480	0	0	0	0	0
COPA_HUMAN	COPA_HUMAN	58	58	58	sp|P53621|COPA_HUMAN Coatomer subunit alpha OS=Homo sapiens OX=9606 GN=COPA PE=1 SV=2	1	58	58	58	56	50	51	56	50	51	56	50	51	61.2	61.2	61.2	138.34	0	305.38	By MS/MS	By MS/MS	By MS/MS	59.2	55.1	55.1	1601600000	895140000	1270900000	412910000	290460000	453960000
COPB_HUMAN	COPB_HUMAN	42	42	42	sp|P53618|COPB_HUMAN Coatomer subunit beta OS=Homo sapiens OX=9606 GN=COPB1 PE=1 SV=3	1	42	42	42	40	36	41	40	36	41	40	36	41	55.6	55.6	55.6	107.14	0	183.27	By MS/MS	By MS/MS	By MS/MS	51.1	45.2	54.6	904940000	623790000	1061100000	164510000	135070000	265660000
COPB2_HUMAN	COPB2_HUMAN	34	34	34	sp|P35606|COPB2_HUMAN Coatomer subunit beta OS=Homo sapiens OX=9606 GN=COPB2 PE=1 SV=2	1	34	34	34	30	27	33	30	27	33	30	27	33	49.4	49.4	49.4	102.49	0	154.15	By MS/MS	By MS/MS	By MS/MS	42.8	39.6	48	431140000	230810000	610560000	95712000	77330000	148390000
COPD_HUMAN	COPD_HUMAN	25	25	25	sp|P48444|COPD_HUMAN Coatomer subunit delta OS=Homo sapiens OX=9606 GN=ARCN1 PE=1 SV=1	1	25	25	25	22	18	22	22	18	22	22	18	22	44	44	44	57.21	0	164.98	By MS/MS	By MS/MS	By MS/MS	43.2	34.6	37.2	409830000	263250000	462750000	269980000	193420000	388130000
COPE_HUMAN	COPE_HUMAN	14	14	14	sp|O14579|COPE_HUMAN Coatomer subunit epsilon OS=Homo sapiens OX=9606 GN=COPE PE=1 SV=3	1	14	14	14	12	13	13	12	13	13	12	13	13	70.8	70.8	70.8	34.482	0	115.51	By MS/MS	By MS/MS	By MS/MS	64.6	62.3	62.3	597740000	373210000	705930000	1916700000	1223900000	2707800000
COPG1_HUMAN	COPG1_HUMAN	40	40	36	sp|Q9Y678|COPG1_HUMAN Coatomer subunit gamma-1 OS=Homo sapiens OX=9606 GN=COPG1 PE=1 SV=1	1	40	40	36	37	34	39	37	34	39	33	30	35	62.8	62.8	57.1	97.717	0	225.22	By MS/MS	By MS/MS	By MS/MS	60	51.7	61.8	1217500000	536950000	1435000000	508310000	309540000	806740000
COPG2_HUMAN;PIGB_HUMAN	COPG2_HUMAN	23;1	19;1	19;1	sp|Q9UBF2|COPG2_HUMAN Coatomer subunit gamma-2 OS=Homo sapiens OX=9606 GN=COPG2 PE=1 SV=1	2	23	19	19	15	22	19	11	18	15	11	18	15	32.4	26.6	26.6	97.621	0	77.193	By MS/MS	By MS/MS	By MS/MS	22.5	30.9	26.8	48487000	174090000	109240000	43151000	98147000	105370000
COPRS_HUMAN	COPRS_HUMAN	2	2	2	sp|Q9NQ92|COPRS_HUMAN Coordinator of PRMT5 and differentiation stimulator OS=Homo sapiens OX=9606 GN=COPRS PE=1 SV=3	1	2	2	2	2	2	1	2	2	1	2	2	1	13	13	13	20.066	0.00031328	4.3319	By MS/MS	By MS/MS	By MS/MS	13	13	8.7	3516200	7116600	1585800	2471000	5031400	0
COPT1_HUMAN	COPT1_HUMAN	1	1	1	sp|O15431|COPT1_HUMAN High affinity copper uptake protein 1 OS=Homo sapiens OX=9606 GN=SLC31A1 PE=1 SV=1	1	1	1	1	1	0	0	1	0	0	1	0	0	10	10	10	21.09	0.00060259	3.5531	By MS/MS			10	0	0	2138700	0	0	0	0	0
COPZ1_HUMAN	COPZ1_HUMAN	6	6	6	sp|P61923|COPZ1_HUMAN Coatomer subunit zeta-1 OS=Homo sapiens OX=9606 GN=COPZ1 PE=1 SV=1	1	6	6	6	6	6	5	6	6	5	6	6	5	41.8	41.8	41.8	20.198	0	47.029	By MS/MS	By MS/MS	By MS/MS	41.8	41.8	36.2	229950000	148850000	239800000	69826000	45822000	128590000
COQ3_HUMAN	COQ3_HUMAN	3	3	3	sp|Q9NZJ6|COQ3_HUMAN Ubiquinone biosynthesis O-methyltransferase, mitochondrial OS=Homo sapiens OX=9606 GN=COQ3 PE=1 SV=3	1	3	3	3	2	0	3	2	0	3	2	0	3	11.1	11.1	11.1	41.054	0	10.415	By MS/MS		By MS/MS	8.9	0	11.1	8757600	0	14035000	8850100	0	19555000
COQ5_HUMAN	COQ5_HUMAN	6	6	6	sp|Q5HYK3|COQ5_HUMAN 2-methoxy-6-polyprenyl-1,4-benzoquinol methylase, mitochondrial OS=Homo sapiens OX=9606 GN=COQ5 PE=1 SV=2	1	6	6	6	4	2	5	4	2	5	4	2	5	24.5	24.5	24.5	37.14	0	15.913	By MS/MS	By MS/MS	By MS/MS	17.4	7.6	17.7	19561000	4583200	19052000	29728000	21668000	47154000
COQ6_HUMAN	COQ6_HUMAN	5	5	5	sp|Q9Y2Z9|COQ6_HUMAN Ubiquinone biosynthesis monooxygenase COQ6, mitochondrial OS=Homo sapiens OX=9606 GN=COQ6 PE=1 SV=2	1	5	5	5	3	4	4	3	4	4	3	4	4	13.9	13.9	13.9	50.869	0	11.581	By MS/MS	By MS/MS	By MS/MS	8.3	11.1	12	10380000	11534000000	10400000	4700800000	3014600000	7016700000
COQ7_HUMAN	COQ7_HUMAN	3	3	3	sp|Q99807|COQ7_HUMAN 5-demethoxyubiquinone hydroxylase, mitochondrial OS=Homo sapiens OX=9606 GN=COQ7 PE=1 SV=3	1	3	3	3	0	0	3	0	0	3	0	0	3	20.3	20.3	20.3	24.277	0.00017203	6.5834			By MS/MS	0	0	20.3	0	0	20084000	0	0	0
COQ8A_HUMAN	COQ8A_HUMAN	10	10	10	sp|Q8NI60|COQ8A_HUMAN Atypical kinase COQ8A, mitochondrial OS=Homo sapiens OX=9606 GN=COQ8A PE=1 SV=1	1	10	10	10	10	2	1	10	2	1	10	2	1	18.4	18.4	18.4	71.949	0	16.721	By MS/MS	By MS/MS	By MS/MS	18.4	3.1	1.5	33559000	978740	0	0	0	0
COQ8B_HUMAN	COQ8B_HUMAN	5	5	5	sp|Q96D53|COQ8B_HUMAN Atypical kinase COQ8B, mitochondrial OS=Homo sapiens OX=9606 GN=COQ8B PE=1 SV=2	1	5	5	5	3	3	5	3	3	5	3	3	5	11.9	11.9	11.9	60.069	0	19.03	By MS/MS	By MS/MS	By MS/MS	7.4	7.7	11.9	6700000	3009000	12681000	11331000	6702600	17559000
COQ9_HUMAN	COQ9_HUMAN	5	5	5	sp|O75208|COQ9_HUMAN Ubiquinone biosynthesis protein COQ9, mitochondrial OS=Homo sapiens OX=9606 GN=COQ9 PE=1 SV=1	1	5	5	5	5	4	5	5	4	5	5	4	5	23.6	23.6	23.6	35.509	0	45.078	By MS/MS	By MS/MS	By MS/MS	23.6	17	23.6	64922000	13906000	92545000	31613000	11985000	41321000
COR1A_HUMAN	COR1A_HUMAN	24	24	24	sp|P31146|COR1A_HUMAN Coronin-1A OS=Homo sapiens OX=9606 GN=CORO1A PE=1 SV=4	1	24	24	24	0	24	5	0	24	5	0	24	5	55.7	55.7	55.7	51.026	0	162.88		By MS/MS	By MS/MS	0	55.7	11.5	0	4971800000	19281000	0	4881000000	12938000
COR1B_HUMAN;FR1L4_HUMAN	COR1B_HUMAN	18;1	18;1	18;1	sp|Q9BR76|COR1B_HUMAN Coronin-1B OS=Homo sapiens OX=9606 GN=CORO1B PE=1 SV=1	2	18	18	18	16	3	18	16	3	18	16	3	18	42.9	42.9	42.9	54.234	0	161.6	By MS/MS	By MS/MS	By MS/MS	41.3	5.9	42.9	499750000	4392400	1508700000	269740000	961450	858350000
COR1C_HUMAN;CORO6_HUMAN	COR1C_HUMAN	16;1	16;1	16;1	sp|Q9ULV4|COR1C_HUMAN Coronin-1C OS=Homo sapiens OX=9606 GN=CORO1C PE=1 SV=1	2	16	16	16	14	14	14	14	14	14	14	14	14	40.9	40.9	40.9	53.248	0	67.199	By MS/MS	By MS/MS	By MS/MS	37.3	37.3	34.4	522050000	556580000	479560000	239420000	288300000	320650000
CORO7_HUMAN	CORO7_HUMAN	14	14	14	sp|P57737|CORO7_HUMAN Coronin-7 OS=Homo sapiens OX=9606 GN=CORO7 PE=1 SV=2	1	14	14	14	8	13	14	8	13	14	8	13	14	29.1	29.1	29.1	100.6	0	95.939	By MS/MS	By MS/MS	By MS/MS	16.5	27.8	29.1	10745000	60418000	62051000	13229000	41127000	53250000
COT2_HUMAN	COT2_HUMAN	6	6	2	sp|P24468|COT2_HUMAN COUP transcription factor 2 OS=Homo sapiens OX=9606 GN=NR2F2 PE=1 SV=1	1	6	6	2	3	2	6	3	2	6	0	0	2	16.2	16.2	5.6	45.571	0	8.3123	By MS/MS	By MS/MS	By MS/MS	8.5	5.6	16.2	10760000	5832700	24724000	0	0	0
COTL1_HUMAN	COTL1_HUMAN	9	9	9	sp|Q14019|COTL1_HUMAN Coactosin-like protein OS=Homo sapiens OX=9606 GN=COTL1 PE=1 SV=3	1	9	9	9	9	9	5	9	9	5	9	9	5	66.9	66.9	66.9	15.945	0	53.369	By MS/MS	By MS/MS	By MS/MS	66.9	66.9	43.7	2513000000	725280000	37691000	2961400000	965330000	174310000
COX1_HUMAN	COX1_HUMAN	1	1	1	sp|P00395|COX1_HUMAN Cytochrome c oxidase subunit 1 OS=Homo sapiens OX=9606 GN=MT-CO1 PE=1 SV=1	1	1	1	1	1	1	1	1	1	1	1	1	1	1.6	1.6	1.6	57.041	0.0096481	1.5439	By MS/MS	By MS/MS	By MS/MS	1.6	1.6	1.6	69798000	54244000	38589000	264860000	242140000	167290000
COX10_HUMAN	COX10_HUMAN	1	1	1	sp|Q12887|COX10_HUMAN Protoheme IX farnesyltransferase, mitochondrial OS=Homo sapiens OX=9606 GN=COX10 PE=1 SV=3	1	1	1	1	1	1	0	1	1	0	1	1	0	4.3	4.3	4.3	48.91	0.00031235	4.2803	By MS/MS	By matching		4.3	4.3	0	553820	346400	0	0	0	0
COX11_HUMAN	COX11_HUMAN	3	3	3	sp|Q9Y6N1|COX11_HUMAN Cytochrome c oxidase assembly protein COX11, mitochondrial OS=Homo sapiens OX=9606 GN=COX11 PE=1 SV=3	1	3	3	3	3	3	2	3	3	2	3	3	2	20.3	20.3	20.3	31.43	0	24.296	By MS/MS	By MS/MS	By MS/MS	20.3	20.3	13	13949000	21897000	9670600	52259000	87285000	55319000
COX15_HUMAN	COX15_HUMAN	2	2	2	sp|Q7KZN9|COX15_HUMAN Cytochrome c oxidase assembly protein COX15 homolog OS=Homo sapiens OX=9606 GN=COX15 PE=1 SV=1	1	2	2	2	2	2	2	2	2	2	2	2	2	4.6	4.6	4.6	46.03	0.00074974	3.4517	By MS/MS	By MS/MS	By MS/MS	4.6	4.6	4.6	27064000	9473200	9945000	0	0	0
COX16_HUMAN	COX16_HUMAN	2	2	2	sp|Q9P0S2|COX16_HUMAN Cytochrome c oxidase assembly protein COX16 homolog, mitochondrial OS=Homo sapiens OX=9606 GN=COX16 PE=1 SV=1	1	2	2	2	1	1	2	1	1	2	1	1	2	21.7	21.7	21.7	12.293	0.00045949	3.9047	By matching	By MS/MS	By MS/MS	13.2	13.2	21.7	5456600	12051000	30844000	0	0	0
COX17_HUMAN	COX17_HUMAN	4	4	4	sp|Q14061|COX17_HUMAN Cytochrome c oxidase copper chaperone OS=Homo sapiens OX=9606 GN=COX17 PE=1 SV=2	1	4	4	4	3	4	4	3	4	4	3	4	4	77.8	77.8	77.8	6.9151	0	60.78	By MS/MS	By MS/MS	By MS/MS	66.7	77.8	77.8	33866000	125170000	130340000	17393000	49940000	57393000
COX18_HUMAN	COX18_HUMAN	2	2	2	sp|Q8N8Q8|COX18_HUMAN Cytochrome c oxidase assembly protein COX18, mitochondrial OS=Homo sapiens OX=9606 GN=COX18 PE=1 SV=1	1	2	2	2	1	1	2	1	1	2	1	1	2	5.1	5.1	5.1	37.062	0.0018519	2.3448	By matching	By MS/MS	By MS/MS	2.7	2.7	5.1	2098600	5707000	1152700	0	0	0
COX19_HUMAN	COX19_HUMAN	3	3	3	sp|Q49B96|COX19_HUMAN Cytochrome c oxidase assembly protein COX19 OS=Homo sapiens OX=9606 GN=COX19 PE=1 SV=1	1	3	3	3	2	2	3	2	2	3	2	2	3	35.6	35.6	35.6	10.394	0.00017188	6.5679	By MS/MS	By MS/MS	By MS/MS	25.6	25.6	35.6	10791000	25479000	13574000	7205000	15136000	8721600
COX2_HUMAN	COX2_HUMAN	7	7	7	sp|P00403|COX2_HUMAN Cytochrome c oxidase subunit 2 OS=Homo sapiens OX=9606 GN=MT-CO2 PE=1 SV=1	1	7	7	7	7	6	6	7	6	6	7	6	6	44.9	44.9	44.9	25.565	0	46.679	By MS/MS	By MS/MS	By MS/MS	44.9	32.2	32.2	817440000	709040000	385310000	304240000	329980000	261960000
COX20_HUMAN	COX20_HUMAN	4	4	4	sp|Q5RI15|COX20_HUMAN Cytochrome c oxidase assembly protein COX20, mitochondrial OS=Homo sapiens OX=9606 GN=COX20 PE=1 SV=2	1	4	4	4	3	2	2	3	2	2	3	2	2	33.1	33.1	33.1	13.291	0	8.5815	By MS/MS	By MS/MS	By MS/MS	22.9	21.2	22	33520000	8213300	17052000	14979000	0	13854000
COX41_HUMAN	COX41_HUMAN	7	7	7	sp|P13073|COX41_HUMAN Cytochrome c oxidase subunit 4 isoform 1, mitochondrial OS=Homo sapiens OX=9606 GN=COX4I1 PE=1 SV=1	1	7	7	7	6	7	7	6	7	7	6	7	7	39.1	39.1	39.1	19.576	0	27.456	By MS/MS	By MS/MS	By MS/MS	38.5	39.1	39.1	859960000	718790000	962550000	327970000	310130000	528940000
COX5A_HUMAN	COX5A_HUMAN	8	8	8	sp|P20674|COX5A_HUMAN Cytochrome c oxidase subunit 5A, mitochondrial OS=Homo sapiens OX=9606 GN=COX5A PE=1 SV=2	1	8	8	8	8	6	8	8	6	8	8	6	8	52.7	52.7	52.7	16.762	0	47.928	By MS/MS	By MS/MS	By MS/MS	52.7	52	52.7	2005700000	1648700000	2105400000	618610000	615750000	745030000
COX5B_HUMAN	COX5B_HUMAN	8	8	8	sp|P10606|COX5B_HUMAN Cytochrome c oxidase subunit 5B, mitochondrial OS=Homo sapiens OX=9606 GN=COX5B PE=1 SV=2	1	8	8	8	6	4	7	6	4	7	6	4	7	65.1	65.1	65.1	13.696	0	36.904	By MS/MS	By MS/MS	By MS/MS	55.8	39.5	49.6	514680000	421560000	352530000	157980000	148920000	152720000
COX6C_HUMAN	COX6C_HUMAN	4	4	4	sp|P09669|COX6C_HUMAN Cytochrome c oxidase subunit 6C OS=Homo sapiens OX=9606 GN=COX6C PE=1 SV=2	1	4	4	4	4	4	3	4	4	3	4	4	3	38.7	38.7	38.7	8.7813	0.00031641	4.5101	By MS/MS	By MS/MS	By MS/MS	38.7	38.7	29.3	409460000	395490000	606530000	281030000	305320000	420860000
COX7B_HUMAN	COX7B_HUMAN	1	1	1	sp|P24311|COX7B_HUMAN Cytochrome c oxidase subunit 7B, mitochondrial OS=Homo sapiens OX=9606 GN=COX7B PE=1 SV=2	1	1	1	1	1	1	1	1	1	1	1	1	1	10	10	10	9.1604	0.0029416	2.0276	By MS/MS	By MS/MS	By MS/MS	10	10	10	22513000	28000000	29879000	0	0	0
COX7C_HUMAN	COX7C_HUMAN	1	1	1	sp|P15954|COX7C_HUMAN Cytochrome c oxidase subunit 7C, mitochondrial OS=Homo sapiens OX=9606 GN=COX7C PE=1 SV=1	1	1	1	1	1	1	1	1	1	1	1	1	1	14.3	14.3	14.3	7.2454	0.0074105	1.6881	By MS/MS	By MS/MS	By MS/MS	14.3	14.3	14.3	140570000	101680000	56463000	0	0	0
COX7R_HUMAN	COX7R_HUMAN	6	6	6	sp|O14548|COX7R_HUMAN Cytochrome c oxidase subunit 7A-related protein, mitochondrial OS=Homo sapiens OX=9606 GN=COX7A2L PE=1 SV=2	1	6	6	6	5	2	4	5	2	4	5	2	4	62.3	62.3	62.3	12.615	0	37.538	By MS/MS	By MS/MS	By MS/MS	62.3	40.4	46.5	91749000	8914500	63609000	61018000	14842000	71430000
COXM1_HUMAN	COXM1_HUMAN	3	3	3	sp|Q7Z7K0|COXM1_HUMAN COX assembly mitochondrial protein homolog OS=Homo sapiens OX=9606 GN=CMC1 PE=1 SV=1	1	3	3	3	3	3	2	3	3	2	3	3	2	34.9	34.9	34.9	12.49	0	16.149	By MS/MS	By MS/MS	By MS/MS	34.9	34.9	25.5	80517000	49308000	50769000	46369000	40167000	46301000
COXM2_HUMAN	COXM2_HUMAN	2	2	2	sp|Q9NRP2|COXM2_HUMAN COX assembly mitochondrial protein 2 homolog OS=Homo sapiens OX=9606 GN=CMC2 PE=1 SV=1	1	2	2	2	2	2	2	2	2	2	2	2	2	25.3	25.3	25.3	9.4598	0.00089127	3.2421	By MS/MS	By MS/MS	By MS/MS	25.3	25.3	25.3	55006000	31234000	48547000	27222000	17357000	34577000
CP070_HUMAN	CP070_HUMAN	2	2	2	sp|Q9BSU1|CP070_HUMAN UPF0183 protein C16orf70 OS=Homo sapiens OX=9606 GN=C16orf70 PE=1 SV=1	1	2	2	2	1	0	2	1	0	2	1	0	2	8.1	8.1	8.1	47.524	0.0049945	1.8765	By matching		By MS/MS	3.3	0	8.1	1873600	0	3058500	0	0	0
CP074_HUMAN	CP074_HUMAN	1	1	1	sp|Q96GX8|CP074_HUMAN Uncharacterized protein C16orf74 OS=Homo sapiens OX=9606 GN=C16orf74 PE=1 SV=2	1	1	1	1	1	0	1	1	0	1	1	0	1	31.6	31.6	31.6	8.1181	0.001029	3.0135	By matching		By MS/MS	31.6	0	31.6	391390	0	717260	0	0	0
CP110_HUMAN	CP110_HUMAN	2	2	2	sp|O43303|CP110_HUMAN Centriolar coiled-coil protein of 110 kDa OS=Homo sapiens OX=9606 GN=CCP110 PE=1 SV=3	1	2	2	2	0	2	1	0	2	1	0	2	1	2.2	2.2	2.2	113.42	0.0014501	2.7187		By MS/MS	By matching	0	2.2	0.9	0	2294800	746280	0	0	0
CP131_HUMAN	CP131_HUMAN	15	15	15	sp|Q9UPN4|CP131_HUMAN Centrosomal protein of 131 kDa OS=Homo sapiens OX=9606 GN=CEP131 PE=1 SV=3	1	15	15	15	5	14	7	5	14	7	5	14	7	19.5	19.5	19.5	122.15	0	86.835	By MS/MS	By MS/MS	By MS/MS	6.4	17.7	9.7	7928000	38636000	15310000	4571200	9353200	8174800
CP135_HUMAN	CP135_HUMAN	3	3	3	sp|Q66GS9|CP135_HUMAN Centrosomal protein of 135 kDa OS=Homo sapiens OX=9606 GN=CEP135 PE=1 SV=2	1	3	3	3	1	3	1	1	3	1	1	3	1	3.4	3.4	3.4	133.49	0.00030774	3.9866	By MS/MS	By MS/MS	By MS/MS	0.9	3.4	0.9	134680000	120630000	74223000	0	0	0
CP20A_HUMAN	CP20A_HUMAN	9	9	9	sp|Q6UW02|CP20A_HUMAN Cytochrome P450 20A1 OS=Homo sapiens OX=9606 GN=CYP20A1 PE=1 SV=1	1	9	9	9	2	5	8	2	5	8	2	5	8	24.7	24.7	24.7	52.432	0	21.662	By matching	By MS/MS	By MS/MS	6.9	14.1	22.3	5117500	17864000	50817000	5447000	9951700	37116000
CP250_HUMAN	CP250_HUMAN	4	4	4	sp|Q9BV73|CP250_HUMAN Centrosome-associated protein CEP250 OS=Homo sapiens OX=9606 GN=CEP250 PE=1 SV=2	1	4	4	4	2	4	1	2	4	1	2	4	1	1.7	1.7	1.7	281.13	0.0045865	1.9103	By MS/MS	By MS/MS	By MS/MS	0.6	1.7	0.8	137600000	58763000	3694800	0	0	0
CP2J2_HUMAN	CP2J2_HUMAN	3	3	3	sp|P51589|CP2J2_HUMAN Cytochrome P450 2J2 OS=Homo sapiens OX=9606 GN=CYP2J2 PE=1 SV=2	1	3	3	3	0	0	3	0	0	3	0	0	3	7.6	7.6	7.6	57.61	0.00017013	6.2627			By MS/MS	0	0	7.6	0	0	5601500	0	0	0
CP4FB_HUMAN	CP4FB_HUMAN	1	1	1	sp|Q9HBI6|CP4FB_HUMAN Cytochrome P450 4F11 OS=Homo sapiens OX=9606 GN=CYP4F11 PE=1 SV=3	1	1	1	1	0	0	1	0	0	1	0	0	1	2.7	2.7	2.7	60.145	0.00045607	3.6933			By MS/MS	0	0	2.7	0	0	1244600	0	0	0
CP4FN_HUMAN	CP4FN_HUMAN	1	1	1	sp|Q6NT55|CP4FN_HUMAN Cytochrome P450 4F22 OS=Homo sapiens OX=9606 GN=CYP4F22 PE=1 SV=1	1	1	1	1	0	0	1	0	0	1	0	0	1	2.3	2.3	2.3	61.958	0.0013158	2.8955			By MS/MS	0	0	2.3	0	0	1756100	0	0	0
CP51A_HUMAN	CP51A_HUMAN	15	15	15	sp|Q16850|CP51A_HUMAN Lanosterol 14-alpha demethylase OS=Homo sapiens OX=9606 GN=CYP51A1 PE=1 SV=3	1	15	15	15	15	8	12	15	8	12	15	8	12	37.2	37.2	37.2	56.805	0	47.279	By MS/MS	By MS/MS	By MS/MS	37.2	20.3	27.8	297730000	30610000	91681000	264010000	81937000	182090000
CPEB4_HUMAN;CPEB2_HUMAN;CPEB3_HUMAN	CPEB4_HUMAN	3;1;1	3;1;1	3;1;1	sp|Q17RY0|CPEB4_HUMAN Cytoplasmic polyadenylation element-binding protein 4 OS=Homo sapiens OX=9606 GN=CPEB4 PE=1 SV=1	3	3	3	3	3	2	0	3	2	0	3	2	0	4.8	4.8	4.8	80.151	0.00045872	3.8694	By MS/MS	By matching		4.8	3.2	0	5852000	1503700	0	0	0	0
CPIN1_HUMAN	CPIN1_HUMAN	16	16	16	sp|Q6FI81|CPIN1_HUMAN Anamorsin OS=Homo sapiens OX=9606 GN=CIAPIN1 PE=1 SV=2	1	16	16	16	16	15	15	16	15	15	16	15	15	61.2	61.2	61.2	33.582	0	56.213	By MS/MS	By MS/MS	By MS/MS	61.2	55.8	55.8	417980000	545970000	318670000	241650000	325300000	255360000
CPNE1_HUMAN	CPNE1_HUMAN	8	8	8	sp|Q99829|CPNE1_HUMAN Copine-1 OS=Homo sapiens OX=9606 GN=CPNE1 PE=1 SV=1	1	8	8	8	8	8	6	8	8	6	8	8	6	16.9	16.9	16.9	59.058	0	31.389	By MS/MS	By MS/MS	By MS/MS	16.9	16.9	13.4	135750000	220480000	50449000	105440000	203770000	68313000
CPNE2_HUMAN	CPNE2_HUMAN	3	2	2	sp|Q96FN4|CPNE2_HUMAN Copine-2 OS=Homo sapiens OX=9606 GN=CPNE2 PE=1 SV=3	1	3	2	2	2	1	3	1	0	2	1	0	2	7.3	5.7	5.7	61.189	0.00031696	4.5552	By MS/MS	By matching	By MS/MS	4.4	1.6	7.3	943980	0	2727300	0	0	0
CPNE3_HUMAN;CPNE6_HUMAN;CPNE4_HUMAN;CPNE7_HUMAN	CPNE3_HUMAN	20;1;1;1	20;1;1;1	19;0;0;0	sp|O75131|CPNE3_HUMAN Copine-3 OS=Homo sapiens OX=9606 GN=CPNE3 PE=1 SV=1	4	20	20	19	17	17	19	17	17	19	16	16	18	47.9	47.9	46.2	60.13	0	110.94	By MS/MS	By MS/MS	By MS/MS	38.7	39.7	46.4	511890000	352080000	1646400000	212310000	173240000	912810000
CPNE8_HUMAN;CPNE5_HUMAN;CPNE9_HUMAN	CPNE8_HUMAN	16;6;4	15;5;3	15;5;3	sp|Q86YQ8|CPNE8_HUMAN Copine-8 OS=Homo sapiens OX=9606 GN=CPNE8 PE=1 SV=2	3	16	15	15	16	1	1	15	0	0	15	0	0	34.9	33.3	33.3	63.107	0	67.994	By MS/MS	By matching	By matching	34.9	1.6	1.6	109460000	0	0	0	0	0
CPNS1_HUMAN;CPNS2_HUMAN	CPNS1_HUMAN	10;2	10;2	10;2	sp|P04632|CPNS1_HUMAN Calpain small subunit 1 OS=Homo sapiens OX=9606 GN=CAPNS1 PE=1 SV=1	2	10	10	10	10	10	10	10	10	10	10	10	10	66.8	66.8	66.8	28.315	0	126.87	By MS/MS	By MS/MS	By MS/MS	66.8	66.8	66.8	496410000	284090000	573990000	498160000	388310000	901320000
CPPED_HUMAN	CPPED_HUMAN	9	9	9	sp|Q9BRF8|CPPED_HUMAN Serine/threonine-protein phosphatase CPPED1 OS=Homo sapiens OX=9606 GN=CPPED1 PE=1 SV=3	1	9	9	9	8	9	8	8	9	8	8	9	8	40.8	40.8	40.8	35.548	0	50.583	By MS/MS	By MS/MS	By MS/MS	36	40.8	37.9	45773000	64153000	53660000	11479000	17940000	17675000
CPSF1_HUMAN	CPSF1_HUMAN	27	27	27	sp|Q10570|CPSF1_HUMAN Cleavage and polyadenylation specificity factor subunit 1 OS=Homo sapiens OX=9606 GN=CPSF1 PE=1 SV=2	1	27	27	27	22	25	21	22	25	21	22	25	21	24.8	24.8	24.8	160.88	0	88.379	By MS/MS	By MS/MS	By MS/MS	21.1	23.8	18.7	105840000	174790000	88083000	49283000	81347000	57667000
CPSF2_HUMAN	CPSF2_HUMAN	28	28	28	sp|Q9P2I0|CPSF2_HUMAN Cleavage and polyadenylation specificity factor subunit 2 OS=Homo sapiens OX=9606 GN=CPSF2 PE=1 SV=2	1	28	28	28	24	24	25	24	24	25	24	24	25	46.7	46.7	46.7	88.486	0	88.977	By MS/MS	By MS/MS	By MS/MS	41.2	40.3	43.1	299810000	293230000	223930000	490430000	550120000	580240000
CPSF3_HUMAN	CPSF3_HUMAN	18	18	18	sp|Q9UKF6|CPSF3_HUMAN Cleavage and polyadenylation specificity factor subunit 3 OS=Homo sapiens OX=9606 GN=CPSF3 PE=1 SV=1	1	18	18	18	16	16	14	16	16	14	16	16	14	31	31	31	77.485	0	80.316	By MS/MS	By MS/MS	By MS/MS	27.3	27.3	27.9	170980000	156710000	100390000	66172000	69633000	64597000
CPSF4_HUMAN	CPSF4_HUMAN	6	6	6	sp|O95639|CPSF4_HUMAN Cleavage and polyadenylation specificity factor subunit 4 OS=Homo sapiens OX=9606 GN=CPSF4 PE=1 SV=1	1	6	6	6	6	6	6	6	6	6	6	6	6	33.1	33.1	33.1	30.255	0	14.948	By MS/MS	By MS/MS	By MS/MS	33.1	33.1	33.1	17521000	26646000	17086000	13640000	18016000	13341000
CPSF5_HUMAN	CPSF5_HUMAN	15	15	15	sp|O43809|CPSF5_HUMAN Cleavage and polyadenylation specificity factor subunit 5 OS=Homo sapiens OX=9606 GN=NUDT21 PE=1 SV=1	1	15	15	15	15	15	13	15	15	13	15	15	13	67.8	67.8	67.8	26.227	0	84.285	By MS/MS	By MS/MS	By MS/MS	67.8	67.8	64.8	790670000	878770000	805470000	1694000000	2298900000	2082100000
CPSF6_HUMAN	CPSF6_HUMAN	12	12	12	sp|Q16630|CPSF6_HUMAN Cleavage and polyadenylation specificity factor subunit 6 OS=Homo sapiens OX=9606 GN=CPSF6 PE=1 SV=2	1	12	12	12	9	10	11	9	10	11	9	10	11	28.3	28.3	28.3	59.209	0	51.381	By MS/MS	By MS/MS	By MS/MS	19.4	25.6	28.1	258790000	372080000	218760000	374830000	523410000	369190000
CPSF7_HUMAN	CPSF7_HUMAN	13	13	13	sp|Q8N684|CPSF7_HUMAN Cleavage and polyadenylation specificity factor subunit 7 OS=Homo sapiens OX=9606 GN=CPSF7 PE=1 SV=1	1	13	13	13	11	11	10	11	11	10	11	11	10	31	31	31	52.049	0	41.049	By MS/MS	By MS/MS	By MS/MS	28.7	28.7	19.7	216600000	184130000	136900000	222520000	213770000	221250000
CPSM_HUMAN	CPSM_HUMAN	93	93	89	sp|P31327|CPSM_HUMAN Carbamoyl-phosphate synthase [ammonia], mitochondrial OS=Homo sapiens OX=9606 GN=CPS1 PE=1 SV=2	1	93	93	89	93	13	5	93	13	5	89	9	3	73.4	73.4	71.4	164.94	0	323.31	By MS/MS	By MS/MS	By matching	73.4	9.5	2.9	38021000000	59336000	21681000	12048000000	5027900	2612600
CPT1A_HUMAN;CPT1B_HUMAN	CPT1A_HUMAN	26;1	26;1	26;1	sp|P50416|CPT1A_HUMAN Carnitine O-palmitoyltransferase 1, liver isoform OS=Homo sapiens OX=9606 GN=CPT1A PE=1 SV=2	2	26	26	26	25	20	26	25	20	26	25	20	26	42.6	42.6	42.6	88.367	0	142.22	By MS/MS	By MS/MS	By MS/MS	41.3	34.3	42.6	938860000	291410000	672540000	1513700000	523370000	1539600000
CPT2_HUMAN	CPT2_HUMAN	20	20	20	sp|P23786|CPT2_HUMAN Carnitine O-palmitoyltransferase 2, mitochondrial OS=Homo sapiens OX=9606 GN=CPT2 PE=1 SV=2	1	20	20	20	19	19	14	19	19	14	19	19	14	36.5	36.5	36.5	73.776	0	66.572	By MS/MS	By MS/MS	By MS/MS	34.3	36.3	24	231060000	160700000	132610000	69590000	54975000	73181000
CPTP_HUMAN	CPTP_HUMAN	2	2	2	sp|Q5TA50|CPTP_HUMAN Ceramide-1-phosphate transfer protein OS=Homo sapiens OX=9606 GN=CPTP PE=1 SV=1	1	2	2	2	2	1	1	2	1	1	2	1	1	15.9	15.9	15.9	24.365	0	9.7626	By MS/MS	By MS/MS	By MS/MS	15.9	10.3	10.3	3069900	1137800	1749200	0	0	0
CPVL_HUMAN	CPVL_HUMAN	6	6	6	sp|Q9H3G5|CPVL_HUMAN Probable serine carboxypeptidase CPVL OS=Homo sapiens OX=9606 GN=CPVL PE=1 SV=2	1	6	6	6	0	6	0	0	6	0	0	6	0	15.1	15.1	15.1	54.163	0	10.372		By MS/MS		0	15.1	0	0	29607000	0	0	0	0
CPZIP_HUMAN	CPZIP_HUMAN	12	12	12	sp|Q6JBY9|CPZIP_HUMAN CapZ-interacting protein OS=Homo sapiens OX=9606 GN=RCSD1 PE=1 SV=1	1	12	12	12	0	12	0	0	12	0	0	12	0	48.3	48.3	48.3	44.503	0	85.367		By MS/MS		0	48.3	0	0	129750000	0	0	0	0
CR025_HUMAN	CR025_HUMAN	3	3	3	sp|Q96B23|CR025_HUMAN Uncharacterized protein C18orf25 OS=Homo sapiens OX=9606 GN=C18orf25 PE=1 SV=3	1	3	3	3	2	3	2	2	3	2	2	3	2	9.2	9.2	9.2	43.395	0	7.0775	By MS/MS	By MS/MS	By MS/MS	5.7	9.2	6.2	8906800	14625000	4365600	0	0	0
CR3L4_HUMAN	CR3L4_HUMAN	2	2	2	sp|Q8TEY5|CR3L4_HUMAN Cyclic AMP-responsive element-binding protein 3-like protein 4 OS=Homo sapiens OX=9606 GN=CREB3L4 PE=1 SV=1	1	2	2	2	0	0	2	0	0	2	0	0	2	10.6	10.6	10.6	43.432	0.0001715	6.5054			By MS/MS	0	0	10.6	0	0	2740800	0	0	0
CRADD_HUMAN	CRADD_HUMAN	1	1	1	sp|P78560|CRADD_HUMAN Death domain-containing protein CRADD OS=Homo sapiens OX=9606 GN=CRADD PE=1 SV=1	1	1	1	1	0	1	1	0	1	1	0	1	1	8.5	8.5	8.5	22.745	0.00074761	3.3714		By MS/MS	By MS/MS	0	8.5	8.5	0	5760600	3580900	0	19474000	16193000
CRBG1_HUMAN	CRBG1_HUMAN	25	25	25	sp|Q9Y4K1|CRBG1_HUMAN Beta/gamma crystallin domain-containing protein 1 OS=Homo sapiens OX=9606 GN=CRYBG1 PE=1 SV=3	1	25	25	25	0	16	24	0	16	24	0	16	24	22.5	22.5	22.5	188.67	0	89.327		By MS/MS	By MS/MS	0	14.8	21.5	0	49834000	186450000	0	97006000	100120000
CRBN_HUMAN	CRBN_HUMAN	3	3	3	sp|Q96SW2|CRBN_HUMAN Protein cereblon OS=Homo sapiens OX=9606 GN=CRBN PE=1 SV=1	1	3	3	3	2	1	3	2	1	3	2	1	3	9.7	9.7	9.7	50.545	0	7.9603	By MS/MS	By MS/MS	By MS/MS	5.7	3.2	9.7	5996500	1916000	4008200	24610000	0	18924000
CRCC2_HUMAN	CRCC2_HUMAN	1	1	1	sp|H7BZ55|CRCC2_HUMAN Putative ciliary rootlet coiled-coil protein 2 OS=Homo sapiens OX=9606 GN=CROCC2 PE=5 SV=4	1	1	1	1	0	0	1	0	0	1	0	0	1	0.6	0.6	0.6	185.64	0.0085843	1.5861			By MS/MS	0	0	0.6	0	0	15856000	0	0	0
CRCM1_HUMAN	CRCM1_HUMAN	1	1	1	sp|Q96D31|CRCM1_HUMAN Calcium release-activated calcium channel protein 1 OS=Homo sapiens OX=9606 GN=ORAI1 PE=1 SV=2	1	1	1	1	0	0	1	0	0	1	0	0	1	4.3	4.3	4.3	32.668	0.00045434	3.6332			By MS/MS	0	0	4.3	0	0	1754400	0	0	0
CREB1_HUMAN	CREB1_HUMAN	3	3	1	sp|P16220|CREB1_HUMAN Cyclic AMP-responsive element-binding protein 1 OS=Homo sapiens OX=9606 GN=CREB1 PE=1 SV=2	1	3	3	1	3	3	3	3	3	3	1	1	1	8.8	8.8	4.1	36.688	0	6.815	By MS/MS	By MS/MS	By MS/MS	8.8	8.8	8.8	69486000	49699000	57166000	46639000	43880000	44700000
CREL2_HUMAN	CREL2_HUMAN	6	6	6	sp|Q6UXH1|CREL2_HUMAN Protein disulfide isomerase CRELD2 OS=Homo sapiens OX=9606 GN=CRELD2 PE=1 SV=1	1	6	6	6	3	2	6	3	2	6	3	2	6	26.9	26.9	26.9	38.191	0	74.002	By MS/MS	By MS/MS	By MS/MS	17.3	7.4	26.9	23627000	26465000	113120000	28553000	46424000	75741000
CRIM1_HUMAN	CRIM1_HUMAN	15	15	15	sp|Q9NZV1|CRIM1_HUMAN Cysteine-rich motor neuron 1 protein OS=Homo sapiens OX=9606 GN=CRIM1 PE=1 SV=1	1	15	15	15	15	1	0	15	1	0	15	1	0	20.6	20.6	20.6	113.74	0	72.517	By MS/MS	By matching		20.6	1.2	0	67232000	2607800	0	0	0	0
CRIP1_HUMAN	CRIP1_HUMAN	4	4	4	sp|P50238|CRIP1_HUMAN Cysteine-rich protein 1 OS=Homo sapiens OX=9606 GN=CRIP1 PE=1 SV=3	1	4	4	4	4	3	0	4	3	0	4	3	0	50.6	50.6	50.6	8.5328	0	7.8724	By MS/MS	By MS/MS		50.6	39	0	477490000	77378000	0	331060000	44895000	0
CRIP2_HUMAN	CRIP2_HUMAN	12	12	12	sp|P52943|CRIP2_HUMAN Cysteine-rich protein 2 OS=Homo sapiens OX=9606 GN=CRIP2 PE=1 SV=1	1	12	12	12	3	1	12	3	1	12	3	1	12	66.3	66.3	66.3	22.492	0	120.14	By MS/MS	By matching	By MS/MS	19.2	8.7	66.3	20812000	569730	728810000	4318600	0	610790000
CRIPT_HUMAN	CRIPT_HUMAN	2	2	2	sp|Q9P021|CRIPT_HUMAN Cysteine-rich PDZ-binding protein OS=Homo sapiens OX=9606 GN=CRIPT PE=1 SV=1	1	2	2	2	2	1	1	2	1	1	2	1	1	27.7	27.7	27.7	11.216	0	7.0752	By MS/MS	By MS/MS	By matching	27.7	10.9	10.9	11200000	1001800	3308700	0	0	0
CRK_HUMAN	CRK_HUMAN	14	14	14	sp|P46108|CRK_HUMAN Adapter molecule crk OS=Homo sapiens OX=9606 GN=CRK PE=1 SV=2	1	14	14	14	12	11	13	12	11	13	12	11	13	58.2	58.2	58.2	33.83	0	58.551	By MS/MS	By MS/MS	By MS/MS	51.6	46.4	55.6	121230000	42999000	106720000	49157000	25809000	59655000
CRKL_HUMAN	CRKL_HUMAN	13	13	13	sp|P46109|CRKL_HUMAN Crk-like protein OS=Homo sapiens OX=9606 GN=CRKL PE=1 SV=1	1	13	13	13	11	13	8	11	13	8	11	13	8	54.5	54.5	54.5	33.777	0	61.026	By MS/MS	By MS/MS	By MS/MS	46.2	54.5	36	157010000	232620000	65587000	137170000	249990000	115410000
CRLF3_HUMAN	CRLF3_HUMAN	10	10	10	sp|Q8IUI8|CRLF3_HUMAN Cytokine receptor-like factor 3 OS=Homo sapiens OX=9606 GN=CRLF3 PE=1 SV=2	1	10	10	10	7	10	2	7	10	2	7	10	2	38.5	38.5	38.5	49.765	0	38.935	By MS/MS	By MS/MS	By matching	23.3	38.5	8.8	63231000	149560000	5380000	15512000	96628000	5521000
CRNL1_HUMAN	CRNL1_HUMAN	17	17	17	sp|Q9BZJ0|CRNL1_HUMAN Crooked neck-like protein 1 OS=Homo sapiens OX=9606 GN=CRNKL1 PE=1 SV=4	1	17	17	17	11	15	15	11	15	15	11	15	15	22.3	22.3	22.3	100.45	0	62.269	By MS/MS	By MS/MS	By MS/MS	15.4	19.7	20.3	67873000	176500000	80268000	19898000	46867000	34491000
CROCC_HUMAN;CROL2_HUMAN	CROCC_HUMAN	4;1	4;1	4;1	sp|Q5TZA2|CROCC_HUMAN Rootletin OS=Homo sapiens OX=9606 GN=CROCC PE=1 SV=1	2	4	4	4	3	2	3	3	2	3	3	2	3	2.2	2.2	2.2	228.52	0.00016609	5.6518	By MS/MS	By MS/MS	By MS/MS	1.7	0.8	1.8	271180000	159040000	215080000	248350000	0	260220000
CRTAP_HUMAN	CRTAP_HUMAN	13	13	13	sp|O75718|CRTAP_HUMAN Cartilage-associated protein OS=Homo sapiens OX=9606 GN=CRTAP PE=1 SV=1	1	13	13	13	13	2	7	13	2	7	13	2	7	35.2	35.2	35.2	46.561	0	45.948	By MS/MS	By MS/MS	By MS/MS	35.2	3.7	18.7	236740000	4778200	21405000	170080000	9288900	19622000
CRTC2_HUMAN	CRTC2_HUMAN	4	4	4	sp|Q53ET0|CRTC2_HUMAN CREB-regulated transcription coactivator 2 OS=Homo sapiens OX=9606 GN=CRTC2 PE=1 SV=2	1	4	4	4	1	0	4	1	0	4	1	0	4	11.5	11.5	11.5	73.301	0	22.194	By MS/MS		By MS/MS	4.8	0	11.5	638130	0	8648600	0	0	0
CRTC3_HUMAN	CRTC3_HUMAN	7	7	7	sp|Q6UUV7|CRTC3_HUMAN CREB-regulated transcription coactivator 3 OS=Homo sapiens OX=9606 GN=CRTC3 PE=1 SV=2	1	7	7	7	7	3	0	7	3	0	7	3	0	19.1	19.1	19.1	66.958	0	27.69	By MS/MS	By MS/MS		19.1	8.9	0	23084000	4800900	0	35759000	12676000	0
CRTP1_HUMAN	CRTP1_HUMAN	1	1	1	sp|A8MQ03|CRTP1_HUMAN Cysteine-rich tail protein 1 OS=Homo sapiens OX=9606 GN=CYSRT1 PE=1 SV=1	1	1	1	1	1	0	0	1	0	0	1	0	0	18.1	18.1	18.1	15.313	0	15.719	By MS/MS			18.1	0	0	1565700	0	0	0	0	0
CRYL1_HUMAN	CRYL1_HUMAN	3	3	3	sp|Q9Y2S2|CRYL1_HUMAN Lambda-crystallin homolog OS=Homo sapiens OX=9606 GN=CRYL1 PE=1 SV=3	1	3	3	3	0	2	3	0	2	3	0	2	3	10.7	10.7	10.7	35.419	0.00016205	5.1043		By MS/MS	By MS/MS	0	7.2	10.7	0	6510000	7930900	0	22071000	23959000
CS025_HUMAN	CS025_HUMAN	3	3	3	sp|Q9UFG5|CS025_HUMAN UPF0449 protein C19orf25 OS=Homo sapiens OX=9606 GN=C19orf25 PE=1 SV=2	1	3	3	3	3	1	3	3	1	3	3	1	3	43.2	43.2	43.2	12.878	0	8.7568	By MS/MS	By MS/MS	By MS/MS	43.2	16.9	43.2	10236000	9506300	15027000	14386000	0	26881000
CS047_HUMAN	CS047_HUMAN	1	1	1	sp|Q8N9M1|CS047_HUMAN Uncharacterized protein C19orf47 OS=Homo sapiens OX=9606 GN=C19orf47 PE=1 SV=1	1	1	1	1	1	1	1	1	1	1	1	1	1	3.3	3.3	3.3	44.746	0.00031491	4.4131	By MS/MS	By MS/MS	By MS/MS	3.3	3.3	3.3	0	817720	833580	0	0	0
CS048_HUMAN	CS048_HUMAN	1	1	1	sp|Q6RUI8|CS048_HUMAN Uncharacterized protein C19orf48 OS=Homo sapiens OX=9606 GN=C19orf48 PE=4 SV=1	1	1	1	1	1	1	1	1	1	1	1	1	1	8.5	8.5	8.5	13.085	0.009901	1.5182	By MS/MS	By MS/MS	By MS/MS	8.5	8.5	8.5	7076200	3300900	5621300	0	0	0
CS054_HUMAN	CS054_HUMAN	1	1	1	sp|Q5BKX5|CS054_HUMAN UPF0692 protein C19orf54 OS=Homo sapiens OX=9606 GN=C19orf54 PE=1 SV=2	1	1	1	1	0	1	1	0	1	1	0	1	1	3.7	3.7	3.7	37.778	0.00031387	4.3544		By MS/MS	By MS/MS	0	3.7	3.7	0	2921100	0	0	0	0
CSCL2_HUMAN	CSCL2_HUMAN	5	5	5	sp|Q5T3F8|CSCL2_HUMAN CSC1-like protein 2 OS=Homo sapiens OX=9606 GN=TMEM63B PE=1 SV=1	1	5	5	5	5	0	4	5	0	4	5	0	4	5.6	5.6	5.6	94.957	0.00017129	6.4822	By MS/MS		By MS/MS	5.6	0	4.1	18364000	0	15660000	44877000	0	38729000
CSDE1_HUMAN	CSDE1_HUMAN	37	37	37	sp|O75534|CSDE1_HUMAN Cold shock domain-containing protein E1 OS=Homo sapiens OX=9606 GN=CSDE1 PE=1 SV=2	1	37	37	37	36	37	32	36	37	32	36	37	32	50.8	50.8	50.8	88.884	0	195.28	By MS/MS	By MS/MS	By MS/MS	49.6	50.8	43.9	1473000000	1073300000	1068900000	209900000	174670000	250580000
CSF2R_HUMAN	CSF2R_HUMAN	2	2	2	sp|P15509|CSF2R_HUMAN Granulocyte-macrophage colony-stimulating factor receptor subunit alpha OS=Homo sapiens OX=9606 GN=CSF2RA PE=1 SV=1	1	2	2	2	2	0	0	2	0	0	2	0	0	11.8	11.8	11.8	46.206	0	8.5883	By MS/MS			11.8	0	0	4413900	0	0	0	0	0
CSK_HUMAN;MATK_HUMAN	CSK_HUMAN	19;1	19;1	19;1	sp|P41240|CSK_HUMAN Tyrosine-protein kinase CSK OS=Homo sapiens OX=9606 GN=CSK PE=1 SV=1	2	19	19	19	16	19	14	16	19	14	16	19	14	51.3	51.3	51.3	50.704	0	51.563	By MS/MS	By MS/MS	By MS/MS	42	51.3	36.2	119410000	410740000	144610000	32201000	107650000	60272000
CSK21_HUMAN;CSK23_HUMAN	CSK21_HUMAN;CSK23_HUMAN	20;17	20;17	20;17	sp|P68400|CSK21_HUMAN Casein kinase II subunit alpha OS=Homo sapiens OX=9606 GN=CSNK2A1 PE=1 SV=1;sp|Q8NEV1|CSK23_HUMAN Casein kinase II subunit alpha 3 OS=Homo sapiens OX=9606 GN=CSNK2A3 PE=1 SV=2	2	20	20	20	16	20	12	16	20	12	16	20	12	55.5	55.5	55.5	45.143	0	101.61	By MS/MS	By MS/MS	By MS/MS	55	55.5	43	443890000	990990000	242880000	73481000	167740000	79729000
CSK22_HUMAN	CSK22_HUMAN	16	16	16	sp|P19784|CSK22_HUMAN Casein kinase II subunit alpha OS=Homo sapiens OX=9606 GN=CSNK2A2 PE=1 SV=1	1	16	16	16	15	15	14	15	15	14	15	15	14	59.7	59.7	59.7	41.213	0	80.136	By MS/MS	By MS/MS	By MS/MS	57.4	56.6	51.7	268060000	495300000	138320000	37916000	69193000	31498000
CSK2B_HUMAN	CSK2B_HUMAN	7	7	7	sp|P67870|CSK2B_HUMAN Casein kinase II subunit beta OS=Homo sapiens OX=9606 GN=CSNK2B PE=1 SV=1	1	7	7	7	7	7	7	7	7	7	7	7	7	45.6	45.6	45.6	24.942	0	47.431	By MS/MS	By MS/MS	By MS/MS	45.6	45.6	45.6	224020000	357240000	142060000	328310000	720820000	310580000
CSKI2_HUMAN	CSKI2_HUMAN	7	7	7	sp|Q8WXE0|CSKI2_HUMAN Caskin-2 OS=Homo sapiens OX=9606 GN=CASKIN2 PE=1 SV=2	1	7	7	7	2	2	6	2	2	6	2	2	6	9.7	9.7	9.7	126.78	0	21.925	By MS/MS	By MS/MS	By MS/MS	2.3	2.3	8.5	3492300	5814000	18674000	6386700	9308400	0
CSKP_HUMAN	CSKP_HUMAN	17	17	17	sp|O14936|CSKP_HUMAN Peripheral plasma membrane protein CASK OS=Homo sapiens OX=9606 GN=CASK PE=1 SV=3	1	17	17	17	10	3	17	10	3	17	10	3	17	22.4	22.4	22.4	105.12	0	68.625	By MS/MS	By MS/MS	By MS/MS	14.1	3.5	22.4	72817000	46653000	121270000	71865000	15480000	123580000
CSN1_HUMAN	CSN1_HUMAN	14	14	14	sp|Q13098|CSN1_HUMAN COP9 signalosome complex subunit 1 OS=Homo sapiens OX=9606 GN=GPS1 PE=1 SV=4	1	14	14	14	13	14	12	13	14	12	13	14	12	38.3	38.3	38.3	55.536	0	63.509	By MS/MS	By MS/MS	By MS/MS	36.7	38.3	33.4	282270000	308200000	206790000	84599000	91571000	86506000
CSN2_HUMAN	CSN2_HUMAN	15	15	15	sp|P61201|CSN2_HUMAN COP9 signalosome complex subunit 2 OS=Homo sapiens OX=9606 GN=COPS2 PE=1 SV=1	1	15	15	15	15	15	11	15	15	11	15	15	11	40.6	40.6	40.6	51.596	0	87.951	By MS/MS	By MS/MS	By MS/MS	40.6	40.6	27.3	475670000	529210000	193810000	116580000	144840000	92023000
CSN3_HUMAN	CSN3_HUMAN	11	11	11	sp|Q9UNS2|CSN3_HUMAN COP9 signalosome complex subunit 3 OS=Homo sapiens OX=9606 GN=COPS3 PE=1 SV=3	1	11	11	11	10	10	10	10	10	10	10	10	10	39.2	39.2	39.2	47.873	0	83.922	By MS/MS	By MS/MS	By MS/MS	36.4	35.2	33.8	125420000	399980000	298670000	809250000	1175700000	875490000
CSN4_HUMAN	CSN4_HUMAN	22	22	22	sp|Q9BT78|CSN4_HUMAN COP9 signalosome complex subunit 4 OS=Homo sapiens OX=9606 GN=COPS4 PE=1 SV=1	1	22	22	22	22	21	19	22	21	19	22	21	19	66.3	66.3	66.3	46.268	0	148.25	By MS/MS	By MS/MS	By MS/MS	66.3	65.5	59.9	473920000	664330000	325990000	94372000	177170000	111580000
CSN5_HUMAN	CSN5_HUMAN	12	12	12	sp|Q92905|CSN5_HUMAN COP9 signalosome complex subunit 5 OS=Homo sapiens OX=9606 GN=COPS5 PE=1 SV=4	1	12	12	12	12	11	10	12	11	10	12	11	10	46.1	46.1	46.1	37.578	0	33.852	By MS/MS	By MS/MS	By MS/MS	46.1	40.4	37.1	188220000	270590000	153280000	181910000	255310000	189780000
CSN6_HUMAN	CSN6_HUMAN	10	10	10	sp|Q7L5N1|CSN6_HUMAN COP9 signalosome complex subunit 6 OS=Homo sapiens OX=9606 GN=COPS6 PE=1 SV=1	1	10	10	10	9	9	10	9	9	10	9	9	10	41	41	41	36.163	0	49.539	By MS/MS	By MS/MS	By MS/MS	38.8	38.8	41	154330000	202310000	123320000	151400000	247800000	165650000
CSN7A_HUMAN	CSN7A_HUMAN	8	8	8	sp|Q9UBW8|CSN7A_HUMAN COP9 signalosome complex subunit 7a OS=Homo sapiens OX=9606 GN=COPS7A PE=1 SV=1	1	8	8	8	5	4	8	5	4	8	5	4	8	37.8	37.8	37.8	30.276	0	44.755	By MS/MS	By MS/MS	By MS/MS	26.9	18.9	37.8	42721000	16663000	42854000	15456000	9642300	16179000
CSN7B_HUMAN	CSN7B_HUMAN	8	8	8	sp|Q9H9Q2|CSN7B_HUMAN COP9 signalosome complex subunit 7b OS=Homo sapiens OX=9606 GN=COPS7B PE=1 SV=1	1	8	8	8	8	8	3	8	8	3	8	8	3	39	39	39	29.622	0	24.441	By MS/MS	By MS/MS	By MS/MS	39	39	15.5	84995000	146330000	9728700	48771000	126200000	35553000
CSN8_HUMAN	CSN8_HUMAN	7	7	7	sp|Q99627|CSN8_HUMAN COP9 signalosome complex subunit 8 OS=Homo sapiens OX=9606 GN=COPS8 PE=1 SV=1	1	7	7	7	5	6	6	5	6	6	5	6	6	50.7	50.7	50.7	23.225	0	54.167	By MS/MS	By MS/MS	By MS/MS	34.9	47.4	38.3	118870000	150530000	69161000	55957000	94873000	55836000
CSN9_HUMAN	CSN9_HUMAN	1	1	1	sp|Q8WXC6|CSN9_HUMAN COP9 signalosome complex subunit 9 OS=Homo sapiens OX=9606 GN=COPS9 PE=1 SV=3	1	1	1	1	1	1	1	1	1	1	1	1	1	35.1	35.1	35.1	6.2107	0.00031032	4.1139	By MS/MS	By matching	By MS/MS	35.1	35.1	35.1	62600000	23258000	22149000	0	0	0
CSPG4_HUMAN	CSPG4_HUMAN	6	6	6	sp|Q6UVK1|CSPG4_HUMAN Chondroitin sulfate proteoglycan 4 OS=Homo sapiens OX=9606 GN=CSPG4 PE=1 SV=2	1	6	6	6	6	0	0	6	0	0	6	0	0	4.2	4.2	4.2	250.53	0	19.931	By MS/MS			4.2	0	0	12833000	0	0	0	0	0
CSPP1_HUMAN	CSPP1_HUMAN	3	3	3	sp|Q1MSJ5|CSPP1_HUMAN Centrosome and spindle pole-associated protein 1 OS=Homo sapiens OX=9606 GN=CSPP1 PE=1 SV=4	1	3	3	3	1	3	0	1	3	0	1	3	0	4.3	4.3	4.3	145.52	0	7.2578	By MS/MS	By MS/MS		1.3	4.3	0	487650	1865500	0	0	0	0
CSRP1_HUMAN	CSRP1_HUMAN	11	11	11	sp|P21291|CSRP1_HUMAN Cysteine and glycine-rich protein 1 OS=Homo sapiens OX=9606 GN=CSRP1 PE=1 SV=3	1	11	11	11	11	10	10	11	10	10	11	10	10	67.9	67.9	67.9	20.567	0	136.16	By MS/MS	By MS/MS	By MS/MS	67.9	64.2	64.2	1646900000	147400000	674040000	315520000	52783000	207740000
CSRP2_HUMAN	CSRP2_HUMAN	5	5	5	sp|Q16527|CSRP2_HUMAN Cysteine and glycine-rich protein 2 OS=Homo sapiens OX=9606 GN=CSRP2 PE=1 SV=3	1	5	5	5	5	4	0	5	4	0	5	4	0	40.4	40.4	40.4	20.954	0	13.973	By MS/MS	By MS/MS		40.4	32.6	0	25705000	8026300	0	0	0	0
CSTF1_HUMAN	CSTF1_HUMAN	11	11	11	sp|Q05048|CSTF1_HUMAN Cleavage stimulation factor subunit 1 OS=Homo sapiens OX=9606 GN=CSTF1 PE=1 SV=1	1	11	11	11	9	11	10	9	11	10	9	11	10	34.6	34.6	34.6	48.357	0	60.28	By MS/MS	By MS/MS	By MS/MS	26.7	34.6	32.7	214110000	178820000	147390000	268340000	243900000	252970000
CSTF2_HUMAN	CSTF2_HUMAN	14	14	8	sp|P33240|CSTF2_HUMAN Cleavage stimulation factor subunit 2 OS=Homo sapiens OX=9606 GN=CSTF2 PE=1 SV=1	1	14	14	8	13	12	9	13	12	9	7	7	5	38.6	38.6	24.4	60.959	0	76.255	By MS/MS	By MS/MS	By MS/MS	34.5	29.5	22.2	289620000	279800000	122500000	79189000	98708000	66544000
CSTF3_HUMAN	CSTF3_HUMAN	13	13	13	sp|Q12996|CSTF3_HUMAN Cleavage stimulation factor subunit 3 OS=Homo sapiens OX=9606 GN=CSTF3 PE=1 SV=1	1	13	13	13	13	11	7	13	11	7	13	11	7	25.2	25.2	25.2	82.921	0	53.954	By MS/MS	By MS/MS	By MS/MS	25.2	22.7	13.5	111290000	89243000	50067000	33763000	36571000	31455000
CSTFT_HUMAN	CSTFT_HUMAN	10	4	4	sp|Q9H0L4|CSTFT_HUMAN Cleavage stimulation factor subunit 2 tau variant OS=Homo sapiens OX=9606 GN=CSTF2T PE=1 SV=1	1	10	4	4	10	8	7	4	3	3	4	3	3	30.5	17.2	17.2	64.436	0	66.038	By MS/MS	By MS/MS	By MS/MS	30.5	26	21.8	42990000	8616300	10527000	34982000	29682000	18315000
[truncated: 6,086 more rows]
