# Supplementary material for: Validity of the cell‐extracted proteome as a substrate pool for exploring phosphorylation motifs of kinases
Source: Genes Cells. 2023 Sep 2;28(10):727–35. doi: 10.1111/gtc.13063 (PMC11447832; doi:10.1111/gtc.13063)
Supplement: Supplementary file 3 — Table S2. In vitro substrates identified from in vitro kinase reaction experiments (.xlsx). (a) In vitro substrates identified from in vitro kinase reaction using CK2. (b) In vitro substrates identified from in vitro kinase reaction using ERK1. (c) In vitro substrates identified from in vitro kinase reaction using PKA. [file GTC-28-727-s003.xlsx]

## Sheet: Legends
Table S2 In vitro substrates identified from in vitro kinase reaction experiments.
(a) In vitro substrates identified from in vitro kinase reaction using CK2
(b) In vitro substrates identified from in vitro kinase reaction using ERK1
(c) In vitro substrates identified from in vitro kinase reaction using PKA

## Sheet: Table S2a (CK2)
T: Leading proteins	T: Protein	T: Proteins	T: Positions within proteins	T: Sequence window	T: Fasta headers	C: Amino acid	H/J global proteome_normalized ratio	H/M global proteome_normalized ratio	J/M global proteome_normalized ratio	H/J in vitro substrate_normalized ratio	H/M in vitro substrate_normalized ratio	J/M in vitro substrate_normalized ratio	H/J_normalized ratio_rep1	H/J_normalized ratio_rep2	H/J_normalized ratio_rep3	H/M_normalized ratio_rep1	H/M_normalized ratio_rep2	H/M_normalized ratio_rep3	J/M_normalized ratio_rep1	J/M_normalized ratio_rep2	J/M_normalized ratio_rep3
1433B_HUMAN	1433B_HUMAN	1433B_HUMAN	39	MAAAMKAVTEQGHELSNEERNLLSVAYKNVV	sp|P31946|1433B_HUMAN 14-3-3 protein beta/alpha OS=Homo sapiens OX=9606 GN=YWHAB PE=1 SV=3	S	0.6143	0.5047	-0.1096	0.5154	0.2301	-0.243075	0.5023	0.7539	0.3282	-0.2745	0.4946	0.2456	-0.6575	-0.1286	-0.0738
1433B_HUMAN	1433B_HUMAN	1433B_HUMAN	132	KVFYLKMKGDYFRYLSEVASGDNKQTTVSNS	sp|P31946|1433B_HUMAN 14-3-3 protein beta/alpha OS=Homo sapiens OX=9606 GN=YWHAB PE=1 SV=3	S	0.6143	0.5047	-0.1096	2.31525	-0.3688	-2.64182	N/A	2.4531	-15	-15	0.722	-15	-15	-1.6004	-2.7021
1433G_HUMAN	1433G_HUMAN	1433G_HUMAN	38	MAAAMKNVTELNEPLSNEERNLLSVAYKNVV	sp|P61981|1433G_HUMAN 14-3-3 protein gamma OS=Homo sapiens OX=9606 GN=YWHAG PE=1 SV=2	S	0.0588	1.3084	1.2496	1.3659	0.7846	-0.539075	0.9018	1.6978	-15	0.6669	2.0455	-15	-0.1156	0.4784	-0.3839
1433T_HUMAN	1433T_HUMAN	1433T_HUMAN	37	MATCMKAVTEQGAELSNEERNLLSVAYKNVV	sp|P27348|1433T_HUMAN 14-3-3 protein theta OS=Homo sapiens OX=9606 GN=YWHAQ PE=1 SV=1	S	0.6157	1.1147	0.499	0.0679	-0.0356	-0.061275	-0.0388	0.2851	0.0149	-0.5359	0.9913	-0.0201	-0.3778	0.8369	-0.0262
1433T_HUMAN	1433T_HUMAN	1433T_HUMAN	232	IMQLLRDNLTLWTSDSAGEECDAAEGAEN__	sp|P27348|1433T_HUMAN 14-3-3 protein theta OS=Homo sapiens OX=9606 GN=YWHAQ PE=1 SV=1	S	0.6157	1.1147	0.499	N/A	N/A	N/A	N/A	N/A	-15	N/A	N/A	N/A	N/A	N/A	15
1433Z_HUMAN	1433Z_HUMAN	1433Z_HUMAN	37	MAACMKSVTEQGAELSNEERNLLSVAYKNVV	sp|P63104|1433Z_HUMAN 14-3-3 protein zeta/delta OS=Homo sapiens OX=9606 GN=YWHAZ PE=1 SV=1	S	0.2623	-0.9453	-1.2076	-0.0128	-1.8464	-1.79138	-0.2045	0.7753	-0.2436	-2.055	-0.3794	-1.8309	-1.7312	-1.024	-1.5785
4EBP1_HUMAN	4EBP1_HUMAN	4EBP1_HUMAN	112	HLRNSPEDKRAGGEESQFEMDI_________	sp|Q13541|4EBP1_HUMAN Eukaryotic translation initiation factor 4E-binding protein 1 OS=Homo sapiens OX=9606 GN=EIF4EBP1 PE=1 SV=3	S	-0.7056	0.0148	0.7204	-1.3658	-0.2666	1.14142	-0.9488	-15	-15	-0.0121	-15	-15	1.056	0.8115	1.0634
4ET_HUMAN	4ET_HUMAN	4ET_HUMAN	57	PHSKQRPSCLSEKYDSDGVWDPEKWHASLYP	sp|Q9NRA8|4ET_HUMAN Eukaryotic translation initiation factor 4E transporter OS=Homo sapiens OX=9606 GN=EIF4ENIF1 PE=1 SV=2	S	0.1941	0.3684	0.1743	1.2757	-1.5011	-2.73458	-15	1.1353	-15	-15	-1.4258	-15	-2.6439	-2.4304	-1.2272
4F2_HUMAN	4F2_HUMAN	4F2_HUMAN	406	LLESNKDLLLTSSYLSDSGSTGEHTKSLVTQ	sp|P08195|4F2_HUMAN 4F2 cell-surface antigen heavy chain OS=Homo sapiens OX=9606 GN=SLC3A2 PE=1 SV=3	S	2.5552	1.0756	-1.4796	2.0621	1.0977	-0.922175	1.6863	1.9217	1.9733	0.2556	1.3033	1.2737	-1.3114	-0.4877	-0.6908
6PGD_HUMAN	6PGD_HUMAN	6PGD_HUMAN	129	RDLKAKGILFVGSGVSGGEEGARYGPSLMPG	sp|P52209|6PGD_HUMAN 6-phosphogluconate dehydrogenase, decarboxylating OS=Homo sapiens OX=9606 GN=PGD PE=1 SV=3	S	0.2405	1.5908	1.3503	0.0911	1.3703	1.32142	-0.6043	0.0145	0.3292	0.9924	1.9488	1.3858	1.716	2.065	1.0654
AAGAB_HUMAN	AAGAB_HUMAN	AAGAB_HUMAN	310	FWMAIGGDRDEIEGLSSDEEH__________	sp|Q6PD74|AAGAB_HUMAN Alpha- and gamma-adaptin-binding protein p34 OS=Homo sapiens OX=9606 GN=AAGAB PE=1 SV=1	S	-2.8837	-2.6141	0.2696	-1.57285	-5.4621	-3.84702	-2.0945	N/A	-15	-5.2319	-15	-15	-3.0181	-15	-4.4899
AAGAB_HUMAN	AAGAB_HUMAN	AAGAB_HUMAN	311	WMAIGGDRDEIEGLSSDEEH___________	sp|Q6PD74|AAGAB_HUMAN Alpha- and gamma-adaptin-binding protein p34 OS=Homo sapiens OX=9606 GN=AAGAB PE=1 SV=1	S	-2.8837	-2.6141	0.2696	N/A	N/A	-3.76318	-15	-15	N/A	-15	-15	N/A	-3.1644	-4.1449	N/A
AATF_HUMAN	AATF_HUMAN	AATF_HUMAN	320	YLVDGTKPNAGSEEISSEDDELVEEKKQQRR	sp|Q9NY61|AATF_HUMAN Protein AATF OS=Homo sapiens OX=9606 GN=AATF PE=1 SV=1	S	-0.186	1.1727	1.3587	N/A	N/A	N/A	N/A	N/A	15	N/A	N/A	15	N/A	N/A	N/A
AATF_HUMAN	AATF_HUMAN	AATF_HUMAN	321	LVDGTKPNAGSEEISSEDDELVEEKKQQRRR	sp|Q9NY61|AATF_HUMAN Protein AATF OS=Homo sapiens OX=9606 GN=AATF PE=1 SV=1	S	-0.186	1.1727	1.3587	-1.27685	0.37165	1.69073	-0.8458	-1.3842	-15	0.3724	15	-15	1.3375	15	1.6348
AATF_HUMAN	AATF_HUMAN	AATF_HUMAN	155	RSHSAKTPGFSVQSISDFEKFTKGMDDLGSS	sp|Q9NY61|AATF_HUMAN Protein AATF OS=Homo sapiens OX=9606 GN=AATF PE=1 SV=1	S	-0.186	1.1727	1.3587	-0.7341	0.5927	1.36902	-0.9767	-0.8407	-15	1.3628	0.3504	-15	2.4588	1.3218	1.0188
ABCE1_HUMAN	ABCE1_HUMAN	ABCE1_HUMAN	218	QLDLTHLKERNVEDLSGGELQRFACAVVCIQ	sp|P61221|ABCE1_HUMAN ATP-binding cassette sub-family E member 1 OS=Homo sapiens OX=9606 GN=ABCE1 PE=1 SV=1	S	-2.3438	-0.0348	2.309	N/A	N/A	-0.222775	-15	-15	-15	-15	-15	-15	0.2007	0.8682	-0.0362
ABCF1_HUMAN	ABCF1_HUMAN	ABCF1_HUMAN	228	PPKQGKEKAKKAEQGSEEEGEGEEEEEEGGE	sp|Q8NE71|ABCF1_HUMAN ATP-binding cassette sub-family F member 1 OS=Homo sapiens OX=9606 GN=ABCF1 PE=1 SV=2	S	2.3874	1.0944	-1.293	0.9721	0.5794	-0.350475	1.3681	1.4591	0.7515	0.6051	0.7715	0.6503	-0.6437	-0.5569	-0.0924
ABCF1_HUMAN	ABCF1_HUMAN	ABCF1_HUMAN	140	KTKGGNVFAALIQDQSEEEEEEEKHPPKPAK	sp|Q8NE71|ABCF1_HUMAN ATP-binding cassette sub-family F member 1 OS=Homo sapiens OX=9606 GN=ABCF1 PE=1 SV=2	S	2.3874	1.0944	-1.293	1.0252	3.3066	2.32362	1.8044	1.1878	1.2012	6.7201	3.7303	2.6699	5.035	2.6732	1.4775
ABCF1_HUMAN	ABCF1_HUMAN	ABCF1_HUMAN	109	EKELMERLKKLSVPTSDEEDEVPAPKPRGGK	sp|Q8NE71|ABCF1_HUMAN ATP-binding cassette sub-family F member 1 OS=Homo sapiens OX=9606 GN=ABCF1 PE=1 SV=2	S	2.3874	1.0944	-1.293	N/A	N/A	-1.81558	-15	-15	-15	-15	-15	-15	-1.9195	-1.8879	-2.0716
ABCF1_HUMAN	ABCF1_HUMAN	ABCF1_HUMAN	595	TRKQQKCRRKNQDEESQEAPELLKRPKEYTV	sp|Q8NE71|ABCF1_HUMAN ATP-binding cassette sub-family F member 1 OS=Homo sapiens OX=9606 GN=ABCF1 PE=1 SV=2	S	2.3874	1.0944	-1.293	N/A	N/A	-2.34833	N/A	-15	-15	-15	-15	-15	-15	-2.9385	-2.2993
ACBD5_HUMAN	ACBD5_HUMAN	ACBD5_HUMAN	200	KTVNGKAESSDSGAESEEEEAQEEVKGAEQS	sp|Q5T8D3|ACBD5_HUMAN Acyl-CoA-binding domain-containing protein 5 OS=Homo sapiens OX=9606 GN=ACBD5 PE=1 SV=1	S	2.2367	-1.7241	-3.9608	2.7163	-3.665	-6.33907	15	-15	N/A	-3.4546	-15	-15	-15	-6.1037	-15
ACD_HUMAN	ACD_HUMAN	ACD_HUMAN	79	THSVRCLVTREALDTSDWEEKEFGFRGTEGR	sp|Q96AP0|ACD_HUMAN Adrenocortical dysplasia protein homolog OS=Homo sapiens OX=9606 GN=ACD PE=1 SV=4	S	-2.029	-0.6702	1.3588	N/A	N/A	0.587025	-15	-15	-15	-15	-15	-15	0.479	0.8938	1.9544
ACINU_HUMAN	ACINU_HUMAN	ACINU_HUMAN	838	KISVVSATKGVPAGNSDTEGGQPGRKRRWGA	sp|Q9UKV3|ACINU_HUMAN Apoptotic chromatin condensation inducer in the nucleus OS=Homo sapiens OX=9606 GN=ACIN1 PE=1 SV=2	S	-0.1071	0.4643	0.5714	-0.3395	0.2831	0.664825	-0.2538	-0.4799	-1.1556	0.6488	-0.4206	0.1121	1.0219	0.19	1.2765
ACOD_HUMAN	ACOD_HUMAN	ACOD_HUMAN	203	RKHPAVKEKGSTLDLSDLEAEKLVMFQRRYY	sp|O00767|ACOD_HUMAN Acyl-CoA desaturase OS=Homo sapiens OX=9606 GN=SCD PE=1 SV=2	S	1.6101	0.0846	-1.5255	0.6163	3.2014	2.62733	-0.5875	0.6979	0.7145	2.0141	3.0489	3.2169	2.7209	2.4817	2.5112
ACPH_HUMAN	ACPH_HUMAN	ACPH_HUMAN	187	KAESFFQTKALDVSASDDEIARLKKPDQAIK	sp|P13798|ACPH_HUMAN Acylamino-acid-releasing enzyme OS=Homo sapiens OX=9606 GN=APEH PE=1 SV=4	S	0.6197	1.0256	0.4059	-0.1389	-0.2592	-0.078075	-15	-0.1977	-15	-15	-0.6945	-15	0.2008	-0.3661	-0.0577
ACPH_HUMAN	ACPH_HUMAN	ACPH_HUMAN	8	________MERQVLLSEPEEAAALYRGLSRQ	sp|P13798|ACPH_HUMAN Acylamino-acid-releasing enzyme OS=Homo sapiens OX=9606 GN=APEH PE=1 SV=4	S	0.6197	1.0256	0.4059	0.2136	3.15555	2.98418	-1.0289	0.1554	0.4517	2.2042	3.2194	15	3.3524	3.1947	15
ACTB_HUMAN	ACTB_HUMAN	ACTB_HUMAN;ACTG_HUMAN;POTEF_HUMAN;POTEE_HUMAN;POTEI_HUMAN;POTEJ_HUMAN;ACTBM_HUMAN	365;365;1065;1065;1065;1028;365	STFQQMWISKQEYDESGPSIVHRKCF_____	sp|P60709|ACTB_HUMAN Actin, cytoplasmic 1 OS=Homo sapiens OX=9606 GN=ACTB PE=1 SV=1;sp|P63261|ACTG_HUMAN Actin, cytoplasmic 2 OS=Homo sapiens OX=9606 GN=ACTG1 PE=1 SV=1;sp|A5A3E0|POTEF_HUMAN POTE ankyrin domain family member F OS=Homo sapiens OX=9606 GN=PO	S	0.2156	0.1852	-0.0304	0.0288	0.00475	0.018175	-15	-15	0.2305	-15	-15	15	-0.4008	-0.009	15
ACTN4_HUMAN	ACTN4_HUMAN	ACTN4_HUMAN	447	KEAMLKHRDYETATLSDIKALIRKHEAFESD	sp|O43707|ACTN4_HUMAN Alpha-actinin-4 OS=Homo sapiens OX=9606 GN=ACTN4 PE=1 SV=2	S	1.5294	0.2826	-1.2468	2.6306	0.4574	-2.13098	-15	15	N/A	-15	1.1814	-15	-1.7075	-15	-15
ACTN4_HUMAN	ACTN4_HUMAN	ACTN4_HUMAN	909	GALDYKSFSTALYGESDL_____________	sp|O43707|ACTN4_HUMAN Alpha-actinin-4 OS=Homo sapiens OX=9606 GN=ACTN4 PE=1 SV=2	S	1.5294	0.2826	-1.2468	3.6781	1.32105	-2.31483	3.5562	15	15	15	1.1506	1.85	15	-15	-15
ADNP_HUMAN	ADNP_HUMAN	ADNP_HUMAN	982	DGASPSESGPGSQQVSDFEDNTCEMKPGTWS	sp|Q9H2P0|ADNP_HUMAN Activity-dependent neuroprotector homeobox protein OS=Homo sapiens OX=9606 GN=ADNP PE=1 SV=1	S	0.2102	-0.9611	-1.1713	N/A	-1.3357	N/A	N/A	15	N/A	-15	-1.9092	-15	-15	-15	-15
ADNP_HUMAN	ADNP_HUMAN	ADNP_HUMAN	953	TIHLTEEPTKLMHNASDSEVDQDDVVEWKDG	sp|Q9H2P0|ADNP_HUMAN Activity-dependent neuroprotector homeobox protein OS=Homo sapiens OX=9606 GN=ADNP PE=1 SV=1	S	0.2102	-0.9611	-1.1713	N/A	N/A	N/A	N/A	N/A	N/A	-15	N/A	N/A	-15	N/A	N/A
ADNP_HUMAN	ADNP_HUMAN	ADNP_HUMAN	955	HLTEEPTKLMHNASDSEVDQDDVVEWKDGAS	sp|Q9H2P0|ADNP_HUMAN Activity-dependent neuroprotector homeobox protein OS=Homo sapiens OX=9606 GN=ADNP PE=1 SV=1	S	0.2102	-0.9611	-1.1713	N/A	N/A	N/A	N/A	N/A	N/A	-15	-15	-15	-15	-15	-15
ADNP_HUMAN	ADNP_HUMAN	ADNP_HUMAN	98	SKFFSAYKSHFRNVHSEDFENRILLNCPYCT	sp|Q9H2P0|ADNP_HUMAN Activity-dependent neuroprotector homeobox protein OS=Homo sapiens OX=9606 GN=ADNP PE=1 SV=1	S	0.2102	-0.9611	-1.1713	N/A	N/A	0.506025	-15	-15	-15	-15	N/A	N/A	-0.2916	15	15
ADNP_HUMAN	ADNP_HUMAN	ADNP_HUMAN	921	DNPEEHVLKVIPEDASESEEKLDQKEDGSKY	sp|Q9H2P0|ADNP_HUMAN Activity-dependent neuroprotector homeobox protein OS=Homo sapiens OX=9606 GN=ADNP PE=1 SV=1	S	0.2102	-0.9611	-1.1713	-0.3413	-0.756	-0.372475	-0.1045	-0.3784	-0.2388	-0.8647	-1.088	-0.7173	-0.6409	-0.5789	-0.4697
ADRO_HUMAN	ADRO_HUMAN	ADRO_HUMAN	456	IQALLSSRGVRPVSFSDWEKLDAEEVARGQG	sp|P22570|ADRO_HUMAN NADPH:adrenodoxin oxidoreductase, mitochondrial OS=Homo sapiens OX=9606 GN=FDXR PE=1 SV=3	S	0.3537	-1.2961	-1.6498	1.06345	-0.77585	-1.79708	1.0424	1.5203	-15	-0.4505	-0.5606	-15	-1.3736	-1.9502	-1.8964
AHNK_HUMAN	AHNK_HUMAN	AHNK_HUMAN	176	TVDVTGREGAKDIDISSPEFKIKIPRHELTE	sp|Q09666|AHNK_HUMAN Neuroblast differentiation-associated protein AHNAK OS=Homo sapiens OX=9606 GN=AHNAK PE=1 SV=2	S	6.1698	0.2587	-5.9111	N/A	-1.07185	N/A	15	15	N/A	15	-0.9024	-15	N/A	-15	-15
AHNK_HUMAN	AHNK_HUMAN	AHNK_HUMAN	177	VDVTGREGAKDIDISSPEFKIKIPRHELTEI	sp|Q09666|AHNK_HUMAN Neuroblast differentiation-associated protein AHNAK OS=Homo sapiens OX=9606 GN=AHNAK PE=1 SV=2	S	6.1698	0.2587	-5.9111	N/A	N/A	N/A	N/A	N/A	N/A	-15	-15	N/A	-15	-15	N/A
AHNK_HUMAN	AHNK_HUMAN	AHNK_HUMAN	115	WTREVFSSCSSEVVLSGDDEEYQRIYTTKIK	sp|Q09666|AHNK_HUMAN Neuroblast differentiation-associated protein AHNAK OS=Homo sapiens OX=9606 GN=AHNAK PE=1 SV=2	S	6.1698	0.2587	-5.9111	N/A	1.16065	N/A	15	N/A	15	1.2806	-15	0.946	-15	-15	-15
AHNK_HUMAN	AHNK_HUMAN	AHNK_HUMAN	5731	KFNFSKPKGKGGVTGSPEASISGSKGDLKSS	sp|Q09666|AHNK_HUMAN Neuroblast differentiation-associated protein AHNAK OS=Homo sapiens OX=9606 GN=AHNAK PE=1 SV=2	S	6.1698	0.2587	-5.9111	N/A	N/A	N/A	N/A	N/A	N/A	-15	-15	N/A	-15	-15	N/A
AHNK_HUMAN	AHNK_HUMAN	AHNK_HUMAN	5841	GGLGSKSKGHYEVTGSDDETGKLQGSGVSLA	sp|Q09666|AHNK_HUMAN Neuroblast differentiation-associated protein AHNAK OS=Homo sapiens OX=9606 GN=AHNAK PE=1 SV=2	S	6.1698	0.2587	-5.9111	5.4255	-0.8093	-6.19257	6.091	-15	5.5281	15	-15	15	15	-6.221	15
AIF1L_HUMAN	AIF1L_HUMAN	AIF1L_HUMAN	40	RLAEINREFLCDQKYSDEENLPEKLTAFKEK	sp|Q9BQI0|AIF1L_HUMAN Allograft inflammatory factor 1-like OS=Homo sapiens OX=9606 GN=AIF1L PE=1 SV=1	S	-0.0142	-6.9772	-6.963	-0.0657	-4.3223	-4.21438	-15	-15	0.2503	-15	-15	-4.3068	-4.1055	-4.0855	-4.5483
AIFM1_HUMAN	AIFM1_HUMAN	AIFM1_HUMAN	116	GLGLTPEQKQKKAALSASEGEEVPQDKAPSH	sp|O95831|AIFM1_HUMAN Apoptosis-inducing factor 1, mitochondrial OS=Homo sapiens OX=9606 GN=AIFM1 PE=1 SV=1	S	1.101	-0.1006	-1.2016	N/A	N/A	-1.44648	-15	-15	N/A	-15	-15	-15	-1.1241	-0.6045	-15
AIFM1_HUMAN	AIFM1_HUMAN	AIFM1_HUMAN	118	GLTPEQKQKKAALSASEGEEVPQDKAPSHVP	sp|O95831|AIFM1_HUMAN Apoptosis-inducing factor 1, mitochondrial OS=Homo sapiens OX=9606 GN=AIFM1 PE=1 SV=1	S	1.101	-0.1006	-1.2016	0.0839	-0.6763	-0.717975	0.5386	-15	-15	-0.7581	-15	-15	-1.1774	-0.6767	-0.777
AIFM1_HUMAN	AIFM1_HUMAN	AIFM1_HUMAN	182	ELPYMRPPLSKELWFSDDPNVTKTLRFKQWN	sp|O95831|AIFM1_HUMAN Apoptosis-inducing factor 1, mitochondrial OS=Homo sapiens OX=9606 GN=AIFM1 PE=1 SV=1	S	1.101	-0.1006	-1.2016	1.5153	0.8077	-0.665375	1.2924	2.7376	1.3862	0.7147	15	1.0397	-0.4584	15	-0.3377
AIFM1_HUMAN	AIFM1_HUMAN	AIFM1_HUMAN	416	EPNVELAKTGGLEIDSDFGGFRVNAELQARS	sp|O95831|AIFM1_HUMAN Apoptosis-inducing factor 1, mitochondrial OS=Homo sapiens OX=9606 GN=AIFM1 PE=1 SV=1	S	1.101	-0.1006	-1.2016	1.255	1.2348	0.022025	0.2341	1.1679	1.4931	0.5188	1.6151	1.1462	0.404	0.5779	-0.3381
AIP_HUMAN	AIP_HUMAN	AIP_HUMAN	43	FQDGTKATFHYRTLHSDDEGTVLDDSRARGK	sp|O00170|AIP_HUMAN AH receptor-interacting protein OS=Homo sapiens OX=9606 GN=AIP PE=1 SV=2	S	-0.6105	0.8322	1.4427	-1.7173	-0.0297	1.72982	-1.4752	-15	-15	-0.2802	-15	-15	1.3143	1.5716	1.4928
AK1C3_HUMAN	AK1C3_HUMAN	AK1C3_HUMAN	320	YFNSDSFASHPNYPYSDEY____________	sp|P42330|AK1C3_HUMAN Aldo-keto reductase family 1 member C3 OS=Homo sapiens OX=9606 GN=AKR1C3 PE=1 SV=4	S	11.5659	12.8384	1.2725	N/A	N/A	N/A	N/A	15	15	N/A	15	15	N/A	N/A	N/A
AKAP8_HUMAN	AKAP8_HUMAN	AKAP8_HUMAN	339	EGDFSENDDAAGDFRSGDEEFKGEDELCDSG	sp|O43823|AKAP8_HUMAN A-kinase anchor protein 8 OS=Homo sapiens OX=9606 GN=AKAP8 PE=1 SV=1	S	0.3171	1.1718	0.8547	1.3495	-0.92375	-2.23103	1.4473	0.9951	N/A	-0.5773	-1.4967	-15	-1.9053	-2.3611	-15
AKAP8_HUMAN	AKAP8_HUMAN	AKAP8_HUMAN	323	FQLYEEPDTKLARVDSEGDFSENDDAAGDFR	sp|O43823|AKAP8_HUMAN A-kinase anchor protein 8 OS=Homo sapiens OX=9606 GN=AKAP8 PE=1 SV=1	S	0.3171	1.1718	0.8547	N/A	N/A	-1.48217	N/A	-15	N/A	-15	N/A	N/A	-15	15	N/A
AKAP8_HUMAN	AKAP8_HUMAN	AKAP8_HUMAN	328	EPDTKLARVDSEGDFSENDDAAGDFRSGDEE	sp|O43823|AKAP8_HUMAN A-kinase anchor protein 8 OS=Homo sapiens OX=9606 GN=AKAP8 PE=1 SV=1	S	0.3171	1.1718	0.8547	N/A	N/A	-1.55148	-15	-15	-15	-15	-15	-15	-1.662	-1.59	-1.812
AKAP9_HUMAN	AKAP9_HUMAN	AKAP9_HUMAN	1235	CEVNAEDKENSGDYISENEDPELQDYRYEVQ	sp|Q99996|AKAP9_HUMAN A-kinase anchor protein 9 OS=Homo sapiens OX=9606 GN=AKAP9 PE=1 SV=4	S	0.0265	1.015	0.9885	-0.6524	N/A	N/A	N/A	-15	15	N/A	N/A	15	N/A	15	N/A
AKP13_HUMAN	AKP13_HUMAN	AKP13_HUMAN	2345	DTINTLNRDEDEGIPSENEEEKKMLDTRARE	sp|Q12802|AKP13_HUMAN A-kinase anchor protein 13 OS=Homo sapiens OX=9606 GN=AKAP13 PE=1 SV=2	S	6.956	3.657	-3.299	2.26125	1.20965	-1.00938	2.7815	-15	2.582	1.0904	-15	1.7615	-1.5718	-1.2158	-0.8117
AKP13_HUMAN	AKP13_HUMAN	AKP13_HUMAN	1647	HPFSGEERVDSLVSLSEEDLESDQREHRMFD	sp|Q12802|AKP13_HUMAN A-kinase anchor protein 13 OS=Homo sapiens OX=9606 GN=AKAP13 PE=1 SV=2	S	6.956	3.657	-3.299	N/A	N/A	N/A	15	15	15	15	15	15	N/A	N/A	N/A
AKP8L_HUMAN	AKP8L_HUMAN	AKP8L_HUMAN	302	PDSKATRTDCSDNSDSDNDEGTEGEATEGLE	sp|Q9ULX6|AKP8L_HUMAN A-kinase anchor protein 8-like OS=Homo sapiens OX=9606 GN=AKAP8L PE=1 SV=4	S	0.2068	0.7472	0.5404	-0.08525	-1.03585	-0.908375	-15	-0.2107	0.1067	-15	-1.497	-1.0353	-0.8572	-1.1556	-1.1332
AKP8L_HUMAN	AKP8L_HUMAN	AKP8L_HUMAN	127	GGVYGSGGERYDSYESCDSRAVLSERDLYRS	sp|Q9ULX6|AKP8L_HUMAN A-kinase anchor protein 8-like OS=Homo sapiens OX=9606 GN=AKAP8L PE=1 SV=4	S	0.2068	0.7472	0.5404	-0.5733	0.0673	0.682825	15	-0.5098	-0.6593	15	15	-0.0798	N/A	15	0.5883
AKTS1_HUMAN	AKTS1_HUMAN	AKTS1_HUMAN	202	SVPVWGFKEKRTEARSSDEENGPPSSPDLDR	sp|Q96B36|AKTS1_HUMAN Proline-rich AKT1 substrate 1 OS=Homo sapiens OX=9606 GN=AKT1S1 PE=1 SV=1	S	2.4033	1.5789	-0.8244	0.5717	0.0465	-0.482975	0.8437	0.6559	0.3516	0.0906	-0.1345	-0.1205	-0.6338	-0.6597	-0.4633
AKTS1_HUMAN	AKTS1_HUMAN	AKTS1_HUMAN	203	VPVWGFKEKRTEARSSDEENGPPSSPDLDRI	sp|Q96B36|AKTS1_HUMAN Proline-rich AKT1 substrate 1 OS=Homo sapiens OX=9606 GN=AKT1S1 PE=1 SV=1	S	2.4033	1.5789	-0.8244	0.5717	0.0465	-0.482975	0.8437	0.6559	0.3516	0.0906	-0.1345	-0.1205	-0.6338	-0.6597	-0.4633
ALDOA_HUMAN	ALDOA_HUMAN	ALDOA_HUMAN	17	PYQYPALTPEQKKELSDIAHRIVAPGKGILA	sp|P04075|ALDOA_HUMAN Fructose-bisphosphate aldolase A OS=Homo sapiens OX=9606 GN=ALDOA PE=1 SV=2	S	1.0339	-0.0216	-1.0555	N/A	N/A	-1.84993	-15	N/A	N/A	-15	-15	N/A	-1.6684	-15	N/A
ALDOA_HUMAN	ALDOA_HUMAN	ALDOA_HUMAN	36	HRIVAPGKGILAADESTGSIAKRLQSIGTEN	sp|P04075|ALDOA_HUMAN Fructose-bisphosphate aldolase A OS=Homo sapiens OX=9606 GN=ALDOA PE=1 SV=2	S	1.0339	-0.0216	-1.0555	1.0345	-1.2116	-2.20388	0.9059	-15	-15	-0.9878	-15	-15	-1.7744	-2.0086	-2.4599
ALDOA_HUMAN	ALDOA_HUMAN	ALDOA_HUMAN	132	AGTNGETTTQGLDGLSERCAQYKKDGADFAK	sp|P04075|ALDOA_HUMAN Fructose-bisphosphate aldolase A OS=Homo sapiens OX=9606 GN=ALDOA PE=1 SV=2	S	1.0339	-0.0216	-1.0555	0.4918	0.8209	0.371325	0.4873	0.4146	0.7299	0.9362	0.8272	0.3986	0.5682	0.5433	-0.3225
ALG3_HUMAN	ALG3_HUMAN	ALG3_HUMAN	13	___MAAGLRKRGRSGSAAQAEGLCKQWLQRA	sp|Q92685|ALG3_HUMAN Dol-P-Man:Man(5)GlcNAc(2)-PP-Dol alpha-1,3-mannosyltransferase OS=Homo sapiens OX=9606 GN=ALG3 PE=1 SV=1	S	1.1192	1.5017	0.3825	N/A	N/A	N/A	N/A	N/A	15	N/A	N/A	15	N/A	N/A	N/A
ALKB3_HUMAN	ALKB3_HUMAN	ALKB3_HUMAN	192	LCNLYRNEKDSVDWHSDDEPSLGRCPIIASL	sp|Q96Q83|ALKB3_HUMAN Alpha-ketoglutarate-dependent dioxygenase alkB homolog 3 OS=Homo sapiens OX=9606 GN=ALKBH3 PE=1 SV=1	S	-1.089	1.9153	3.0043	N/A	N/A	2.04753	-15	-15	-15	N/A	-15	N/A	15	1.8411	15
ALKB5_HUMAN	ALKB5_HUMAN	ALKB5_HUMAN	69	SGAKRKYQEDSDPERSDYEEQQLQKEEEARK	sp|Q6P6C2|ALKB5_HUMAN RNA demethylase ALKBH5 OS=Homo sapiens OX=9606 GN=ALKBH5 PE=1 SV=2	S	-1.0217	0.3771	1.3988	-1.12945	-0.6943	0.477375	N/A	-15	-0.9485	-15	-15	-0.6788	-15	0.3065	0.2785
ALKB5_HUMAN	ALKB5_HUMAN	ALKB5_HUMAN	374	RGSFSSENYWRKSYESSEDCSEAAGSPARKV	sp|Q6P6C2|ALKB5_HUMAN RNA demethylase ALKBH5 OS=Homo sapiens OX=9606 GN=ALKBH5 PE=1 SV=2	S	-1.0217	0.3771	1.3988	-1.2718	-1.4591	-0.145075	-0.9158	-0.9626	-1.0995	-1.2792	-0.9978	-1.5094	-0.2441	0.0955	-0.4011
AMFR_HUMAN	AMFR_HUMAN	AMFR_HUMAN	523	DSIRPALNSPVERPSSDQEEGETSAQTERVP	sp|Q9UKV5|AMFR_HUMAN E3 ubiquitin-protein ligase AMFR OS=Homo sapiens OX=9606 GN=AMFR PE=1 SV=2	S	1.7457	-1.9325	-3.6782	-4.3277	N/A	N/A	N/A	15	-15	N/A	15	N/A	N/A	N/A	15
AMPD2_HUMAN	AMPD2_HUMAN	AMPD2_HUMAN	527	RVSGKYFAHIIKEVMSDLEESKYQNAELRLS	sp|Q01433|AMPD2_HUMAN AMP deaminase 2 OS=Homo sapiens OX=9606 GN=AMPD2 PE=1 SV=2	S	0.4203	1.5525	1.1322	N/A	N/A	1.77353	-15	-15	-15	-15	-15	-15	1.5461	1.8168	1.8695
AMPD2_HUMAN	AMPD2_HUMAN	AMPD2_HUMAN	190	PDILLRAKQDFLKTDSDSDLQLYKEQGEGQG	sp|Q01433|AMPD2_HUMAN AMP deaminase 2 OS=Homo sapiens OX=9606 GN=AMPD2 PE=1 SV=2	S	0.4203	1.5525	1.1322	N/A	N/A	-0.176675	-15	-15	-15	-15	-15	-15	-0.2372	-0.2645	-0.1224
BIN2_HUMAN	BIN2_HUMAN	BIN2_HUMAN;BIN1_HUMAN;AMPH_HUMAN	151;152;147	KERIAKRGRKLVDYDSARHHLEAVQNAKKKD	sp|Q9UBW5|BIN2_HUMAN Bridging integrator 2 OS=Homo sapiens OX=9606 GN=BIN2 PE=1 SV=3;sp|O00499|BIN1_HUMAN Myc box-dependent-interacting protein 1 OS=Homo sapiens OX=9606 GN=BIN1 PE=1 SV=1;sp|P49418|AMPH_HUMAN Amphiphysin OS=Homo sapiens OX=9606 GN=AMPH PE=	S	-5.8122	0.4177	6.2299	1.8963	N/A	N/A	1.5533	3.4618	2.1211	15	15	15	15	15	15
AN32A_HUMAN	AN32A_HUMAN	AN32A_HUMAN	72	IANLPKLNKLKKLELSDNRVSGGLEVLAEKC	sp|P39687|AN32A_HUMAN Acidic leucine-rich nuclear phosphoprotein 32 family member A OS=Homo sapiens OX=9606 GN=ANP32A PE=1 SV=1	S	-0.8249	0.8458	1.6707	-0.94095	1.9277	2.91087	15	-0.629	-1.3259	2.1579	1.7517	1.819	-15	2.5114	3.1537
ANCHR_HUMAN	ANCHR_HUMAN	ANCHR_HUMAN	354	QDPERVTLQDYRLPDSDDDEDEETAIQRVLQ	sp|Q96K21|ANCHR_HUMAN Abscission/NoCut checkpoint regulator OS=Homo sapiens OX=9606 GN=ZFYVE19 PE=1 SV=3	S	0.8411	-0.7477	-1.5888	-0.754	-1.9215	-1.12528	-0.384	-0.6147	-0.7303	-1.7195	-2.0628	-2.0682	-1.2162	-1.3174	-1.3291
ANK3_HUMAN	ANK3_HUMAN	ANK3_HUMAN	959	SKEQHLTFTREFDSDSLRHYSWAADTLDNVN	sp|Q12955|ANK3_HUMAN Ankyrin-3 OS=Homo sapiens OX=9606 GN=ANK3 PE=1 SV=3	S	0.3685	-5.2419	-5.6104	-0.1213	N/A	N/A	-15	-15	0.1168	N/A	N/A	15	15	15	15
ANKY2_HUMAN	ANKY2_HUMAN	ANKY2_HUMAN	422	SNPEDSGEGKKESLESEAELEGLQDAPAGPQ	sp|Q8IV38|ANKY2_HUMAN Ankyrin repeat and MYND domain-containing protein 2 OS=Homo sapiens OX=9606 GN=ANKMY2 PE=1 SV=1	S	-0.155	4.0535	4.2085	0.826	N/A	N/A	-15	0.0339	0.7187	N/A	15	15	15	15	15
ANKZ1_HUMAN	ANKZ1_HUMAN	ANKZ1_HUMAN	135	STGDLSSISGSEDSDSASEEDLQTLDRERAT	sp|Q9H8Y5|ANKZ1_HUMAN Ankyrin repeat and zinc finger domain-containing protein 1 OS=Homo sapiens OX=9606 GN=ANKZF1 PE=1 SV=1	S	1.0351	1.2221	0.187	1.1849	1.9333	0.790625	15	1.0997	15	2.1629	15	15	-15	15	N/A
ANLN_HUMAN	ANLN_HUMAN	ANLN_HUMAN	54	RARQPLSEASNQQPLSGGEEKSCTKPSPSKK	sp|Q9NQW6|ANLN_HUMAN Anillin OS=Homo sapiens OX=9606 GN=ANLN PE=1 SV=2	S	2.2345	4.0467	1.8122	2.15715	2.1136	-0.001325	2.5652	1.6899	15	2.1758	2.0568	2.0443	-0.2701	0.4976	-15
ANM3_HUMAN	ANM3_HUMAN	ANM3_HUMAN	25	GGRGAVENEEDLPELSDSGDEAAWEDEDDAD	sp|O60678|ANM3_HUMAN Protein arginine N-methyltransferase 3 OS=Homo sapiens OX=9606 GN=PRMT3 PE=1 SV=4	S	0.1021	2.1826	2.0805	1.4368	1.6093	0.214725	2.4013	1.5517	1.0407	1.8395	1.6593	1.1085	-0.4425	0.2383	0.0766
ANM3_HUMAN	ANM3_HUMAN	ANM3_HUMAN	27	RGAVENEEDLPELSDSGDEAAWEDEDDADLP	sp|O60678|ANM3_HUMAN Protein arginine N-methyltransferase 3 OS=Homo sapiens OX=9606 GN=PRMT3 PE=1 SV=4	S	0.1021	2.1826	2.0805	1.4368	1.6093	0.214725	2.4013	1.5517	1.0407	1.8395	1.6593	1.1085	-0.4425	0.2383	0.0766
ANR11_HUMAN	ANR11_HUMAN	ANR11_HUMAN	834	NKNQFLENEDTKFSLSDDQRDRWFSDLSDSS	sp|Q6UB99|ANR11_HUMAN Ankyrin repeat domain-containing protein 11 OS=Homo sapiens OX=9606 GN=ANKRD11 PE=1 SV=3	S	N/A	N/A	N/A	1.3321	-0.6046	-1.89448	N/A	1.1155	15	-15	-0.9627	-0.5129	-15	-1.9475	-15
ANXA1_HUMAN	ANXA1_HUMAN	ANXA1_HUMAN	170	VYREELKRDLAKDITSDTSGDFRNALLSLAK	sp|P04083|ANXA1_HUMAN Annexin A1 OS=Homo sapiens OX=9606 GN=ANXA1 PE=1 SV=2	S	2.2062	13.0368	10.8306	1.95035	N/A	N/A	1.6429	2.3358	-15	15	15	N/A	15	15	15
ANXA1_HUMAN	ANXA1_HUMAN	ANXA1_HUMAN	189	GDFRNALLSLAKGDRSEDFGVNEDLADSDAR	sp|P04083|ANXA1_HUMAN Annexin A1 OS=Homo sapiens OX=9606 GN=ANXA1 PE=1 SV=2	S	2.2062	13.0368	10.8306	1.44575	N/A	N/A	-15	-15	15	N/A	N/A	15	15	15	N/A
ANXA1_HUMAN	ANXA1_HUMAN	ANXA1_HUMAN	201	GDRSEDFGVNEDLADSDARALYEAGERRKGT	sp|P04083|ANXA1_HUMAN Annexin A1 OS=Homo sapiens OX=9606 GN=ANXA1 PE=1 SV=2	S	2.2062	13.0368	10.8306	2.6394	N/A	N/A	2.3148	15	2.9211	15	15	15	15	N/A	15
ANXA2_HUMAN	ANXA2_HUMAN	ANXA2_HUMAN;AXA2L_HUMAN	161;161	VYKEMYKTDLEKDIISDTSGDFRKLMVALAK	sp|P07355|ANXA2_HUMAN Annexin A2 OS=Homo sapiens OX=9606 GN=ANXA2 PE=1 SV=2;sp|A6NMY6|AXA2L_HUMAN Putative annexin A2-like protein OS=Homo sapiens OX=9606 GN=ANXA2P2 PE=5 SV=2	S	3.1512	1.3216	-1.8296	2.78295	0.08485	-2.65587	2.5075	-15	3.1411	-0.1045	-15	0.2596	-2.4927	-2.355	-2.8727
ANXA5_HUMAN	ANXA5_HUMAN	ANXA5_HUMAN	135	EELRAIKQVYEEEYGSSLEDDVVGDTSGYYQ	sp|P08758|ANXA5_HUMAN Annexin A5 OS=Homo sapiens OX=9606 GN=ANXA5 PE=1 SV=2	S	1.9632	0.9492	-1.014	1.3944	N/A	N/A	N/A	0.8256	-15	N/A	15	N/A	N/A	15	15
ANXA5_HUMAN	ANXA5_HUMAN	ANXA5_HUMAN	136	ELRAIKQVYEEEYGSSLEDDVVGDTSGYYQR	sp|P08758|ANXA5_HUMAN Annexin A5 OS=Homo sapiens OX=9606 GN=ANXA5 PE=1 SV=2	S	1.9632	0.9492	-1.014	4.4966	4.5781	0.123725	-0.7319	-15	5.6795	3.856	-15	5.2954	4.7072	-0.0238	-0.3753
AP3B1_HUMAN	AP3B1_HUMAN	AP3B1_HUMAN	276	KEGDELEDNGKNFYESDDDQKEKTDKKKKPY	sp|O00203|AP3B1_HUMAN AP-3 complex subunit beta-1 OS=Homo sapiens OX=9606 GN=AP3B1 PE=1 SV=3	S	0.8241	-0.1842	-1.0083	N/A	N/A	N/A	-15	N/A	-15	N/A	N/A	N/A	15	N/A	15
AP3B2_HUMAN	AP3B2_HUMAN	AP3B2_HUMAN	272	NESLLEENAEKAFYGSEEDEAKGAGSEETAA	sp|Q13367|AP3B2_HUMAN AP-3 complex subunit beta-2 OS=Homo sapiens OX=9606 GN=AP3B2 PE=1 SV=2	S	-2.789	0.9614	3.7504	N/A	N/A	N/A	-15	-15	-15	N/A	N/A	N/A	15	15	15
APC_HUMAN	APC_HUMAN	APC_HUMAN	1863	PIEGTPYCFSRNDSLSSLDFDDDDVDLSREK	sp|P25054|APC_HUMAN Adenomatous polyposis coli protein OS=Homo sapiens OX=9606 GN=APC PE=1 SV=2	S	0.5434	0.542	-0.0014	0.9899	N/A	N/A	0.8737	0.8487	1.4804	15	15	15	15	15	15
APC_HUMAN	APC_HUMAN	APC_HUMAN	987	GYGKRGQMKPSIESYSEDDESKFCSYGQYPA	sp|P25054|APC_HUMAN Adenomatous polyposis coli protein OS=Homo sapiens OX=9606 GN=APC PE=1 SV=2	S	0.5434	0.542	-0.0014	0.6386	0.3801	-0.216275	0.7934	0.6199	0.8767	0.4258	0.7613	0.3956	-0.2483	0.2721	-0.4723
APT_HUMAN	APT_HUMAN	APT_HUMAN	4	____________MADSELQLVEQRIRSFPDF	sp|P07741|APT_HUMAN Adenine phosphoribosyltransferase OS=Homo sapiens OX=9606 GN=APRT PE=1 SV=2	S	-0.4072	-0.5517	-0.1445	-0.8058	-0.5932	0.254825	-1.1844	-0.2638	-0.5924	-0.7058	-0.3999	-0.5777	0.5979	-0.0054	0.0235
AR6P4_HUMAN	AR6P4_HUMAN	AR6P4_HUMAN	332	QVEALPGPSLDQWHRSAGEEEDGPVLTDEQK	sp|Q66PJ3|AR6P4_HUMAN ADP-ribosylation factor-like protein 6-interacting protein 4 OS=Homo sapiens OX=9606 GN=ARL6IP4 PE=1 SV=2	S	0.6087	0.6059	-0.0028	-0.4021	-0.523	-0.078675	-15	-0.4814	-0.2794	N/A	-0.8366	-0.6292	15	-0.2245	-0.341
ARAP1_HUMAN	ARAP1_HUMAN	ARAP1_HUMAN	229	EIPPKPVRLFPEFDDSDYDEVPEEGPGAPAR	sp|Q96P48|ARAP1_HUMAN Arf-GAP with Rho-GAP domain, ANK repeat and PH domain-containing protein 1 OS=Homo sapiens OX=9606 GN=ARAP1 PE=1 SV=3	S	2.2868	1.6953	-0.5915	1.7612	2.0821	0.363125	1.7562	1.2809	1.9993	2.0157	2.2709	2.1612	0.3788	1.1207	0.1707
ARBK1_HUMAN	ARBK1_HUMAN	ARBK1_HUMAN	501	GSFDEEDTKGIKLLDSDQELYRNFPLTISER	sp|P25098|ARBK1_HUMAN Beta-adrenergic receptor kinase 1 OS=Homo sapiens OX=9606 GN=GRK2 PE=1 SV=2	S	-2.3415	0.2886	2.6301	-0.20705	0.6361	0.885375	-15	15	-15	-15	0.2008	-15	0.0487	-15	1.0166
ARFG2_HUMAN	ARFG2_HUMAN	ARFG2_HUMAN	242	AKKGLGAQKVSSQSFSEIERQAQVAEKLREQ	sp|Q8N6H7|ARFG2_HUMAN ADP-ribosylation factor GTPase-activating protein 2 OS=Homo sapiens OX=9606 GN=ARFGAP2 PE=1 SV=1	S	-0.5816	-1.2087	-0.6271	N/A	N/A	-2.22552	-15	N/A	-15	-15	-15	N/A	-2.2855	-15	15
ARHG2_HUMAN	ARHG2_HUMAN	ARHG2_HUMAN	947	SPEERLQDSSDPDTGSEEEGSSRLSPPHSPR	sp|Q92974|ARHG2_HUMAN Rho guanine nucleotide exchange factor 2 OS=Homo sapiens OX=9606 GN=ARHGEF2 PE=1 SV=4	S	-2.3669	2.6107	4.9776	-1.3443	0.5931	1.97963	-0.1436	-1.4847	-1.359	1.1595	0.3602	0.2549	1.4224	1.9756	1.6227
ARHGA_HUMAN	ARHGA_HUMAN	ARHGA_HUMAN	59	TNNNEEEEGEQFDFDSGDEIPEADRQAPSAP	sp|O15013|ARHGA_HUMAN Rho guanine nucleotide exchange factor 10 OS=Homo sapiens OX=9606 GN=ARHGEF10 PE=1 SV=4	S	4.1949	2.5097	-1.6852	1.9957	3.3935	1.44003	1.9021	1.9877	2.2338	3.2826	2.8615	3.6507	1.4998	1.0045	1.4257
ARHGG_HUMAN	ARHGG_HUMAN	ARHGG_HUMAN	230	LYQEIQERGLNTSQESDDDILDESSSPEGTQ	sp|Q5VV41|ARHGG_HUMAN Rho guanine nucleotide exchange factor 16 OS=Homo sapiens OX=9606 GN=ARHGEF16 PE=1 SV=1	S	-0.2364	-0.9663	-0.7299	N/A	-1.693	N/A	15	15	N/A	-1.6998	-2.1852	-15	-15	-15	-15
ARHGQ_HUMAN	ARHGQ_HUMAN	ARHGQ_HUMAN	392	AVLYQNYKEKALDIDSDEESEPKEQKSDEKI	sp|Q96DR7|ARHGQ_HUMAN Rho guanine nucleotide exchange factor 26 OS=Homo sapiens OX=9606 GN=ARHGEF26 PE=1 SV=4	S	N/A	N/A	N/A	N/A	N/A	-2.62648	-15	-15	-15	-15	-15	N/A	-2.6361	-2.6233	15
ARHGQ_HUMAN	ARHGQ_HUMAN	ARHGQ_HUMAN	396	QNYKEKALDIDSDEESEPKEQKSDEKIVIHH	sp|Q96DR7|ARHGQ_HUMAN Rho guanine nucleotide exchange factor 26 OS=Homo sapiens OX=9606 GN=ARHGEF26 PE=1 SV=4	S	N/A	N/A	N/A	N/A	N/A	N/A	N/A	N/A	N/A	N/A	N/A	-15	N/A	N/A	-15
ARI4A_HUMAN	ARI4A_HUMAN	ARI4A_HUMAN	1109	TSAAAKNEKNGTGQSSDSEDLPVLDNSSKCT	sp|P29374|ARI4A_HUMAN AT-rich interactive domain-containing protein 4A OS=Homo sapiens OX=9606 GN=ARID4A PE=1 SV=3	S	1.0162	-2.6335	-3.6497	0.1266	-1.8688	-1.95317	-15	-0.0138	-15	N/A	-2.3052	-15	15	-2.1607	-2.0291
ARI4A_HUMAN	ARI4A_HUMAN	ARI4A_HUMAN	159	RRSSLPVTEDEKEEESSEEEDEDKRRLNDEL	sp|P29374|ARI4A_HUMAN AT-rich interactive domain-containing protein 4A OS=Homo sapiens OX=9606 GN=ARID4A PE=1 SV=3	S	1.0162	-2.6335	-3.6497	N/A	N/A	-2.17643	-15	-15	N/A	N/A	-15	-15	15	-1.9494	-15
ARI4A_HUMAN	ARI4A_HUMAN	ARI4A_HUMAN	700	KTANSEGKSDSCSSDSETEDALEKNLINEEL	sp|P29374|ARI4A_HUMAN AT-rich interactive domain-containing protein 4A OS=Homo sapiens OX=9606 GN=ARID4A PE=1 SV=3	S	1.0162	-2.6335	-3.6497	-0.1305	-2.8831	-2.71038	-15	N/A	-0.2825	-15	-15	-2.915	-2.677	-15	-2.6237
ARI4B_HUMAN	ARI4B_HUMAN	ARI4B_HUMAN	273	SRTIPANWKTELKEDSSSSEAEEEEEEEDDE	sp|Q4LE39|ARI4B_HUMAN AT-rich interactive domain-containing protein 4B OS=Homo sapiens OX=9606 GN=ARID4B PE=1 SV=2	S	0.5057	4.0683	3.5626	N/A	-0.872	N/A	N/A	N/A	15	N/A	-15	15	N/A	-15	N/A
ARI4B_HUMAN	ARI4B_HUMAN	ARI4B_HUMAN	274	RTIPANWKTELKEDSSSSEAEEEEEEEDDEK	sp|Q4LE39|ARI4B_HUMAN AT-rich interactive domain-containing protein 4B OS=Homo sapiens OX=9606 GN=ARID4B PE=1 SV=2	S	0.5057	4.0683	3.5626	1.504	N/A	N/A	-15	1.3636	-15	N/A	15	N/A	15	15	15
ARI4B_HUMAN	ARI4B_HUMAN	ARI4B_HUMAN	1153	ATVVNNKKKGKGTNSSDSEELSAGESITKSQ	sp|Q4LE39|ARI4B_HUMAN AT-rich interactive domain-containing protein 4B OS=Homo sapiens OX=9606 GN=ARID4B PE=1 SV=2	S	0.5057	4.0683	3.5626	-0.1273	0.3056	0.475125	0.2913	-0.2506	0.0002	15	-0.1126	15	15	0.2687	15
ARP19_HUMAN	ARP19_HUMAN	ARP19_HUMAN	10	______MSAEVPEAASAEEQKEMEDKVTSPE	sp|P56211|ARP19_HUMAN cAMP-regulated phosphoprotein 19 OS=Homo sapiens OX=9606 GN=ARPP19 PE=1 SV=2	S	-0.9482	-2.0212	-1.073	-1.70095	-2.95165	-1.20848	-15	-1.5399	-2.0421	-15	-3.0855	-3.1139	-1.8062	-1.4149	-1.063
ASAP2_HUMAN	ASAP2_HUMAN	ASAP2_HUMAN	701	HVEYEWRLLHEDLDESDDDMDEKLQPSPNRR	sp|O43150|ASAP2_HUMAN Arf-GAP with SH3 domain, ANK repeat and PH domain-containing protein 2 OS=Homo sapiens OX=9606 GN=ASAP2 PE=1 SV=3	S	1.7906	-0.9999	-2.7905	-0.2396	-4.7561	-4.47428	-15	-0.38	-15	-15	-5.1914	-15	-4.2746	-4.6807	-4.5062
ASML_HUMAN	ASML_HUMAN	ASML_HUMAN	239	VKHDSIPAADTFEDLSDVEGGGSEPTQRDAG	sp|O95671|ASML_HUMAN Probable bifunctional dTTP/UTP pyrophosphatase/methyltransferase protein OS=Homo sapiens OX=9606 GN=ASMTL PE=1 SV=3	S	-1.3678	-3.4444	-2.0766	-0.4596	-0.1966	0.305225	-0.8492	-0.5181	-0.2215	-0.2766	-0.4748	-0.1811	0.6919	0.174	0.0492
ASPH_HUMAN	ASPH_HUMAN	ASPH_HUMAN	517	NKIAESIPYLKEGIESGDPGTDDGRFYFHLG	sp|Q12797|ASPH_HUMAN Aspartyl/asparaginyl beta-hydroxylase OS=Homo sapiens OX=9606 GN=ASPH PE=1 SV=3	S	5.6173	6.0874	0.4701	N/A	N/A	N/A	N/A	15	N/A	N/A	15	N/A	N/A	N/A	N/A
AT1A1_HUMAN	AT1A1_HUMAN	AT1A1_HUMAN	16	MGKGVGRDKYEPAAVSEQGDKKGKKGKKDRD	sp|P05023|AT1A1_HUMAN Sodium/potassium-transporting ATPase subunit alpha-1 OS=Homo sapiens OX=9606 GN=ATP1A1 PE=1 SV=1	S	1.3662	0.5558	-0.8104	1.5081	0.7235	-0.742375	-15	1.1738	1.6627	-15	0.4115	15	-1.19	-0.6316	15
AT7L3_HUMAN	AT7L3_HUMAN	AT7L3_HUMAN	131	ANRRIANSNNMNKSESDQEDNDDINDNDWSY	sp|Q14CW9|AT7L3_HUMAN Ataxin-7-like protein 3 OS=Homo sapiens OX=9606 GN=ATXN7L3 PE=1 SV=1	S	N/A	N/A	N/A	-0.29865	-0.9101	-0.569225	15	-15	-15	-0.7857	-15	-15	-15	-1.3056	-0.1377
ATAD1_HUMAN	ATAD1_HUMAN	ATAD1_HUMAN	322	ALLCVREYVNSTSEESHDEDEIRPVQQQDLH	sp|Q8NBU5|ATAD1_HUMAN ATPase family AAA domain-containing protein 1 OS=Homo sapiens OX=9606 GN=ATAD1 PE=1 SV=1	S	1.1244	1.3976	0.2732	0.41375	1.11745	0.745925	0.5461	-15	1.0833	0.5257	-15	1.5644	0.0989	0.7378	0.4899
ATAD2_HUMAN	ATAD2_HUMAN	ATAD2_HUMAN	1200	QAKDDSQNAIDHKIESDTEETQDTSVDHNET	sp|Q6PL18|ATAD2_HUMAN ATPase family AAA domain-containing protein 2 OS=Homo sapiens OX=9606 GN=ATAD2 PE=1 SV=1	S	-0.9734	-1.6324	-0.659	-0.16015	-1.36425	-1.16187	-15	-15	15	-15	-15	15	-1.3131	-0.7936	N/A
ATAD5_HUMAN	ATAD5_HUMAN	ATAD5_HUMAN	614	RISSTPTTETIRGIDSDDVQDNSQLKASTQK	sp|Q96QE3|ATAD5_HUMAN ATPase family AAA domain-containing protein 5 OS=Homo sapiens OX=9606 GN=ATAD5 PE=1 SV=4	S	-0.3094	7.0359	7.3453	0.5279	2.2672	1.78152	-15	0.3875	-15	-15	1.8319	-15	1.6914	1.5751	2.039
ATD2B_HUMAN	ATD2B_HUMAN	ATD2B_HUMAN	81	VTLDEARKVEVDGSLSDSHVSPPAKRTLKQP	sp|Q9ULI0|ATD2B_HUMAN ATPase family AAA domain-containing protein 2B OS=Homo sapiens OX=9606 GN=ATAD2B PE=1 SV=3	S	-0.5191	-2.137	-1.6179	N/A	N/A	-1.52428	-15	-15	-15	N/A	N/A	-15	15	15	-1.7803
ATD2B_HUMAN	ATD2B_HUMAN	ATD2B_HUMAN	1347	LEALECSNNEKLEPGSDVEVKDAELDKEGAS	sp|Q9ULI0|ATD2B_HUMAN ATPase family AAA domain-containing protein 2B OS=Homo sapiens OX=9606 GN=ATAD2B PE=1 SV=3	S	-0.5191	-2.137	-1.6179	-1.0952	-1.4387	-0.301275	-0.7742	-1.1422	-0.8571	15	-1.685	15	15	-0.4121	15
ATG4B_HUMAN	ATG4B_HUMAN	ATG4B_HUMAN	44	LGRKYSIFTEKDEILSDVASRLWFTYRKNFP	sp|Q9Y4P1|ATG4B_HUMAN Cysteine protease ATG4B OS=Homo sapiens OX=9606 GN=ATG4B PE=1 SV=2	S	-3.5976	-0.9235	2.6741	N/A	N/A	1.58873	-15	-15	-15	-15	-15	-15	1.7568	1.9869	1.6964
ATG4C_HUMAN	ATG4C_HUMAN	ATG4C_HUMAN	440	DYDFTSTTTNEEDLFSEDEKKQLKRFSTEEF	sp|Q96DT6|ATG4C_HUMAN Cysteine protease ATG4C OS=Homo sapiens OX=9606 GN=ATG4C PE=1 SV=1	S	N/A	N/A	N/A	-1.7272	0.6358	2.40522	-2.2488	-1.9369	-1.4891	0.7874	0.2926	0.6513	3.1555	2.3602	2.1492
ATM_HUMAN	ATM_HUMAN	ATM_HUMAN	2996	HPTLNADDQECKRNLSDIDQSFNKVAERVLM	sp|Q13315|ATM_HUMAN Serine-protein kinase ATM OS=Homo sapiens OX=9606 GN=ATM PE=1 SV=4	S	3.6502	4.681	1.0308	N/A	2.0005	N/A	15	N/A	15	2.0438	N/A	15	-15	N/A	N/A
ATP5H_HUMAN	ATP5H_HUMAN	ATP5H_HUMAN	100	KYTAQVDAEEKEDVKSCAEWVSLSKARIVEY	sp|O75947|ATP5H_HUMAN ATP synthase subunit d, mitochondrial OS=Homo sapiens OX=9606 GN=ATP5PD PE=1 SV=3	S	0.1016	-0.2654	-0.367	1.3606	-0.6972	-2.01558	1.22	-15	0.2067	-0.5598	-15	-0.6768	-1.6605	-1.7816	-0.8747
ATPMD_HUMAN	ATPMD_HUMAN	ATPMD_HUMAN	6	__________MAGPESDAQYQFTGIKKYFNS	sp|Q96IX5|ATPMD_HUMAN ATP synthase membrane subunit DAPIT, mitochondrial OS=Homo sapiens OX=9606 GN=ATP5MD PE=1 SV=1	S	0.0746	-0.0016	-0.0762	0.2951	0.3037	0.050825	0.3717	0.1512	0.5332	0.0915	-0.029	0.5955	-0.1609	-0.0495	0.0711
ATRX_HUMAN	ATRX_HUMAN	ATRX_HUMAN	1292	LEEIKANLSSDEDGSSDDEPEEGKKRTGKQN	sp|P46100|ATRX_HUMAN Transcriptional regulator ATRX OS=Homo sapiens OX=9606 GN=ATRX PE=1 SV=5	S	1.6671	0.7169	-0.9502	1.0254	-1.8821	-2.86527	15	-15	1.059	-1.4015	-15	-2.2428	-15	-2.8951	-3.293
ATRX_HUMAN	ATRX_HUMAN	ATRX_HUMAN	1061	SKKIRDKTSKKKDELSDYAEKSTGKGDSCDS	sp|P46100|ATRX_HUMAN Transcriptional regulator ATRX OS=Homo sapiens OX=9606 GN=ATRX PE=1 SV=5	S	1.6671	0.7169	-0.9502	1.7647	0.6158	-1.10668	2.4863	1.8018	1.6424	0.7472	0.358	0.7436	-1.6198	-1.3131	-0.89
ATRX_HUMAN	ATRX_HUMAN	ATRX_HUMAN	1948	KGKKGKKDSSSSGSGSDNDVEVIKVWNSRSR	sp|P46100|ATRX_HUMAN Transcriptional regulator ATRX OS=Homo sapiens OX=9606 GN=ATRX PE=1 SV=5	S	1.6671	0.7169	-0.9502	0.4633	0.2838	-0.137275	0.3043	0.4846	15	-0.1565	-0.1515	1.9045	-0.3415	-0.5054	-15
ATRX_HUMAN	ATRX_HUMAN	ATRX_HUMAN	889	GSSDDAERKQERETFSSAEGTVDKDTTIMEL	sp|P46100|ATRX_HUMAN Transcriptional regulator ATRX OS=Homo sapiens OX=9606 GN=ATRX PE=1 SV=5	S	1.6671	0.7169	-0.9502	1.14285	-0.51535	-1.61598	1.3463	-15	1.5048	-0.7008	-15	-0.3716	-1.9278	-1.7769	-1.8676
ATRX_HUMAN	ATRX_HUMAN	ATRX_HUMAN	1348	KPRYRHRLLRHKLTVSDGESGEEKKTKPKEH	sp|P46100|ATRX_HUMAN Transcriptional regulator ATRX OS=Homo sapiens OX=9606 GN=ATRX PE=1 SV=5	S	1.6671	0.7169	-0.9502	N/A	-0.6211	N/A	15	N/A	15	-0.2874	-15	-0.5525	-15	-15	-15
ATRX_HUMAN	ATRX_HUMAN	ATRX_HUMAN	729	NKLPKSKQSETVDQNSDSDEMLAILKEVSRM	sp|P46100|ATRX_HUMAN Transcriptional regulator ATRX OS=Homo sapiens OX=9606 GN=ATRX PE=1 SV=5	S	1.6671	0.7169	-0.9502	1.17745	1.92575	0.790525	15	1.2478	1.0852	15	1.8439	1.4682	N/A	0.7268	0.3918
ATRX_HUMAN	ATRX_HUMAN	ATRX_HUMAN	819	SKKKRQTQSESSNYDSELEKEIKSMSKIGAA	sp|P46100|ATRX_HUMAN Transcriptional regulator ATRX OS=Homo sapiens OX=9606 GN=ATRX PE=1 SV=5	S	1.6671	0.7169	-0.9502	0.97	-0.4704	-1.39818	1.7445	0.8296	0.8041	-0.2306	-0.6177	-0.7136	-1.8558	-1.3166	-1.5089
ATRX_HUMAN	ATRX_HUMAN	ATRX_HUMAN	677	TPLRRPTETNPVTSNSDEECNETVKEKQKLS	sp|P46100|ATRX_HUMAN Transcriptional regulator ATRX OS=Homo sapiens OX=9606 GN=ATRX PE=1 SV=5	S	1.6671	0.7169	-0.9502	0.9436	-0.0566	-0.957975	1.579	1.0636	0.8659	-0.2311	0.0974	-0.1501	-1.6908	-0.8355	-1.0072
ATRX_HUMAN	ATRX_HUMAN	ATRX_HUMAN	1442	RIKVQEDSSSENKSNSEEEEEEKEEEEEEEE	sp|P46100|ATRX_HUMAN Transcriptional regulator ATRX OS=Homo sapiens OX=9606 GN=ATRX PE=1 SV=5	S	1.6671	0.7169	-0.9502	1.8292	0.0686	-1.71837	2.2839	1.6508	-15	0.0561	-0.088	-15	-2.1085	-1.6081	-1.9744
ATX2_HUMAN	ATX2_HUMAN	ATX2_HUMAN	466	SAQYKARVALENDDRSEEEKYTAVQRNSSER	sp|Q99700|ATX2_HUMAN Ataxin-2 OS=Homo sapiens OX=9606 GN=ATXN2 PE=1 SV=2	S	-0.2003	2.8016	3.0019	1.1238	1.4139	0.332325	0.986	3.0695	0.0633	1.6225	1.0526	1.583	0.7558	-1.8862	1.5285
B3A2_HUMAN	B3A2_HUMAN	B3A2_HUMAN	132	ETPTIEEGEEDEDEASEAEGARALTQPSPVS	sp|P04920|B3A2_HUMAN Anion exchange protein 2 OS=Homo sapiens OX=9606 GN=SLC4A2 PE=1 SV=4	S	2.6622	3.0238	0.3616	0.3612	1.1829	0.863925	0.6475	0.2908	0.5976	1.1319	0.8176	1.444	0.6037	0.6575	0.8552
BAD_HUMAN	BAD_HUMAN	BAD_HUMAN	10	______MFQIPEFEPSEQEDSSSAERGLGPS	sp|Q92934|BAD_HUMAN Bcl2-associated agonist of cell death OS=Homo sapiens OX=9606 GN=BAD PE=1 SV=3	S	-2.1637	-2.8602	-0.6965	-2.5085	0.178	2.72872	-2.643	-2.069	-2.213	15	0.5461	15	15	2.7458	15
BAG2_HUMAN	BAG2_HUMAN	BAG2_HUMAN	73	EMIHSIQNSQDMRQISDGEREELNLTANRLM	sp|O95816|BAG2_HUMAN BAG family molecular chaperone regulator 2 OS=Homo sapiens OX=9606 GN=BAG2 PE=1 SV=1	S	0.514	3.7063	3.1923	N/A	N/A	2.20833	-15	N/A	-15	-15	-15	N/A	2.2842	-15	15
BAZ1B_HUMAN	BAZ1B_HUMAN	BAZ1B_HUMAN	947	SIDYRFNHHCKDHTVSGDEDYCPRSKKANLG	sp|Q9UIG0|BAZ1B_HUMAN Tyrosine-protein kinase BAZ1B OS=Homo sapiens OX=9606 GN=BAZ1B PE=1 SV=2	S	-0.0283	1.5326	1.5609	-0.8012	0.0157	0.859125	-0.1741	-15	-1.0151	0.4434	N/A	-0.1663	0.7368	15	0.8576
BAZ1B_HUMAN	BAZ1B_HUMAN	BAZ1B_HUMAN	1468	KRKKFPDRLAEDEGDSEPEAVGQSRGRRQKK	sp|Q9UIG0|BAZ1B_HUMAN Tyrosine-protein kinase BAZ1B OS=Homo sapiens OX=9606 GN=BAZ1B PE=1 SV=2	S	-0.0283	1.5326	1.5609	-2.1721	-1.7793	0.435025	-4.6145	0.312	-2.087	-4.6106	0.7304	-1.7638	0.1232	0.5491	0.332
BCLF1_HUMAN	BCLF1_HUMAN	BCLF1_HUMAN	385	RAEGEWEDQEALDYFSDKESGKQKFNDSEGD	sp|Q9NYF8|BCLF1_HUMAN Bcl-2-associated transcription factor 1 OS=Homo sapiens OX=9606 GN=BCLAF1 PE=1 SV=2	S	0.5343	0.7036	0.1693	0.3038	1.0297	0.768125	0.7672	0.6397	-0.4886	1.0577	1.0707	1.007	0.4098	0.5617	1.5044
BCLF1_HUMAN	BCLF1_HUMAN	BCLF1_HUMAN	198	SQEEPKDTFEHDPSESIDEFNKSSATSGDIW	sp|Q9NYF8|BCLF1_HUMAN Bcl-2-associated transcription factor 1 OS=Homo sapiens OX=9606 GN=BCLAF1 PE=1 SV=2	S	0.5343	0.7036	0.1693	-0.00575	-0.15005	-0.102075	-0.0223	-0.0275	-15	0.0331	-0.4667	-15	0.1747	-0.3085	-0.5527
BCLF1_HUMAN	BCLF1_HUMAN	BCLF1_HUMAN	397	DYFSDKESGKQKFNDSEGDDTEETEDYRQFR	sp|Q9NYF8|BCLF1_HUMAN Bcl-2-associated transcription factor 1 OS=Homo sapiens OX=9606 GN=BCLAF1 PE=1 SV=2	S	0.5343	0.7036	0.1693	N/A	N/A	N/A	N/A	N/A	-15	N/A	N/A	N/A	N/A	N/A	15
BD1L1_HUMAN	BD1L1_HUMAN	BD1L1_HUMAN	2843	TNSTTSRVMEEKDEYSSSETTGEKPEQNDDD	sp|Q8NFC6|BD1L1_HUMAN Biorientation of chromosomes in cell division protein 1-like 1 OS=Homo sapiens OX=9606 GN=BOD1L1 PE=1 SV=2	S	-1.7961	1.55	3.3461	-0.09415	-0.2814	-0.145025	-0.3441	0.0067	15	-0.6804	-0.3621	0.1324	-0.217	-0.2381	-15
BD1L1_HUMAN	BD1L1_HUMAN	BD1L1_HUMAN	2862	TTGEKPEQNDDDTIKSQEEDQPIIIKRKRGR	sp|Q8NFC6|BD1L1_HUMAN Biorientation of chromosomes in cell division protein 1-like 1 OS=Homo sapiens OX=9606 GN=BOD1L1 PE=1 SV=2	S	-1.7961	1.55	3.3461	N/A	N/A	-0.325575	-15	-15	-15	-15	-15	-15	-0.1206	-0.14	-0.0574
BD1L1_HUMAN	BD1L1_HUMAN	BD1L1_HUMAN	2986	QKSVSDPVEDKKEQESDEEEEEEEEDEPSGA	sp|Q8NFC6|BD1L1_HUMAN Biorientation of chromosomes in cell division protein 1-like 1 OS=Homo sapiens OX=9606 GN=BOD1L1 PE=1 SV=2	S	-1.7961	1.55	3.3461	-0.5177	-0.803	-0.243075	0.359	-0.7125	-0.381	-0.5728	-0.9856	-0.9214	-0.8125	-0.1424	-0.5316
BD1L1_HUMAN	BD1L1_HUMAN	BD1L1_HUMAN	2963	GRKPKRSLTVSDDAESSEPERKRQKSVSDPV	sp|Q8NFC6|BD1L1_HUMAN Biorientation of chromosomes in cell division protein 1-like 1 OS=Homo sapiens OX=9606 GN=BOD1L1 PE=1 SV=2	S	-1.7961	1.55	3.3461	N/A	N/A	N/A	N/A	N/A	N/A	N/A	-15	N/A	N/A	-15	N/A
BD1L1_HUMAN	BD1L1_HUMAN	BD1L1_HUMAN	2964	RKPKRSLTVSDDAESSEPERKRQKSVSDPVE	sp|Q8NFC6|BD1L1_HUMAN Biorientation of chromosomes in cell division protein 1-like 1 OS=Homo sapiens OX=9606 GN=BOD1L1 PE=1 SV=2	S	-1.7961	1.55	3.3461	-0.3343	-0.98095	-0.604425	0.2344	-0.2415	-0.4036	-0.8009	15	-1.1125	-0.916	15	-0.7001
BD1L1_HUMAN	BD1L1_HUMAN	BD1L1_HUMAN	484	AYVHKPYLYSKYYSDSDDELTVEQRRQSIAK	sp|Q8NFC6|BD1L1_HUMAN Biorientation of chromosomes in cell division protein 1-like 1 OS=Homo sapiens OX=9606 GN=BOD1L1 PE=1 SV=2	S	-1.7961	1.55	3.3461	-1.1433	-1.9822	-0.796675	-15	-15	-0.9052	-15	-15	-1.9667	-1.3341	-0.8885	-1.0527
BID_HUMAN	BID_HUMAN	BID_HUMAN	76	GNRSSHSRLGRIEADSESQEDIIRNIARHLA	sp|P55957|BID_HUMAN BH3-interacting domain death agonist OS=Homo sapiens OX=9606 GN=BID PE=1 SV=1	S	-2.3417	0.2538	2.5955	N/A	-0.3299	N/A	N/A	15	N/A	-15	15	-15	-15	N/A	-15
BIP_HUMAN	BIP_HUMAN	BIP_HUMAN	354	MKPVQKVLEDSDLKKSDIDEIVLVGGSTRIP	sp|P11021|BIP_HUMAN Endoplasmic reticulum chaperone BiP OS=Homo sapiens OX=9606 GN=HSPA5 PE=1 SV=2	S	1.1539	0.7983	-0.3556	0.8064	1.6129	0.848725	-0.0817	1.1264	1.0445	1.3134	1.4203	1.1977	1.5144	0.4246	0.162
BIP_HUMAN	BIP_HUMAN	BIP_HUMAN	86	EGERLIGDAAKNQLTSNPENTVFDAKRLIGR	sp|P11021|BIP_HUMAN Endoplasmic reticulum chaperone BiP OS=Homo sapiens OX=9606 GN=HSPA5 PE=1 SV=2	S	1.1539	0.7983	-0.3556	1.3195	0.0527	-1.22457	1.3483	-15	-15	15	-15	-15	15	-1.0142	-1.7019
BIP_HUMAN	BIP_HUMAN	BIP_HUMAN	349	LFRSTMKPVQKVLEDSDLKKSDIDEIVLVGG	sp|P11021|BIP_HUMAN Endoplasmic reticulum chaperone BiP OS=Homo sapiens OX=9606 GN=HSPA5 PE=1 SV=2	S	1.1539	0.7983	-0.3556	1.4785	0.2773	-1.15897	-15	15	15	-15	-0.067	0.9115	-0.8023	-15	-15
BIRC6_HUMAN	BIRC6_HUMAN	BIRC6_HUMAN	480	DIPKLEGDSDDLLEDSDSEEHSRSDSVTGHT	sp|Q9NR09|BIRC6_HUMAN Baculoviral IAP repeat-containing protein 6 OS=Homo sapiens OX=9606 GN=BIRC6 PE=1 SV=2	S	1.1482	-0.484	-1.6322	-0.0262	-0.949	-0.880575	N/A	15	-15	-15	-1.3585	-15	-15	-15	-1.1366
BIRC6_HUMAN	BIRC6_HUMAN	BIRC6_HUMAN	2955	YSARVSVTTNTTDSVSDEEKVSGGKDGNGSS	sp|Q9NR09|BIRC6_HUMAN Baculoviral IAP repeat-containing protein 6 OS=Homo sapiens OX=9606 GN=BIRC6 PE=1 SV=2	S	1.1482	-0.484	-1.6322	0.213	0.5529	0.382125	0.0968	N/A	N/A	-0.7239	-15	-15	-0.7014	-15	-15
BMI1_HUMAN	BMI1_HUMAN	BMI1_HUMAN	251	ISHQRDGLTNAGELESDSGSDKANSPAGGIP	sp|P35226|BMI1_HUMAN Polycomb complex protein BMI-1 OS=Homo sapiens OX=9606 GN=BMI1 PE=1 SV=2	S	0.8542	0.5847	-0.2695	-0.1367	-0.5757	-0.396775	-15	-15	-0.1163	-15	-15	-0.3152	-0.193	-0.6881	-0.1901
BMP2K_HUMAN	BMP2K_HUMAN	BMP2K_HUMAN	1031	ERARRHKKVGRRDSQSSNEFLTISDSKENIS	sp|Q9NSY1|BMP2K_HUMAN BMP-2-inducible protein kinase OS=Homo sapiens OX=9606 GN=BMP2K PE=1 SV=2	S	-2.5754	2.5405	5.1159	N/A	N/A	0.059125	-15	N/A	-15	-15	N/A	-15	0.3337	N/A	-0.048
BMP2K_HUMAN	BMP2K_HUMAN	BMP2K_HUMAN	742	TSVQGQVQKGNDESESDFESDPPSPKSSEEE	sp|Q9NSY1|BMP2K_HUMAN BMP-2-inducible protein kinase OS=Homo sapiens OX=9606 GN=BMP2K PE=1 SV=2	S	-2.5754	2.5405	5.1159	-2.17635	-1.4665	0.752075	-1.9947	-2.2773	15	-1.3245	15	-1.5517	0.7895	15	-15
BMS1_HUMAN	BMS1_HUMAN	BMS1_HUMAN	524	ERSSAEEGEAEEADESSEEEDCTAGEKGISG	sp|Q14692|BMS1_HUMAN Ribosome biogenesis protein BMS1 homolog OS=Homo sapiens OX=9606 GN=BMS1 PE=1 SV=1	S	-0.1946	1.1439	1.3385	-0.7647	-1.57455	-0.767625	N/A	-15	-0.5118	-15	N/A	-1.3133	-15	15	-0.7927
BMS1_HUMAN	BMS1_HUMAN	BMS1_HUMAN	525	RSSAEEGEAEEADESSEEEDCTAGEKGISGS	sp|Q14692|BMS1_HUMAN Ribosome biogenesis protein BMS1 homolog OS=Homo sapiens OX=9606 GN=BMS1 PE=1 SV=1	S	-0.1946	1.1439	1.3385	N/A	N/A	N/A	15	N/A	N/A	15	N/A	N/A	N/A	N/A	N/A
BOP1_HUMAN	BOP1_HUMAN	BOP1_HUMAN	126	TEMASARIGDEYAEDSSDEEDIRNTVGNVPL	sp|Q14137|BOP1_HUMAN Ribosome biogenesis protein BOP1 OS=Homo sapiens OX=9606 GN=BOP1 PE=1 SV=2	S	-0.5113	2.665	3.1763	N/A	N/A	N/A	N/A	N/A	N/A	-15	-15	-15	-15	-15	-15
BOP1_HUMAN	BOP1_HUMAN	BOP1_HUMAN	127	EMASARIGDEYAEDSSDEEDIRNTVGNVPLE	sp|Q14137|BOP1_HUMAN Ribosome biogenesis protein BOP1 OS=Homo sapiens OX=9606 GN=BOP1 PE=1 SV=2	S	-0.5113	2.665	3.1763	N/A	N/A	N/A	N/A	N/A	N/A	N/A	-15	-15	N/A	-15	-15
BOP1_HUMAN	BOP1_HUMAN	BOP1_HUMAN	519	PPEEPPLQPARWLEASEEERQVGLRLRICHG	sp|Q14137|BOP1_HUMAN Ribosome biogenesis protein BOP1 OS=Homo sapiens OX=9606 GN=BOP1 PE=1 SV=2	S	-0.5113	2.665	3.1763	0.8005	1.81975	1.06147	-0.1169	0.8773	-0.0101	1.0758	15	1.9924	1.312	15	2.0113
BORG4_HUMAN	BORG4_HUMAN	BORG4_HUMAN	64	DTSFLNSKAGEPDGESLDEQPSSSSSKRSLL	sp|Q9H3Q1|BORG4_HUMAN Cdc42 effector protein 4 OS=Homo sapiens OX=9606 GN=CDC42EP4 PE=1 SV=1	S	6.2124	0.2897	-5.9227	N/A	-0.1124	N/A	15	15	15	-0.4967	-0.2975	-0.1121	-15	-15	-15
BRCA1_HUMAN	BRCA1_HUMAN	BRCA1_HUMAN	1342	QSESQGVGLSDKELVSDDEERGTGLEENNQE	sp|P38398|BRCA1_HUMAN Breast cancer type 1 susceptibility protein OS=Homo sapiens OX=9606 GN=BRCA1 PE=1 SV=2	S	N/A	N/A	N/A	-2.5827	-0.985	1.63992	N/A	-15	-2.4305	-15	-15	-0.9336	-15	1.1939	1.5057
BRCA2_HUMAN	BRCA2_HUMAN	BRCA2_HUMAN	805	ESYKMSDKLKGNNYESDVELTKNIPMEKNQD	sp|P51587|BRCA2_HUMAN Breast cancer type 2 susceptibility protein OS=Homo sapiens OX=9606 GN=BRCA2 PE=1 SV=3	S	6.0573	6.6747	0.6174	N/A	N/A	N/A	N/A	-15	-15	N/A	N/A	N/A	N/A	15	15
BRD1_HUMAN	BRD1_HUMAN	BRD1_HUMAN	1055	MNHLSRVHGEPTSDLSDID____________	sp|O95696|BRD1_HUMAN Bromodomain-containing protein 1 OS=Homo sapiens OX=9606 GN=BRD1 PE=1 SV=1	S	-2.4245	-0.7076	1.7169	N/A	N/A	-1.08487	-15	-15	-15	-15	-15	-15	-0.9377	-1.261	-1.2119
BRD3_HUMAN	BRD3_HUMAN	BRD3_HUMAN	563	RQLKKGGKQASASYDSEEEEEGLPMSYDEKR	sp|Q15059|BRD3_HUMAN Bromodomain-containing protein 3 OS=Homo sapiens OX=9606 GN=BRD3 PE=1 SV=1	S	-1.7324	-2.3793	-0.6469	N/A	N/A	-2.85482	N/A	N/A	-15	N/A	-15	-15	N/A	-15	-3.1807
BRD4_HUMAN	BRD4_HUMAN	BRD4_HUMAN	601	KEPAPMKSKPPPTYESEEEDKCKPMSYEEKR	sp|O60885|BRD4_HUMAN Bromodomain-containing protein 4 OS=Homo sapiens OX=9606 GN=BRD4 PE=1 SV=2	S	-0.177	0.7821	0.9591	1.1578	1.4074	0.291825	2.1454	1.3481	0.0486	1.5927	1.3028	3.1733	-0.4334	0.0854	3.1335
BRDT_HUMAN	BRDT_HUMAN	BRDT_HUMAN	596	KPPAKKIMMSKEELHSQKKQELEKRLLDVNN	sp|Q58F21|BRDT_HUMAN Bromodomain testis-specific protein OS=Homo sapiens OX=9606 GN=BRDT PE=1 SV=4	S	N/A	N/A	N/A	N/A	N/A	0.384725	-15	-15	N/A	-15	-15	N/A	0.1252	0.8613	N/A
BRE1A_HUMAN	BRE1A_HUMAN	BRE1A_HUMAN	136	LTERKALVVPEPEPDSDSNQERKDDRERGEG	sp|Q5VTR2|BRE1A_HUMAN E3 ubiquitin-protein ligase BRE1A OS=Homo sapiens OX=9606 GN=RNF20 PE=1 SV=2	S	-0.9505	1.3239	2.2744	0.3983	0.9026	0.546525	0.5906	0.4137	0.18	0.9502	0.8144	0.4933	0.4789	0.5314	0.3221
BRPF1_HUMAN	BRPF1_HUMAN	BRPF1_HUMAN	462	HTPPGSARRLPALSHSEGEEDEDEEEDEGKG	sp|P55201|BRPF1_HUMAN Peregrin OS=Homo sapiens OX=9606 GN=BRPF1 PE=1 SV=2	S	-0.64	0.5208	1.1608	-1.7078	-1.2031	0.546925	-1.208	-1.5499	-1.6381	-1.3847	-1.3401	-1.1416	-0.0574	0.3405	0.5053
BRWD1_HUMAN	BRWD1_HUMAN	BRWD1_HUMAN	2166	PDTSSKSSDLGSVTESDIDCTDNTKTKRRKT	sp|Q9NSI6|BRWD1_HUMAN Bromodomain and WD repeat-containing protein 1 OS=Homo sapiens OX=9606 GN=BRWD1 PE=1 SV=4	S	N/A	N/A	N/A	0.8446	-1.7109	-2.51327	-15	0.7042	-15	-15	-1.7779	-15	-2.4939	-2.3514	-2.6376
BUD13_HUMAN	BUD13_HUMAN	BUD13_HUMAN	370	DLSSPRHKQSPGHQDSDSDLSPPRNRPRHRS	sp|Q9BRD0|BUD13_HUMAN BUD13 homolog OS=Homo sapiens OX=9606 GN=BUD13 PE=1 SV=1	S	-0.7308	3.0622	3.793	-1.3412	N/A	N/A	-15	-15	-1.1183	N/A	N/A	15	15	15	15
BUD13_HUMAN	BUD13_HUMAN	BUD13_HUMAN	18	AAPPLSKAEYLKRYLSGADAGVDRGSESGRK	sp|Q9BRD0|BUD13_HUMAN BUD13 homolog OS=Homo sapiens OX=9606 GN=BUD13 PE=1 SV=1	S	-0.7308	3.0622	3.793	N/A	N/A	-0.142825	-15	-15	-15	N/A	-15	-15	15	-0.3799	-0.3222
BYST_HUMAN	BYST_HUMAN	BYST_HUMAN	98	RERTTRLGPRMPQDGSDDEDEEWPTLEKAAT	sp|Q13895|BYST_HUMAN Bystin OS=Homo sapiens OX=9606 GN=BYSL PE=1 SV=3	S	-0.0509	1.8141	1.865	0.0873	0.3725	0.327425	0.6545	-15	-15	0.408	-15	-15	-0.1272	0.3601	1.2613
BZW2_HUMAN	BZW2_HUMAN	BZW2_HUMAN	412	QMKKFVEWLQNAEEESESEGEEN________	sp|Q9Y6E2|BZW2_HUMAN Basic leucine zipper and W2 domain-containing protein 2 OS=Homo sapiens OX=9606 GN=BZW2 PE=1 SV=1	S	0.8948	1.7175	0.8227	1.60925	1.1694	-0.397625	15	1.6023	1.5417	1.3575	1.1608	0.7704	-15	-0.3108	-0.7625
BZW2_HUMAN	BZW2_HUMAN	BZW2_HUMAN	414	KKFVEWLQNAEEESESEGEEN__________	sp|Q9Y6E2|BZW2_HUMAN Basic leucine zipper and W2 domain-containing protein 2 OS=Homo sapiens OX=9606 GN=BZW2 PE=1 SV=1	S	0.8948	1.7175	0.8227	1.6821	1.7268	0.086925	2.1975	1.6335	0.9969	1.957	1.6851	0.1811	-0.1212	0.1823	-0.807
C170B_HUMAN	C170B_HUMAN	C170B_HUMAN	360	HTRTLKGHKHEDGTQSDSEDPLAKAASAAGV	sp|Q9Y4F5|C170B_HUMAN Centrosomal protein of 170 kDa protein B OS=Homo sapiens OX=9606 GN=CEP170B PE=1 SV=4	S	-0.2008	-0.9042	-0.7034	N/A	-2.0657	N/A	15	15	15	-1.8863	15	-2.0909	-15	N/A	-15
C170B_HUMAN	C170B_HUMAN	C170B_HUMAN	1135	PTRASRLRRARLGDASDTEAADGERGSLGNP	sp|Q9Y4F5|C170B_HUMAN Centrosomal protein of 170 kDa protein B OS=Homo sapiens OX=9606 GN=CEP170B PE=1 SV=4	S	-0.2008	-0.9042	-0.7034	N/A	-2.30545	N/A	N/A	15	15	N/A	-2.4432	-2.5875	N/A	-15	-15
C1QBP_HUMAN	C1QBP_HUMAN	C1QBP_HUMAN	87	GSLHTDGDKAFVDFLSDEIKEERKIQKHKTL	sp|Q07021|C1QBP_HUMAN Complement component 1 Q subcomponent-binding protein, mitochondrial OS=Homo sapiens OX=9606 GN=C1QBP PE=1 SV=1	S	0.0388	-0.3202	-0.359	-1.1219	0.57785	1.74197	-1.2564	-1.1511	-0.8838	15	0.3634	0.7944	15	1.6452	1.687
C1QBP_HUMAN	C1QBP_HUMAN	C1QBP_HUMAN	213	EAESDIFSIREVSFQSTGESEWKDTNYTLNT	sp|Q07021|C1QBP_HUMAN Complement component 1 Q subcomponent-binding protein, mitochondrial OS=Homo sapiens OX=9606 GN=C1QBP PE=1 SV=1	S	0.0388	-0.3202	-0.359	-2.0529	-1.0502	1.04493	N/A	15	-1.8322	-15	-0.9832	-1.4947	-15	-15	0.3463
C1TC_HUMAN	C1TC_HUMAN	C1TC_HUMAN	765	IPVVVAVNAFKTDTESELDLISRLSREHGAF	sp|P11586|C1TC_HUMAN C-1-tetrahydrofolate synthase, cytoplasmic OS=Homo sapiens OX=9606 GN=MTHFD1 PE=1 SV=3	S	-0.4833	-0.2391	0.2442	N/A	N/A	0.778025	N/A	N/A	-15	-15	-15	-15	-15	-15	0.5811
C1TC_HUMAN	C1TC_HUMAN	C1TC_HUMAN	318	WMIQYNNLNLKTPVPSDIDISRSCKPKPIGK	sp|P11586|C1TC_HUMAN C-1-tetrahydrofolate synthase, cytoplasmic OS=Homo sapiens OX=9606 GN=MTHFD1 PE=1 SV=3	S	-0.4833	-0.2391	0.2442	N/A	N/A	-1.12387	-15	-15	-15	-15	-15	-15	-0.7473	0.0126	-1.1035
CA021_HUMAN	CA021_HUMAN	CA021_HUMAN	115	FRMLDEKIEKGRDYCSEEEDIT_________	sp|Q9H246|CA021_HUMAN Uncharacterized protein C1orf21 OS=Homo sapiens OX=9606 GN=C1orf21 PE=1 SV=1	S	3.1405	-2.1438	-5.2843	N/A	N/A	-3.89673	-15	-15	-15	N/A	-15	-15	15	-4.0384	-4.1642
CA052_HUMAN	CA052_HUMAN	CA052_HUMAN	158	AKKARLLPEGEETLESDDEKDEHTSKKRKVE	sp|Q8N6N3|CA052_HUMAN UPF0690 protein C1orf52 OS=Homo sapiens OX=9606 GN=C1orf52 PE=1 SV=1	S	0.4309	4.609	4.1781	N/A	N/A	0.207225	-15	-15	-15	-15	-15	-15	0.7032	0.0936	-0.3081
CALM3_HUMAN	CALM3_HUMAN	CALM3_HUMAN;CALM2_HUMAN;CALM1_HUMAN	102;102;102	REAFRVFDKDGNGYISAAELRHVMTNLGEKL	sp|P0DP25|CALM3_HUMAN Calmodulin-3 OS=Homo sapiens OX=9606 GN=CALM3 PE=1 SV=1;sp|P0DP24|CALM2_HUMAN Calmodulin-2 OS=Homo sapiens OX=9606 GN=CALM2 PE=1 SV=1;sp|P0DP23|CALM1_HUMAN Calmodulin-1 OS=Homo sapiens OX=9606 GN=CALM1 PE=1 SV=1	S	-0.073	-1.0709	-0.9979	-0.6568	-0.8098	-0.110775	-0.7036	-0.7972	-1.0257	-0.8188	-1.0269	-1.109	0.0041	-0.099	-0.0745
CALM3_HUMAN	CALM3_HUMAN	CALM3_HUMAN;CALM2_HUMAN;CALM1_HUMAN	82;82;82	PEFLTMMARKMKDTDSEEEIREAFRVFDKDG	sp|P0DP25|CALM3_HUMAN Calmodulin-3 OS=Homo sapiens OX=9606 GN=CALM3 PE=1 SV=1;sp|P0DP24|CALM2_HUMAN Calmodulin-2 OS=Homo sapiens OX=9606 GN=CALM2 PE=1 SV=1;sp|P0DP23|CALM1_HUMAN Calmodulin-1 OS=Homo sapiens OX=9606 GN=CALM1 PE=1 SV=1	S	-0.073	-1.0709	-0.9979	0.8365	2.8512	2.05693	1.0836	1.0496	-0.1552	2.6166	2.7694	1.9978	1.6523	1.8505	2.1618
CALR_HUMAN	CALR_HUMAN	CALR_HUMAN	231	PEDWDERAKIDDPTDSKPEDWDKPEHIPDPD	sp|P27797|CALR_HUMAN Calreticulin OS=Homo sapiens OX=9606 GN=CALR PE=1 SV=1	S	-0.1638	0.4912	0.655	0.4563	0.1452	-0.268875	0.6886	-15	-15	15	N/A	-15	15	15	0.6187
CALR_HUMAN	CALR_HUMAN	CALR_HUMAN	214	DWDFLPPKKIKDPDASKPEDWDERAKIDDPT	sp|P27797|CALR_HUMAN Calreticulin OS=Homo sapiens OX=9606 GN=CALR PE=1 SV=1	S	-0.1638	0.4912	0.655	N/A	N/A	N/A	N/A	N/A	-15	N/A	N/A	N/A	N/A	N/A	15
CALU_HUMAN	CALU_HUMAN	CALU_HUMAN	261	DGKMDKEETKDWILPSDYDHAEAEARHLVYE	sp|O43852|CALU_HUMAN Calumenin OS=Homo sapiens OX=9606 GN=CALU PE=1 SV=2	S	1.3949	0.8433	-0.5516	1.2957	N/A	N/A	15	1.3322	15	15	15	15	N/A	15	N/A
CALU_HUMAN	CALU_HUMAN	CALU_HUMAN	277	DYDHAEAEARHLVYESDQNKDGKLTKEEIVD	sp|O43852|CALU_HUMAN Calumenin OS=Homo sapiens OX=9606 GN=CALU PE=1 SV=2	S	1.3949	0.8433	-0.5516	1.0473	1.7773	0.772225	1.1408	1.1222	1.1819	1.7827	1.5573	1.8705	0.7612	0.5658	0.6974
CALX_HUMAN	CALX_HUMAN	CALX_HUMAN	583	EDRKPKAEEDEILNRSPRNRKPRRE______	sp|P27824|CALX_HUMAN Calnexin OS=Homo sapiens OX=9606 GN=CANX PE=1 SV=2	S	0.7293	0.0387	-0.6906	N/A	N/A	N/A	N/A	N/A	-15	N/A	N/A	N/A	N/A	N/A	15
CALX_HUMAN	CALX_HUMAN	CALX_HUMAN	554	DEEEEGEEKLEEKQKSDAEEDGGTVSQEEED	sp|P27824|CALX_HUMAN Calnexin OS=Homo sapiens OX=9606 GN=CANX PE=1 SV=2	S	0.7293	0.0387	-0.6906	-0.6926	N/A	N/A	-1.3451	-0.7051	-0.7954	15	15	15	15	15	15
CALX_HUMAN	CALX_HUMAN	CALX_HUMAN	564	EEKQKSDAEEDGGTVSQEEEDRKPKAEEDEI	sp|P27824|CALX_HUMAN Calnexin OS=Homo sapiens OX=9606 GN=CANX PE=1 SV=2	S	0.7293	0.0387	-0.6906	0.1047	N/A	N/A	0.9732	0.3725	-0.1799	15	15	15	15	15	15
CAMP2_HUMAN	CAMP2_HUMAN	CAMP2_HUMAN	649	MDEDSSLRDYTVSLDSDMDDASKFLQDYDIR	sp|Q08AD1|CAMP2_HUMAN Calmodulin-regulated spectrin-associated protein 2 OS=Homo sapiens OX=9606 GN=CAMSAP2 PE=1 SV=3	S	5.7596	2.8687	-2.8909	2.1923	0.5879	-1.56218	15	-15	N/A	0.8181	-15	-15	-15	-1.2791	-15
CAMP2_HUMAN	CAMP2_HUMAN	CAMP2_HUMAN	1148	PPEKADVPVEKYDGESDKEQFDDDQKVCCGF	sp|Q08AD1|CAMP2_HUMAN Calmodulin-regulated spectrin-associated protein 2 OS=Homo sapiens OX=9606 GN=CAMSAP2 PE=1 SV=3	S	5.7596	2.8687	-2.8909	3.8054	0.3623	-3.40088	3.6795	-15	-15	0.0545	-15	-15	-3.5057	-3.6073	-3.6063
CARL1_HUMAN	CARL1_HUMAN	CARL1_HUMAN	1135	SERIEEIKTPDSFEESQGEEIGKVERSDSKS	sp|Q5VZK9|CARL1_HUMAN F-actin-uncapping protein LRRC16A OS=Homo sapiens OX=9606 GN=CARMIL1 PE=1 SV=1	S	5.1895	0.7297	-4.4598	N/A	-0.3069	N/A	15	15	15	-0.3852	-0.6076	-0.289	-15	-15	-15
CASP3_HUMAN	CASP3_HUMAN	CASP3_HUMAN	176	QACRGTELDCGIETDSGVDDDMACHKIPVEA	sp|P42574|CASP3_HUMAN Caspase-3 OS=Homo sapiens OX=9606 GN=CASP3 PE=1 SV=2	S	-1.8182	5.116	6.9342	N/A	N/A	N/A	-15	-15	-15	N/A	N/A	N/A	15	15	15
CASP7_HUMAN	CASP7_HUMAN	CASP7_HUMAN	16	MADDQGCIEEQGVEDSANEDSVDAKPDRSSF	sp|P55210|CASP7_HUMAN Caspase-7 OS=Homo sapiens OX=9606 GN=CASP7 PE=1 SV=1	S	-0.5039	3.1612	3.6651	0.0055	0.04625	0.082975	-0.3193	-0.2044	-15	0.0388	15	-15	0.4774	15	-0.2789
CAV2_HUMAN	CAV2_HUMAN	CAV2_HUMAN	36	HHSGLEYADPEKFADSDQDRDPHRLNSHLKL	sp|P51636|CAV2_HUMAN Caveolin-2 OS=Homo sapiens OX=9606 GN=CAV2 PE=1 SV=2	S	N/A	N/A	N/A	N/A	N/A	N/A	15	N/A	N/A	15	N/A	N/A	N/A	N/A	N/A
CAZA1_HUMAN	CAZA1_HUMAN	CAZA1_HUMAN	9	_______MADFDDRVSDEEKVRIAAKFITHA	sp|P52907|CAZA1_HUMAN F-actin-capping protein subunit alpha-1 OS=Homo sapiens OX=9606 GN=CAPZA1 PE=1 SV=3	S	-0.4675	-0.0749	0.3926	-0.9209	-1.4737	-0.510575	-0.8576	-1.8832	-2.782	-1.4359	-1.909	-7.1577	-0.459	0.1049	-4.3669
CAZA2_HUMAN	CAZA2_HUMAN	CAZA2_HUMAN	9	_______MADLEEQLSDEEKVRIAAKFIIHA	sp|P47755|CAZA2_HUMAN F-actin-capping protein subunit alpha-2 OS=Homo sapiens OX=9606 GN=CAPZA2 PE=1 SV=3	S	-0.5864	-0.5272	0.0592	5.328	-0.2079	-5.49368	-1.7053	5.579	5.5661	-0.4446	-0.6398	-0.0582	1.38	-6.0881	-5.6155
CBPC2_HUMAN	CBPC2_HUMAN	CBPC2_HUMAN	561	LEEREVLLYCDFHGHSRKNNIFLYGCNNNNR	sp|Q5U5Z8|CBPC2_HUMAN Cytosolic carboxypeptidase 2 OS=Homo sapiens OX=9606 GN=AGBL2 PE=1 SV=2	S	N/A	N/A	N/A	N/A	N/A	N/A	N/A	15	N/A	N/A	15	N/A	N/A	N/A	N/A
CBPD_HUMAN	CBPD_HUMAN	CBPD_HUMAN	283	DDSPEHKATGIYSKTSDDEVFKYLAKAYASN	sp|O75976|CBPD_HUMAN Carboxypeptidase D OS=Homo sapiens OX=9606 GN=CPD PE=1 SV=2	S	1.4757	1.6355	0.1598	-0.30185	0.2955	0.639575	-0.5828	-15	-0.0409	0.1223	N/A	0.7144	0.8244	15	0.7641
CBX3_HUMAN	CBX3_HUMAN	CBX3_HUMAN	176	PQIVIAFYEERLTWHSCPEDEAQ________	sp|Q13185|CBX3_HUMAN Chromobox protein homolog 3 OS=Homo sapiens OX=9606 GN=CBX3 PE=1 SV=4	S	0.7449	0.2091	-0.5358	1.6682	-1.0281	-2.65408	-15	1.7766	-15	-15	-0.7148	-15	-2.704	-2.3607	-1.9066
CBX5_HUMAN	CBX5_HUMAN	CBX5_HUMAN	12	____MGKKTKRTADSSSSEDEEEYVVEKVLD	sp|P45973|CBX5_HUMAN Chromobox protein homolog 5 OS=Homo sapiens OX=9606 GN=CBX5 PE=1 SV=1	S	0.4325	-0.7097	-1.1422	N/A	N/A	-3.14778	-15	N/A	N/A	N/A	-15	N/A	15	-15	N/A
CBX5_HUMAN	CBX5_HUMAN	CBX5_HUMAN	13	___MGKKTKRTADSSSSEDEEEYVVEKVLDR	sp|P45973|CBX5_HUMAN Chromobox protein homolog 5 OS=Homo sapiens OX=9606 GN=CBX5 PE=1 SV=1	S	0.4325	-0.7097	-1.1422	0.87325	-2.31065	-3.14168	1.0664	-15	0.3927	-1.8944	N/A	15	-2.8415	15	15
CBX5_HUMAN	CBX5_HUMAN	CBX5_HUMAN	14	__MGKKTKRTADSSSSEDEEEYVVEKVLDRR	sp|P45973|CBX5_HUMAN Chromobox protein homolog 5 OS=Homo sapiens OX=9606 GN=CBX5 PE=1 SV=1	S	0.4325	-0.7097	-1.1422	N/A	N/A	N/A	-15	-15	-15	N/A	N/A	N/A	15	15	15
CBX5_HUMAN	CBX5_HUMAN	CBX5_HUMAN	97	REKSESNKRKSNFSNSADDIKSKKKREQSND	sp|P45973|CBX5_HUMAN Chromobox protein homolog 5 OS=Homo sapiens OX=9606 GN=CBX5 PE=1 SV=1	S	0.4325	-0.7097	-1.1422	-0.0462	-2.8997	-2.81128	0.2814	-15	0.1001	-2.7389	-15	-2.9606	-2.901	-2.6885	-3.0519
CC85C_HUMAN	CC85C_HUMAN	CC85C_HUMAN	372	KVLEVHENLDRQLQDSCEEDLSEKEKAIVRE	sp|A6NKD9|CC85C_HUMAN Coiled-coil domain-containing protein 85C OS=Homo sapiens OX=9606 GN=CCDC85C PE=1 SV=1	S	2.2321	0.4541	-1.778	N/A	N/A	-1.01968	N/A	N/A	-15	N/A	-15	-15	N/A	-15	-1.2186
CCAR2_HUMAN	CCAR2_HUMAN	CCAR2_HUMAN	627	EAPLKEDGLLPKPLSSGGEEEEKPRGEASED	sp|Q8N163|CCAR2_HUMAN Cell cycle and apoptosis regulator protein 2 OS=Homo sapiens OX=9606 GN=CCAR2 PE=1 SV=2	S	0.5445	-0.0799	-0.6244	1.2903	1.4354	0.187325	-15	0.9729	-15	-15	15	N/A	-0.0732	15	15
CCD25_HUMAN	CCD25_HUMAN	CCD25_HUMAN	204	LMKVENMSSNQDGNDSDEFM___________	sp|Q86WR0|CCD25_HUMAN Coiled-coil domain-containing protein 25 OS=Homo sapiens OX=9606 GN=CCDC25 PE=1 SV=2	S	-0.4898	3.3748	3.8646	-1.0397	-0.0168	1.06513	N/A	-15	-0.838	-15	-15	0.4717	-15	0.5906	1.3185
CCD97_HUMAN	CCD97_HUMAN	CCD97_HUMAN	257	EEEEACLEEEEEEEDSDEEDQRSGKDSEAWV	sp|Q96F63|CCD97_HUMAN Coiled-coil domain-containing protein 97 OS=Homo sapiens OX=9606 GN=CCDC97 PE=1 SV=1	S	-2.2406	0.6458	2.8864	-1.753	-0.16085	1.63438	-1.9677	-1.7269	-1.5916	15	-0.5213	-0.1471	15	1.3363	1.4533
CCDC6_HUMAN	CCDC6_HUMAN	CCDC6_HUMAN	323	LQREMERREALCRQLSESESSLEMDDERYFN	sp|Q16204|CCDC6_HUMAN Coiled-coil domain-containing protein 6 OS=Homo sapiens OX=9606 GN=CCDC6 PE=1 SV=2	S	0.6803	-0.5093	-1.1896	N/A	N/A	-1.65913	-15	-15	-15	-15	N/A	-15	-1.7788	15	-1.6211
CCDC6_HUMAN	CCDC6_HUMAN	CCDC6_HUMAN	327	MERREALCRQLSESESSLEMDDERYFNEMSA	sp|Q16204|CCDC6_HUMAN Coiled-coil domain-containing protein 6 OS=Homo sapiens OX=9606 GN=CCDC6 PE=1 SV=2	S	0.6803	-0.5093	-1.1896	1.46235	-1.1779	-2.59803	15	1.2328	0.358	-0.6609	-1.5162	-2.8394	-15	-2.6183	-3.1886
CCDC9_HUMAN	CCDC9_HUMAN	CCDC9_HUMAN	362	RKSSRPQAKAAPRAYSDHDDRWETKEGAASP	sp|Q9Y3X0|CCDC9_HUMAN Coiled-coil domain-containing protein 9 OS=Homo sapiens OX=9606 GN=CCDC9 PE=1 SV=1	S	-0.5063	-0.9328	-0.4265	0.6204	-0.88845	-1.46663	1.3834	0.3911	-0.4276	15	-1.1815	-1.0923	15	-1.4419	-0.6559
CD11A_HUMAN	CD11A_HUMAN	CD11A_HUMAN;CD11B_HUMAN	271;283	EKMEERDLLSDLQDISDSERKTSSAESSSAE	sp|Q9UQ88|CD11A_HUMAN Cyclin-dependent kinase 11A OS=Homo sapiens OX=9606 GN=CDK11A PE=1 SV=4;sp|P21127|CD11B_HUMAN Cyclin-dependent kinase 11B OS=Homo sapiens OX=9606 GN=CDK11B PE=1 SV=4	S	N/A	N/A	N/A	-1.478	3.43925	4.95947	-2.0207	-1.1297	-0.5077	15	3.6617	3.3528	15	4.9221	3.8693
CD11A_HUMAN	CD11A_HUMAN	CD11A_HUMAN;CD11B_HUMAN	577;589	GILKVGDFGLAREYGSPLKAYTPVVVTQWYR	sp|Q9UQ88|CD11A_HUMAN Cyclin-dependent kinase 11A OS=Homo sapiens OX=9606 GN=CDK11A PE=1 SV=4;sp|P21127|CD11B_HUMAN Cyclin-dependent kinase 11B OS=Homo sapiens OX=9606 GN=CDK11B PE=1 SV=4	S	N/A	N/A	N/A	N/A	0.67815	N/A	15	15	N/A	1.0234	15	N/A	-15	N/A	N/A
CD11A_HUMAN	CD11A_HUMAN	CD11A_HUMAN;CD11B_HUMAN	47;47	IKRLKNSDDRDSKRDSLEEGELRDHCMEITI	sp|Q9UQ88|CD11A_HUMAN Cyclin-dependent kinase 11A OS=Homo sapiens OX=9606 GN=CDK11A PE=1 SV=4;sp|P21127|CD11B_HUMAN Cyclin-dependent kinase 11B OS=Homo sapiens OX=9606 GN=CDK11B PE=1 SV=4	S	N/A	N/A	N/A	-1.26575	-1.14245	0.165525	-0.6181	-15	-1.1349	-1.2945	-15	-1.1459	-0.5571	0.0979	-0.0022
CD2B2_HUMAN	CD2B2_HUMAN	CD2B2_HUMAN	49	SGGPGSRFKGKHSLDSDEEEDDDDGGSSKYD	sp|O95400|CD2B2_HUMAN CD2 antigen cytoplasmic tail-binding protein 2 OS=Homo sapiens OX=9606 GN=CD2BP2 PE=1 SV=1	S	0.2963	0.2853	-0.011	0.0655	-0.186	-0.209275	0.5799	0.0369	-0.4992	0.0442	-0.4457	-0.2068	-0.4164	-0.3519	0.3012
CD3E_HUMAN	CD3E_HUMAN	CD3E_HUMAN	77	NDKNIGGDEDDKNIGSDEDHLSLKEFSELEQ	sp|P07766|CD3E_HUMAN T-cell surface glycoprotein CD3 epsilon chain OS=Homo sapiens OX=9606 GN=CD3E PE=1 SV=2	S	-10.3297	-1.8988	8.4309	N/A	N/A	N/A	-15	-15	-15	N/A	N/A	N/A	15	15	15
CD44_HUMAN	CD44_HUMAN	CD44_HUMAN	706	VEDRKPSGLNGEASKSQEMVHLVNKESSETP	sp|P16070|CD44_HUMAN CD44 antigen OS=Homo sapiens OX=9606 GN=CD44 PE=1 SV=3	S	11.1529	4.8574	-6.2955	N/A	-0.7114	N/A	N/A	15	N/A	-15	15	N/A	-15	N/A	N/A
CDA7L_HUMAN	CDA7L_HUMAN	CDA7L_HUMAN	117	VVESDLSDDGKASLVSEEEEDEEEDKATPRR	sp|Q96GN5|CDA7L_HUMAN Cell division cycle-associated 7-like protein OS=Homo sapiens OX=9606 GN=CDCA7L PE=1 SV=2	S	-1.5086	5.5028	7.0114	-1.2247	N/A	N/A	-0.5361	-1.4687	-15	15	15	N/A	15	15	15
CDA7L_HUMAN	CDA7L_HUMAN	CDA7L_HUMAN	197	RKKDCRQVIQREDSTSESEDDSRDESQESSD	sp|Q96GN5|CDA7L_HUMAN Cell division cycle-associated 7-like protein OS=Homo sapiens OX=9606 GN=CDCA7L PE=1 SV=2	S	-1.5086	5.5028	7.0114	N/A	N/A	N/A	-15	N/A	N/A	N/A	N/A	N/A	15	N/A	N/A
CDC26_HUMAN	CDC26_HUMAN	CDC26_HUMAN	42	ETRKKQKEDVEVVGGSDGEGAIGLSSDPKSR	sp|Q8NHZ8|CDC26_HUMAN Anaphase-promoting complex subunit CDC26 OS=Homo sapiens OX=9606 GN=CDC26 PE=1 SV=1	S	-0.7203	2.4928	3.2131	-1.2317	-1.5128	-0.238875	-1.2442	-15	-15	-1.134	-15	-15	0.2295	-0.5508	-0.2158
CDC5L_HUMAN	CDC5L_HUMAN	CDC5L_HUMAN	253	DFRKLRQQDLDGELRSEKEGRDRKKDKQHLK	sp|Q99459|CDC5L_HUMAN Cell division cycle 5-like protein OS=Homo sapiens OX=9606 GN=CDC5L PE=1 SV=2	S	0.4275	1.5576	1.1301	-0.0717	-0.3118	-0.197875	-15	-15	0.0891	-15	-15	-0.2963	-1.2231	0.1091	-0.3766
CDK1_HUMAN	CDK1_HUMAN	CDK1_HUMAN	39	KTTGQVVAMKKIRLESEEEGVPSTAIREISL	sp|P06493|CDK1_HUMAN Cyclin-dependent kinase 1 OS=Homo sapiens OX=9606 GN=CDK1 PE=1 SV=3	S	0.2865	1.0584	0.7719	-0.393	0.4201	0.855325	-0.5092	-15	-15	0.3915	-15	-15	1.02	1.4905	0.8781
CDK13_HUMAN	CDK13_HUMAN	CDK13_HUMAN	315	YREDKTEPKAYRRRRSLSPLGGRDDSPVSHR	sp|Q14004|CDK13_HUMAN Cyclin-dependent kinase 13 OS=Homo sapiens OX=9606 GN=CDK13 PE=1 SV=2	S	1.0611	2.824	1.7629	N/A	0.0925	N/A	15	15	15	15	15	-0.2156	N/A	N/A	-15
CDK6_HUMAN	CDK6_HUMAN	CDK6_HUMAN	223	IFAEMFRRKPLFRGSSDVDQLGKILDVIGLP	sp|Q00534|CDK6_HUMAN Cyclin-dependent kinase 6 OS=Homo sapiens OX=9606 GN=CDK6 PE=1 SV=1	S	-4.119	6.2322	10.3512	N/A	N/A	N/A	N/A	-15	-15	N/A	N/A	N/A	N/A	15	15
CDV3_HUMAN	CDV3_HUMAN	CDV3_HUMAN	107	EVDYSGLRVQAMQISSEKEEDDNEKRQDPGD	sp|Q9UKY7|CDV3_HUMAN Protein CDV3 homolog OS=Homo sapiens OX=9606 GN=CDV3 PE=1 SV=1	S	-0.5453	0.5977	1.143	-0.3758	1.1998	1.61782	0.5026	-0.0449	-0.4008	1.2872	1.127	1.2153	0.9039	1.3026	1.6249
CDYL_HUMAN	CDYL_HUMAN	CDYL_HUMAN	214	PKSPVKSRTAVDGFQSESPEKLDPVEQGQED	sp|Q9Y232|CDYL_HUMAN Chromodomain Y-like protein OS=Homo sapiens OX=9606 GN=CDYL PE=1 SV=2	S	2.09	0.4718	-1.6182	N/A	-0.5966	N/A	15	15	15	-0.4126	-0.7775	-0.6059	-15	-15	-15
CE120_HUMAN	CE120_HUMAN	CE120_HUMAN	402	PSHNQSPPTKDDATESEVESLQYDKDTKPNP	sp|Q8N960|CE120_HUMAN Centrosomal protein of 120 kDa OS=Homo sapiens OX=9606 GN=CEP120 PE=1 SV=2	S	N/A	N/A	N/A	N/A	N/A	0.696825	-15	-15	-15	-15	-15	-15	0.5641	0.5896	0.563
CE128_HUMAN	CE128_HUMAN	CE128_HUMAN	4	____________MAESSSESDHFRCRDRLSP	sp|Q6ZU80|CE128_HUMAN Centrosomal protein of 128 kDa OS=Homo sapiens OX=9606 GN=CEP128 PE=1 SV=2	S	N/A	N/A	N/A	-1.0534	0.5772	1.67282	-15	-15	-0.8153	N/A	-15	0.686	15	1.5529	1.5101
CE170_HUMAN	CE170_HUMAN	CE170_HUMAN	933	PDTPSYNRDNSISPESDVDTASTISLVTGET	sp|Q5SW79|CE170_HUMAN Centrosomal protein of 170 kDa OS=Homo sapiens OX=9606 GN=CEP170 PE=1 SV=1	S	0.8199	6.4183	5.5984	0.1191	N/A	N/A	0.0029	0.3813	0.2214	15	15	15	15	15	15
CE170_HUMAN	CE170_HUMAN	CE170_HUMAN	1112	PTRTSLLRRARLGEASDSELADADKASVASE	sp|Q5SW79|CE170_HUMAN Centrosomal protein of 170 kDa OS=Homo sapiens OX=9606 GN=CEP170 PE=1 SV=1	S	0.8199	6.4183	5.5984	0.49785	0.79725	0.341625	15	0.5106	0.0401	15	0.5629	0.0691	N/A	0.183	0.0378
CEBPZ_HUMAN	CEBPZ_HUMAN	CEBPZ_HUMAN	629	KAKPGLRSQLDDHPESDDEENFIDANDDEDM	sp|Q03701|CEBPZ_HUMAN CCAAT/enhancer-binding protein zeta OS=Homo sapiens OX=9606 GN=CEBPZ PE=1 SV=3	S	1.551	1.4855	-0.0655	1.4388	0.0386	-1.35798	1.8943	-15	-15	0.0681	-15	-15	-1.7069	-1.5644	-1.3506
CENPC_HUMAN	CENPC_HUMAN	CENPC_HUMAN	225	DDKVMLKKIEIDNKVSDEEDKTSEGQERKPS	sp|Q03188|CENPC_HUMAN Centromere protein C OS=Homo sapiens OX=9606 GN=CENPC PE=1 SV=2	S	-0.7663	-0.6599	0.1064	1.1507	-1.1045	-2.21298	-15	-15	1.3888	-15	-15	-1.0767	-2.5402	-1.9836	-2.4567
CENPF_HUMAN	CENPF_HUMAN	CENPF_HUMAN	480	QAFQASQIKENELRRSMEEMKKENNLLKSHS	sp|P49454|CENPF_HUMAN Centromere protein F OS=Homo sapiens OX=9606 GN=CENPF PE=1 SV=3	S	0.3902	3.8697	3.4795	0.1099	0.1713	0.103625	-15	15	15	-15	-0.1876	-0.0046	0.5334	-15	-15
CENPJ_HUMAN	CENPJ_HUMAN	CENPJ_HUMAN	759	TRTQEDKRRDVDLDLSDKDYSSDESIMESIK	sp|Q9HC77|CENPJ_HUMAN Centromere protein J OS=Homo sapiens OX=9606 GN=CENPJ PE=1 SV=2	S	N/A	N/A	N/A	N/A	N/A	0.655725	-15	-15	-15	-15	-15	-15	1.0792	0.717	0.1797
CENPV_HUMAN	CENPV_HUMAN	CENPV_HUMAN	257	DEGTVRSMVTEEFNGSDWEKAMKEHKTIKNM	sp|Q7Z7K6|CENPV_HUMAN Centromere protein V OS=Homo sapiens OX=9606 GN=CENPV PE=1 SV=1	S	-0.4593	4.1793	4.6386	-0.06255	N/A	N/A	0.611	N/A	-0.6142	15	N/A	15	15	N/A	15
CEP68_HUMAN	CEP68_HUMAN	CEP68_HUMAN	478	PTCTESRWKSEEEVESDDEYLALPARLTQVS	sp|Q76N32|CEP68_HUMAN Centrosomal protein of 68 kDa OS=Homo sapiens OX=9606 GN=CEP68 PE=1 SV=2	S	N/A	N/A	N/A	-0.9171	-2.1642	-1.20488	-0.8511	-0.8802	-0.7016	-1.6683	-2.2579	-2.2526	-0.6979	-1.247	-1.5422
CEP72_HUMAN	CEP72_HUMAN	CEP72_HUMAN	387	SSESRNGRTLSQPEASETEEQRSRGVTDTRE	sp|Q9P209|CEP72_HUMAN Centrosomal protein of 72 kDa OS=Homo sapiens OX=9606 GN=CEP72 PE=1 SV=2	S	-2.2244	2.2108	4.4352	N/A	N/A	N/A	-15	-15	-15	N/A	N/A	N/A	15	15	15
CERS2_HUMAN	CERS2_HUMAN	CERS2_HUMAN	348	GKLVEDERSDREETESSEGEEAAAGGGAKSR	sp|Q96G23|CERS2_HUMAN Ceramide synthase 2 OS=Homo sapiens OX=9606 GN=CERS2 PE=1 SV=1	S	2.7417	-0.6759	-3.4176	1.53675	0.6034	-0.891125	N/A	1.4092	-15	-15	0.6742	N/A	-15	-0.6043	15
CERS2_HUMAN	CERS2_HUMAN	CERS2_HUMAN	349	KLVEDERSDREETESSEGEEAAAGGGAKSRP	sp|Q96G23|CERS2_HUMAN Ceramide synthase 2 OS=Homo sapiens OX=9606 GN=CERS2 PE=1 SV=1	S	2.7417	-0.6759	-3.4176	2.0571	1.75025	-0.264625	N/A	1.9167	N/A	-15	2.1694	N/A	-15	0.3834	N/A
CERS5_HUMAN	CERS5_HUMAN	CERS5_HUMAN	354	LIRGKVSKDDRSDVESSSEEEDVTTCTKSPC	sp|Q8N5B7|CERS5_HUMAN Ceramide synthase 5 OS=Homo sapiens OX=9606 GN=CERS5 PE=1 SV=1	S	N/A	N/A	N/A	-0.34945	-1.05855	-0.666875	0.3753	-15	-0.1114	-1.4132	-15	-0.9802	-1.6692	-0.8677	-0.86
CERS6_HUMAN	CERS6_HUMAN	CERS6_HUMAN	346	SRGKVSKDDRSDIESSSDEEDSEPPGKNPHT	sp|Q6ZMG9|CERS6_HUMAN Ceramide synthase 6 OS=Homo sapiens OX=9606 GN=CERS6 PE=1 SV=1	S	-4.2754	-5.4873	-1.2119	N/A	N/A	N/A	N/A	N/A	N/A	N/A	-15	N/A	N/A	-15	N/A
CERS6_HUMAN	CERS6_HUMAN	CERS6_HUMAN	347	RGKVSKDDRSDIESSSDEEDSEPPGKNPHTA	sp|Q6ZMG9|CERS6_HUMAN Ceramide synthase 6 OS=Homo sapiens OX=9606 GN=CERS6 PE=1 SV=1	S	-4.2754	-5.4873	-1.2119	N/A	N/A	-2.10098	-15	-15	-15	-15	N/A	-15	-2.4953	15	-2.2604
CERT_HUMAN	CERT_HUMAN	CERT_HUMAN	57	DRWVVLKNNALSYYKSEDETEYGCRGSICLS	sp|Q9Y5P4|CERT_HUMAN Ceramide transfer protein OS=Homo sapiens OX=9606 GN=CERT1 PE=1 SV=1	S	-1.8476	-0.9561	0.8915	N/A	N/A	1.24212	-15	-15	-15	-15	-15	-15	0.4518	1.1955	1.0202
CERT_HUMAN	CERT_HUMAN	CERT_HUMAN	123	WIDAIEQHKTESGYGSESSLRRHGSMVSLVS	sp|Q9Y5P4|CERT_HUMAN Ceramide transfer protein OS=Homo sapiens OX=9606 GN=CERT1 PE=1 SV=1	S	-1.8476	-0.9561	0.8915	-1.5322	-0.37725	1.19717	15	-15	-1.2249	-1.0652	-15	-0.0706	-15	0.8933	1.1631
CETN2_HUMAN	CETN2_HUMAN	CETN2_HUMAN	158	QEMIDEADRDGDGEVSEQEFLRIMKKTSLY_	sp|P41208|CETN2_HUMAN Centrin-2 OS=Homo sapiens OX=9606 GN=CETN2 PE=1 SV=1	S	-1.0669	-0.3732	0.6937	-2.1709	-0.6478	1.56532	-2.5748	-1.9822	-2.2377	-0.7033	-0.8912	-0.6979	1.9908	1.2217	1.5486
CETN3_HUMAN	CETN3_HUMAN	CETN3_HUMAN	135	LRNLRRVARELGENMSDEELRAMIEEFDKDG	sp|O15182|CETN3_HUMAN Centrin-3 OS=Homo sapiens OX=9606 GN=CETN3 PE=1 SV=2	S	-3.1045	-1.6079	1.4966	N/A	N/A	2.30552	-15	-15	-15	N/A	N/A	-15	15	15	2.2889
CFA20_HUMAN	CFA20_HUMAN	CFA20_HUMAN	173	ANCRIRRVYFSDRLYSEDELPAEFKLYLPVQ	sp|Q9Y6A4|CFA20_HUMAN Cilia- and flagella-associated protein 20 OS=Homo sapiens OX=9606 GN=CFAP20 PE=1 SV=1	S	-0.4586	0.8815	1.3401	-0.7999	0.5864	1.42852	-2.2464	-0.8524	-0.5479	-0.4082	15	15	1.9575	15	15
CH60_HUMAN	CH60_HUMAN	CH60_HUMAN	187	ATISANGDKEIGNIISDAMKKVGRKGVITVK	sp|P10809|CH60_HUMAN 60 kDa heat shock protein, mitochondrial OS=Homo sapiens OX=9606 GN=HSPD1 PE=1 SV=2	S	0.0083	0.6594	0.6511	0.2782	0.6129	0.376925	-0.2616	0.1909	1.0061	0.9544	0.2307	-0.6747	1.3353	0.1705	-1.672
CH60_HUMAN	CH60_HUMAN	CH60_HUMAN	225	ELEIIEGMKFDRGYISPYFINTSKGQKCEFQ	sp|P10809|CH60_HUMAN 60 kDa heat shock protein, mitochondrial OS=Homo sapiens OX=9606 GN=HSPD1 PE=1 SV=2	S	0.0083	0.6594	0.6511	0.1551	1.1754	1.06252	-0.0291	0.205	0.3932	1.0482	1.3535	1.0281	1.1966	1.2792	0.6437
CH60_HUMAN	CH60_HUMAN	CH60_HUMAN	383	EKRIQEIIEQLDVTTSEYEKEKLNERLAKLS	sp|P10809|CH60_HUMAN 60 kDa heat shock protein, mitochondrial OS=Homo sapiens OX=9606 GN=HSPD1 PE=1 SV=2	S	0.0083	0.6594	0.6511	0.1291	N/A	N/A	-1.1761	0.133	1.6122	15	15	15	15	15	15
CH60_HUMAN	CH60_HUMAN	CH60_HUMAN	398	SEYEKEKLNERLAKLSDGVAVLKVGGTSDVE	sp|P10809|CH60_HUMAN 60 kDa heat shock protein, mitochondrial OS=Homo sapiens OX=9606 GN=HSPD1 PE=1 SV=2	S	0.0083	0.6594	0.6511	N/A	N/A	-0.921025	N/A	-15	-15	-15	-15	-15	-15	-0.0814	-1.1137
CH60_HUMAN	CH60_HUMAN	CH60_HUMAN	410	AKLSDGVAVLKVGGTSDVEVNEKKDRVTDAL	sp|P10809|CH60_HUMAN 60 kDa heat shock protein, mitochondrial OS=Homo sapiens OX=9606 GN=HSPD1 PE=1 SV=2	S	0.0083	0.6594	0.6511	-0.5242	-9.0972	-8.53078	7.2142	-1.0907	0.623	-1.3394	-9.1001	-9.6626	-8.4343	-7.8787	-10.2768
CHAP1_HUMAN	CHAP1_HUMAN	CHAP1_HUMAN	627	LFPSSKKLKKDNQESSDAELSSSEYIKTDLD	sp|Q96JM3|CHAP1_HUMAN Chromosome alignment-maintaining phosphoprotein 1 OS=Homo sapiens OX=9606 GN=CHAMP1 PE=1 SV=2	S	0.7977	1.1648	0.3671	0.0206	-0.5118	-0.490175	-15	-0.1198	-15	-15	-1.0648	-15	-0.4313	-0.8143	-0.6351
CHAP1_HUMAN	CHAP1_HUMAN	CHAP1_HUMAN	652	IKTDLDAMDIKGQESSSDQEQVDVESIDFSK	sp|Q96JM3|CHAP1_HUMAN Chromosome alignment-maintaining phosphoprotein 1 OS=Homo sapiens OX=9606 GN=CHAMP1 PE=1 SV=2	S	0.7977	1.1648	0.3671	N/A	N/A	N/A	N/A	N/A	N/A	N/A	N/A	-15	N/A	N/A	-15
CHAP1_HUMAN	CHAP1_HUMAN	CHAP1_HUMAN	653	KTDLDAMDIKGQESSSDQEQVDVESIDFSKE	sp|Q96JM3|CHAP1_HUMAN Chromosome alignment-maintaining phosphoprotein 1 OS=Homo sapiens OX=9606 GN=CHAMP1 PE=1 SV=2	S	0.7977	1.1648	0.3671	N/A	N/A	N/A	15	N/A	N/A	15	N/A	N/A	N/A	N/A	N/A
CHD1_HUMAN	CHD1_HUMAN	CHD1_HUMAN	1127	RGRPRTIPRENIKGFSDAEIRRFIKSYKKFG	sp|O14646|CHD1_HUMAN Chromodomain-helicase-DNA-binding protein 1 OS=Homo sapiens OX=9606 GN=CHD1 PE=1 SV=2	S	0.5336	-2.7743	-3.3079	N/A	N/A	-0.661175	-15	-15	-15	-15	-15	-15	0.0319	0.0129	-0.9172
CHD1_HUMAN	CHD1_HUMAN	CHD1_HUMAN	215	KNGKKILGQKKRQIDSSEEDDDEEDYDNDKR	sp|O14646|CHD1_HUMAN Chromodomain-helicase-DNA-binding protein 1 OS=Homo sapiens OX=9606 GN=CHD1 PE=1 SV=2	S	0.5336	-2.7743	-3.3079	-1.089	0.1543	1.28553	-0.1136	-1.0799	-1.004	-0.0147	-0.1315	0.1859	0.2182	1.0791	1.1987
CHD1_HUMAN	CHD1_HUMAN	CHD1_HUMAN	216	NGKKILGQKKRQIDSSEEDDDEEDYDNDKRS	sp|O14646|CHD1_HUMAN Chromodomain-helicase-DNA-binding protein 1 OS=Homo sapiens OX=9606 GN=CHD1 PE=1 SV=2	S	0.5336	-2.7743	-3.3079	N/A	N/A	N/A	-15	-15	-15	N/A	N/A	N/A	15	15	15
CHD1_HUMAN	CHD1_HUMAN	CHD1_HUMAN	1363	KEEIKSDSSPLPSEKSDEDDDKLSESKSDGR	sp|O14646|CHD1_HUMAN Chromodomain-helicase-DNA-binding protein 1 OS=Homo sapiens OX=9606 GN=CHD1 PE=1 SV=2	S	0.5336	-2.7743	-3.3079	N/A	-0.01875	N/A	15	N/A	15	0.0646	-15	0.4774	-15	-15	-15
CHD3_HUMAN	CHD3_HUMAN	CHD3_HUMAN	73	KENKPGKPRKRKKRDSEEEFGSERDEYREKS	sp|Q12873|CHD3_HUMAN Chromodomain-helicase-DNA-binding protein 3 OS=Homo sapiens OX=9606 GN=CHD3 PE=1 SV=3	S	0.4108	-0.9753	-1.3861	-0.6774	-0.4816	0.238025	-15	15	15	-15	-0.8632	-0.398	-0.3688	-15	-15
CHD3_HUMAN	CHD3_HUMAN	CHD3_HUMAN	79	KPRKRKKRDSEEEFGSERDEYREKSESGGSE	sp|Q12873|CHD3_HUMAN Chromodomain-helicase-DNA-binding protein 3 OS=Homo sapiens OX=9606 GN=CHD3 PE=1 SV=3	S	0.4108	-0.9753	-1.3861	-0.1482	-1.54	-1.34957	-15	-15	-0.0894	-15	-15	-1.5245	-1.4482	-1.4999	-1.4263
CHD3_HUMAN	CHD3_HUMAN	CHD3_HUMAN	1367	AAQEDQDNQSEYSVGSEEEDEDFDERPEGRR	sp|Q12873|CHD3_HUMAN Chromodomain-helicase-DNA-binding protein 3 OS=Homo sapiens OX=9606 GN=CHD3 PE=1 SV=3	S	0.4108	-0.9753	-1.3861	0.0302	-1.2998	-1.28777	-15	-1.156	1.301	N/A	-2.7809	15	15	-1.4942	15
CHD4_HUMAN	CHD4_HUMAN	CHD4_HUMAN	1364	SQEDRDWQDDQSDNQSDYSVASEEGDEDFDE	sp|Q14839|CHD4_HUMAN Chromodomain-helicase-DNA-binding protein 4 OS=Homo sapiens OX=9606 GN=CHD4 PE=1 SV=2	S	0.0597	0.0848	0.0251	0.1514	2.3578	2.24862	0.3299	-15	-15	1.7954	-15	-15	1.5848	2.0422	3.0719
CHD4_HUMAN	CHD4_HUMAN	CHD4_HUMAN	319	KRKRSSSEDDDLDVESDFDDASINSYSVSDG	sp|Q14839|CHD4_HUMAN Chromodomain-helicase-DNA-binding protein 4 OS=Homo sapiens OX=9606 GN=CHD4 PE=1 SV=2	S	0.0597	0.0848	0.0251	-0.7179	1.113	1.87312	-0.6338	-0.5422	-0.4798	1.944	0.9542	1.1285	2.6971	1.6271	1.6171
CHD7_HUMAN	CHD7_HUMAN	CHD7_HUMAN	2956	KAEGGPFKDGETLEGSDAEESLDKTAESSLL	sp|Q9P2D1|CHD7_HUMAN Chromodomain-helicase-DNA-binding protein 7 OS=Homo sapiens OX=9606 GN=CHD7 PE=1 SV=3	S	2.3795	2.6132	0.2337	0.5702	0.6492	0.121225	-15	0.4775	0.7259	-15	0.1708	0.8147	0.087	-0.176	0.0976
CHD7_HUMAN	CHD7_HUMAN	CHD7_HUMAN	768	QVKRKRYTEDLEFKISDEEADDADAAGRDSP	sp|Q9P2D1|CHD7_HUMAN Chromodomain-helicase-DNA-binding protein 7 OS=Homo sapiens OX=9606 GN=CHD7 PE=1 SV=3	S	2.3795	2.6132	0.2337	0.19635	1.11055	0.956425	-15	15	0.0975	N/A	0.9649	0.8364	15	-15	0.7477
CHD8_HUMAN	CHD8_HUMAN	CHD8_HUMAN	1420	TRHFSTLKDDDLVEFSDLESEDDERPRSRRH	sp|Q9HCK8|CHD8_HUMAN Chromodomain-helicase-DNA-binding protein 8 OS=Homo sapiens OX=9606 GN=CHD8 PE=1 SV=5	S	0.6861	1.6881	1.002	0.2571	-0.0568	-0.271675	0.712	0.5719	0.4952	1.3959	0.2528	-0.0643	0.8032	-0.1884	-0.5507
CHD8_HUMAN	CHD8_HUMAN	CHD8_HUMAN	1424	STLKDDDLVEFSDLESEDDERPRSRRHDRHH	sp|Q9HCK8|CHD8_HUMAN Chromodomain-helicase-DNA-binding protein 8 OS=Homo sapiens OX=9606 GN=CHD8 PE=1 SV=5	S	0.6861	1.6881	1.002	N/A	N/A	N/A	N/A	N/A	-15	N/A	N/A	N/A	N/A	N/A	15
CHD8_HUMAN	CHD8_HUMAN	CHD8_HUMAN	2069	VSRSVPPVKLEDEDDSDSELDLSKLSPSSSS	sp|Q9HCK8|CHD8_HUMAN Chromodomain-helicase-DNA-binding protein 8 OS=Homo sapiens OX=9606 GN=CHD8 PE=1 SV=5	S	0.6861	1.6881	1.002	-0.31405	-0.41555	-0.059275	-0.1391	-0.4092	-15	-0.5391	-0.781	-15	-0.2807	-0.2411	-0.2671
CHD9_HUMAN	CHD9_HUMAN	CHD9_HUMAN	1468	QTRPFSATKDELAELSEAESEGDEKPKLRRP	sp|Q3L8U1|CHD9_HUMAN Chromodomain-helicase-DNA-binding protein 9 OS=Homo sapiens OX=9606 GN=CHD9 PE=1 SV=2	S	N/A	N/A	N/A	-0.2164	0.9174	1.17602	-15	-0.3568	-15	-15	0.5647	-15	0.9764	1.0522	1.1269
CHID1_HUMAN	CHID1_HUMAN	CHID1_HUMAN	166	LFEDWTYDDFRNVLDSEDEIEELSKTVVQVA	sp|Q9BWS9|CHID1_HUMAN Chitinase domain-containing protein 1 OS=Homo sapiens OX=9606 GN=CHID1 PE=1 SV=1	S	-1.1372	-0.9002	0.237	-1.2221	-0.3107	0.953625	-1.4426	-1.0135	-0.984	-0.3524	-0.8291	-0.2952	1.2095	0.3151	0.6976
CHM2B_HUMAN	CHM2B_HUMAN	CHM2B_HUMAN	199	AARSLPSASTSKATISDEEIERQLKALGVD_	sp|Q9UQN3|CHM2B_HUMAN Charged multivesicular body protein 2b OS=Homo sapiens OX=9606 GN=CHMP2B PE=1 SV=1	S	0.0337	3.75	3.7163	-1.44815	-1.54915	-0.058775	-1.6694	-15	-0.9155	-1.8422	-15	-1.1768	-0.0535	-0.2576	-0.2525
CHMP7_HUMAN	CHMP7_HUMAN	CHMP7_HUMAN	417	PRNRHFTNSVPNPRISDAELEAELEKLSLSE	sp|Q8WUX9|CHMP7_HUMAN Charged multivesicular body protein 7 OS=Homo sapiens OX=9606 GN=CHMP7 PE=1 SV=1	S	-1.9975	2.6325	4.63	-0.85895	0.14015	1.04132	-0.4276	-15	-0.2423	-0.0082	-15	0.7231	0.5387	0.8255	0.9742
CHP3_HUMAN	CHP3_HUMAN	CHP3_HUMAN	124	LSRKEKLRFLFHMYDSDSDGRITLEEYRNVV	sp|Q96BS2|CHP3_HUMAN Calcineurin B homologous protein 3 OS=Homo sapiens OX=9606 GN=TESC PE=1 SV=3	S	3.0333	9.2083	6.175	1.5995	N/A	N/A	0.8666	1.2146	2.5813	15	15	15	15	15	15
CHRD1_HUMAN	CHRD1_HUMAN	CHRD1_HUMAN	137	ISASLKQALDKLKLSSGNEENKKEEDNDEIK	sp|Q9UHD1|CHRD1_HUMAN Cysteine and histidine-rich domain-containing protein 1 OS=Homo sapiens OX=9606 GN=CHORDC1 PE=1 SV=2	S	0.0088	3.5411	3.5323	N/A	N/A	N/A	15	15	15	15	15	15	N/A	N/A	N/A
CHSP1_HUMAN	CHSP1_HUMAN	CHSP1_HUMAN	146	LAPGTKHETWSGHVISS______________	sp|Q9Y2V2|CHSP1_HUMAN Calcium-regulated heat-stable protein 1 OS=Homo sapiens OX=9606 GN=CARHSP1 PE=1 SV=2	S	-1.1342	1.0118	2.146	N/A	N/A	-0.616425	-15	-15	N/A	-15	N/A	-15	-0.5925	15	-15
CHSP1_HUMAN	CHSP1_HUMAN	CHSP1_HUMAN	147	APGTKHETWSGHVISS_______________	sp|Q9Y2V2|CHSP1_HUMAN Calcium-regulated heat-stable protein 1 OS=Homo sapiens OX=9606 GN=CARHSP1 PE=1 SV=2	S	-1.1342	1.0118	2.146	-1.5072	N/A	N/A	N/A	N/A	-1.2691	N/A	N/A	15	N/A	N/A	15
CHSTC_HUMAN	CHSTC_HUMAN	CHSTC_HUMAN	64	LPTPGPDRDRELTADSDVDEFLDKFLSAGVK	sp|Q9NRB3|CHSTC_HUMAN Carbohydrate sulfotransferase 12 OS=Homo sapiens OX=9606 GN=CHST12 PE=2 SV=2	S	N/A	N/A	N/A	-0.0323	3.8876	3.96212	-0.7031	0.5415	0.2058	3.655	3.5541	3.9031	4.4774	3.1433	3.7061
CIC_HUMAN	CIC_HUMAN	CIC_HUMAN	1402	LGSYRKKRKNSTDLDSAPEDPTSPKRKMRRR	sp|Q96RK0|CIC_HUMAN Protein capicua homolog OS=Homo sapiens OX=9606 GN=CIC PE=1 SV=2	S	2.1256	-2.525	-4.6506	0.1423	-2.5482	-2.64828	-15	-15	0.2221	-15	-15	-2.5327	-2.7698	-2.5853	-2.746
CIR1_HUMAN	CIR1_HUMAN	CIR1_HUMAN	202	GRNLTANDPSQEYVASEGEEDPEVEFLKSLT	sp|Q86X95|CIR1_HUMAN Corepressor interacting with RBPJ 1 OS=Homo sapiens OX=9606 GN=CIR1 PE=1 SV=1	S	-1.5755	-0.5064	1.0691	-0.484	1.5168	2.04302	-0.1331	-0.5934	-0.2459	1.5144	1.5611	1.3374	1.7668	2.2852	1.5921
CIRBP_HUMAN	CIRBP_HUMAN	CIRBP_HUMAN	166	YSDRSSGGSYRDSYDSYATHNE_________	sp|Q14011|CIRBP_HUMAN Cold-inducible RNA-binding protein OS=Homo sapiens OX=9606 GN=CIRBP PE=1 SV=1	S	-1.6577	-0.901	0.7567	-1.2663	-2.1978	-0.889275	-1.1607	-1.0642	-1.4164	-1.9676	-2.3108	-2.2563	-0.6876	-1.1159	-0.8311
CKS2_HUMAN	CKS2_HUMAN	CKS2_HUMAN;CKS1_HUMAN	9;9	_______MAHKQIYYSDKYFDEHYEYRHVML	sp|P33552|CKS2_HUMAN Cyclin-dependent kinases regulatory subunit 2 OS=Homo sapiens OX=9606 GN=CKS2 PE=1 SV=1;sp|P61024|CKS1_HUMAN Cyclin-dependent kinases regulatory subunit 1 OS=Homo sapiens OX=9606 GN=CKS1B PE=1 SV=1	S	0.2695	1.4462	1.1767	-0.4406	0.4436	0.926425	-15	-15	-0.6839	-15	-15	0.8178	1.2196	0.6924	1.5105
CLAP2_HUMAN	CLAP2_HUMAN	CLAP2_HUMAN	596	RLSSSVSAMRVLNTGSDVEEAVADALKKPAR	sp|O75122|CLAP2_HUMAN CLIP-associating protein 2 OS=Homo sapiens OX=9606 GN=CLASP2 PE=1 SV=3	S	-0.4906	1.0954	1.586	-1.3681	N/A	N/A	0.1253	-1.4094	-1.13	15	15	15	15	15	15
CLCA_HUMAN	CLCA_HUMAN	CLCA_HUMAN	105	PTDSYAAISQVDRLQSEPESIRKWREEQMER	sp|P09496|CLCA_HUMAN Clathrin light chain A OS=Homo sapiens OX=9606 GN=CLTA PE=1 SV=1	S	0.4462	0.7406	0.2944	0.083	0.03915	-0.001625	0.0935	0.2557	-0.0168	-0.4055	0.3479	15	-0.3797	0.2229	15
CLCC1_HUMAN	CLCC1_HUMAN	CLCC1_HUMAN	59	AKYGISGEKDVSPDLSCADEISECYHKLDSL	sp|Q96S66|CLCC1_HUMAN Chloride channel CLIC-like protein 1 OS=Homo sapiens OX=9606 GN=CLCC1 PE=1 SV=1	S	4.3963	2.0796	-2.3167	2.4414	0.2704	-2.12877	2.0086	2.612	2.5703	-0.1493	0.4287	0.2859	-2.0386	-2.0526	-2.2756
CLIC1_HUMAN	CLIC1_HUMAN	CLIC1_HUMAN	156	DNYLTSPLPEEVDETSAEDEGVSQRKFLDGN	sp|O00299|CLIC1_HUMAN Chloride intracellular channel protein 1 OS=Homo sapiens OX=9606 GN=CLIC1 PE=1 SV=4	S	1.0583	-0.3864	-1.4447	0.1199	3.4091	3.33143	-0.9736	-0.5274	0.4536	2.1238	2.9738	3.5098	3.2167	3.6319	3.065
CLIC4_HUMAN	CLIC4_HUMAN	CLIC4_HUMAN	236	LTNAYSRDEFTNTCPSDKEVEIAYSDVAKRL	sp|Q9Y696|CLIC4_HUMAN Chloride intracellular channel protein 4 OS=Homo sapiens OX=9606 GN=CLIC4 PE=1 SV=4	S	-0.4237	-0.1532	0.2705	-0.7598	-1.6275	-0.825475	-0.8611	-0.9002	-0.6928	-1.6091	-2.0628	-1.4139	-0.6287	-1.0319	-0.7123
CLIC4_HUMAN	CLIC4_HUMAN	CLIC4_HUMAN	245	FTNTCPSDKEVEIAYSDVAKRLTK_______	sp|Q9Y696|CLIC4_HUMAN Chloride intracellular channel protein 4 OS=Homo sapiens OX=9606 GN=CLIC4 PE=1 SV=4	S	-0.4237	-0.1532	0.2705	N/A	N/A	-1.52018	-15	-15	-15	-15	-15	-15	-1.1711	-1.3437	-1.6612
CLN3_HUMAN	CLN3_HUMAN	CLN3_HUMAN	12	____MGGCAGSRRRFSDSEGEETVPEPRLPL	sp|Q13286|CLN3_HUMAN Battenin OS=Homo sapiens OX=9606 GN=CLN3 PE=1 SV=1	S	4.3859	2.515	-1.8709	1.05975	-0.11395	-1.13148	-15	0.9578	1.1068	N/A	15	-0.2895	15	15	-1.3875
CLN3_HUMAN	CLN3_HUMAN	CLN3_HUMAN	14	__MGGCAGSRRRFSDSEGEETVPEPRLPLLD	sp|Q13286|CLN3_HUMAN Battenin OS=Homo sapiens OX=9606 GN=CLN3 PE=1 SV=1	S	4.3859	2.515	-1.8709	N/A	N/A	N/A	N/A	N/A	N/A	-15	N/A	N/A	-15	N/A	N/A
CLPT1_HUMAN	CLPT1_HUMAN	CLPT1_HUMAN	338	TKSPWNFLGDELYEQSDEEQDSVKVALLETN	sp|O96005|CLPT1_HUMAN Cleft lip and palate transmembrane protein 1 OS=Homo sapiens OX=9606 GN=CLPTM1 PE=1 SV=1	S	3.3935	-0.1548	-3.5483	2.65485	N/A	N/A	15	3.4319	3.0065	15	15	15	N/A	15	15
CLPX_HUMAN	CLPX_HUMAN	CLPX_HUMAN	611	GKKEPGYIRAPTKESSEEEYDSGVEEEGWPR	sp|O76031|CLPX_HUMAN ATP-dependent Clp protease ATP-binding subunit clpX-like, mitochondrial OS=Homo sapiens OX=9606 GN=CLPX PE=1 SV=2	S	0.7317	0.194	-0.5377	N/A	N/A	N/A	N/A	N/A	N/A	N/A	-15	N/A	N/A	-15	N/A
CLPX_HUMAN	CLPX_HUMAN	CLPX_HUMAN	617	YIRAPTKESSEEEYDSGVEEEGWPRQADAAN	sp|O76031|CLPX_HUMAN ATP-dependent Clp protease ATP-binding subunit clpX-like, mitochondrial OS=Homo sapiens OX=9606 GN=CLPX PE=1 SV=2	S	0.7317	0.194	-0.5377	0.8467	-0.9312	-1.73567	1.9284	N/A	-15	-0.7334	-15	-15	-2.5425	-15	-0.7938
CLSPN_HUMAN	CLSPN_HUMAN	CLSPN_HUMAN	225	VDKDLFETGLEDENNSPLEDEESLESIRAAV	sp|Q9HAW4|CLSPN_HUMAN Claspin OS=Homo sapiens OX=9606 GN=CLSPN PE=1 SV=3	S	-1.8845	1.2954	3.1799	-2.2123	N/A	N/A	-2.7385	-2.3882	-0.7455	15	15	15	15	15	15
CLSPN_HUMAN	CLSPN_HUMAN	CLSPN_HUMAN	1129	LRLYQERYLADGDLHSDGPGRMRKFRWKNID	sp|Q9HAW4|CLSPN_HUMAN Claspin OS=Homo sapiens OX=9606 GN=CLSPN PE=1 SV=3	S	-1.8845	1.2954	3.1799	-1.13165	2.1513	3.32517	-0.7017	-15	N/A	2.2024	-15	N/A	3.0234	3.844	N/A
CLU_HUMAN	CLU_HUMAN	CLU_HUMAN	547	RHQVLNDRDEEVELCSSVECKGIIGNDGRHY	sp|O75153|CLU_HUMAN Clustered mitochondria protein homolog OS=Homo sapiens OX=9606 GN=CLUH PE=1 SV=2	S	0.5668	0.7456	0.1788	1.4843	0.0352	-1.40688	N/A	1.4907	-15	-15	1.1915	-15	-15	-0.1685	-1.5161
CLU_HUMAN	CLU_HUMAN	CLU_HUMAN	664	SLESKSEDPPGQEAGSEEEGSSASGLAKVKE	sp|O75153|CLU_HUMAN Clustered mitochondria protein homolog OS=Homo sapiens OX=9606 GN=CLUH PE=1 SV=2	S	0.5668	0.7456	0.1788	0.2586	0.2519	0.035525	0.599	0.3722	0.2128	-0.009	0.4384	0.2674	-0.4887	0.1969	0.0634
CLUA1_HUMAN	CLUA1_HUMAN	CLUA1_HUMAN	409	TKPNRRVRKSEPLDESDNDF___________	sp|Q96AJ1|CLUA1_HUMAN Clusterin-associated protein 1 OS=Homo sapiens OX=9606 GN=CLUAP1 PE=1 SV=4	S	N/A	N/A	N/A	-1.2591	-1.7688	-0.467475	-1.3753	-1.0007	-1.3923	-1.5295	-1.8986	-1.9778	-0.0349	-0.7672	-0.5767
CND1_HUMAN	CND1_HUMAN	CND1_HUMAN	1333	KPSTGSRYQPLASTASDNDFVTPEPRRTTRR	sp|Q15021|CND1_HUMAN Condensin complex subunit 1 OS=Homo sapiens OX=9606 GN=NCAPD2 PE=1 SV=3	S	0.4748	1.4306	0.9558	0.4526	0.0813	-0.329075	0.7595	0.428	0.5979	0.3414	-0.3502	0.008	-0.2988	-0.6475	-0.5811
CND3_HUMAN	CND3_HUMAN	CND3_HUMAN	973	VSARTNRRCQTAEADSESDHEVPEPESEMKM	sp|Q9BPX3|CND3_HUMAN Condensin complex subunit 3 OS=Homo sapiens OX=9606 GN=NCAPG PE=1 SV=1	S	0.5184	1.2899	0.7715	0.4559	-0.1557	-0.569375	-15	N/A	15	-15	-15	-0.0931	-0.5942	-15	-15
CND3_HUMAN	CND3_HUMAN	CND3_HUMAN	674	TKKIKTLHCEGTEINSDDEQESKEVEETATA	sp|Q9BPX3|CND3_HUMAN Condensin complex subunit 3 OS=Homo sapiens OX=9606 GN=NCAPG PE=1 SV=1	S	0.5184	1.2899	0.7715	-0.4777	0.8793	1.39922	0.1996	-0.5502	-0.2892	0.7042	0.5119	1.0742	0.6239	1.1928	1.3722
CNN3_HUMAN	CNN3_HUMAN	CNN3_HUMAN	323	YHGEYQDDYPRDYQYSDQGIDY_________	sp|Q15417|CNN3_HUMAN Calponin-3 OS=Homo sapiens OX=9606 GN=CNN3 PE=1 SV=1	S	-5.4716	2.9152	8.3868	N/A	N/A	N/A	-15	-15	-15	N/A	N/A	N/A	15	15	15
CNPY2_HUMAN	CNPY2_HUMAN	CNPY2_HUMAN	127	NGESSELDLQGIRIDSDISGTLKFACESIVE	sp|Q9Y2B0|CNPY2_HUMAN Protein canopy homolog 2 OS=Homo sapiens OX=9606 GN=CNPY2 PE=1 SV=1	S	0.8209	0.5007	-0.3202	1.09365	0.6126	-0.438825	1.307	15	-15	0.5421	1.2882	-15	-0.6456	-15	-0.5069
CNPY2_HUMAN	CNPY2_HUMAN	CNPY2_HUMAN	116	HRKNYVRVVGRNGESSELDLQGIRIDSDISG	sp|Q9Y2B0|CNPY2_HUMAN Protein canopy homolog 2 OS=Homo sapiens OX=9606 GN=CNPY2 PE=1 SV=1	S	0.8209	0.5007	-0.3202	N/A	N/A	N/A	N/A	N/A	N/A	N/A	-15	-15	N/A	-15	-15
CNPY2_HUMAN	CNPY2_HUMAN	CNPY2_HUMAN	178	LCSKRTDLCDHALHISHDEL___________	sp|Q9Y2B0|CNPY2_HUMAN Protein canopy homolog 2 OS=Homo sapiens OX=9606 GN=CNPY2 PE=1 SV=1	S	0.8209	0.5007	-0.3202	0.6366	0.8905	0.296125	-15	-15	1.0901	-15	N/A	15	0.946	15	15
CNPY3_HUMAN	CNPY3_HUMAN	CNPY3_HUMAN	257	SSKQRKELGGLEGDPSPEEDEGIQKASPLTH	sp|Q9BT09|CNPY3_HUMAN Protein canopy homolog 3 OS=Homo sapiens OX=9606 GN=CNPY3 PE=1 SV=1	S	0.3792	-0.148	-0.5272	N/A	N/A	-0.459675	-15	-15	-15	-15	-15	-15	-0.699	-0.3382	-0.7157
CNTN3_HUMAN	CNTN3_HUMAN	CNTN3_HUMAN	853	YEVRYWNGGGKEESSSKMKVAGNETSARLRG	sp|Q9P232|CNTN3_HUMAN Contactin-3 OS=Homo sapiens OX=9606 GN=CNTN3 PE=1 SV=3	S	N/A	N/A	N/A	N/A	N/A	N/A	N/A	N/A	N/A	N/A	-15	N/A	N/A	-15	N/A
CNTRL_HUMAN	CNTRL_HUMAN	CNTRL_HUMAN	1475	VEKFTDAKRSLLQTESDAEELERRAQETAVN	sp|Q7Z7A1|CNTRL_HUMAN Centriolin OS=Homo sapiens OX=9606 GN=CNTRL PE=1 SV=2	S	N/A	N/A	N/A	-3.4906	N/A	N/A	-3.3184	-15	-15	15	N/A	N/A	15	15	15
COF1_HUMAN	COF1_HUMAN	COF1_HUMAN	8	________MASGVAVSDGVIKVFNDMKVRKS	sp|P23528|COF1_HUMAN Cofilin-1 OS=Homo sapiens OX=9606 GN=CFL1 PE=1 SV=3	S	-0.1404	-0.3436	-0.2032	-0.05	-0.72235	-0.630125	-0.0508	0.083	-0.0795	-0.9146	-0.5237	15	-0.7445	-0.476	15
COIL_HUMAN	COIL_HUMAN	COIL_HUMAN	252	SVCSKESPSSSSESESCDESISDGPSKVTLE	sp|P38432|COIL_HUMAN Coilin OS=Homo sapiens OX=9606 GN=COIL PE=1 SV=1	S	0.47	-0.1884	-0.6584	-0.0023	-1.6238	-1.57928	0.2668	0.2673	0.233	-1.7525	-0.9909	-1.6111	-1.9	-1.1275	-1.8353
COMDA_HUMAN	COMDA_HUMAN	COMDA_HUMAN	50	TRILQKLHLKAESSFSEEEEEKLQAAFSLEK	sp|Q9Y6G5|COMDA_HUMAN COMM domain-containing protein 10 OS=Homo sapiens OX=9606 GN=COMMD10 PE=1 SV=1	S	0.0804	-0.1229	-0.2033	N/A	N/A	-0.034875	-15	-15	-15	-15	-15	-15	-0.6013	-0.1876	-0.2056
COPA_HUMAN	COPA_HUMAN	COPA_HUMAN	266	NVSCAVFHPRQELILSNSEDKSIRVWDMSKR	sp|P53621|COPA_HUMAN Coatomer subunit alpha OS=Homo sapiens OX=9606 GN=COPA PE=1 SV=2	S	0.8394	0.3337	-0.5057	N/A	-0.4735	N/A	15	15	15	-0.2433	15	15	-15	N/A	N/A
COX16_HUMAN	COX16_HUMAN	COX16_HUMAN	65	PELEKKLKENKISLESEYEKIKDSKFDDWKN	sp|Q9P0S2|COX16_HUMAN Cytochrome c oxidase assembly protein COX16 homolog, mitochondrial OS=Homo sapiens OX=9606 GN=COX16 PE=1 SV=1	S	-1.143	-2.4989	-1.3559	0.114	-0.7522	-0.823975	-15	-15	0.5453	-15	-15	-0.7367	-0.8654	-0.9798	-1.2732
COXM2_HUMAN	COXM2_HUMAN	COXM2_HUMAN	77	HGIAMRKKLFNPPEESEK_____________	sp|Q9NRP2|COXM2_HUMAN COX assembly mitochondrial protein 2 homolog OS=Homo sapiens OX=9606 GN=CMC2 PE=1 SV=1	S	0.8165	0.1802	-0.6363	1.2	-0.0067	-1.16448	-15	-15	1.0616	-15	-15	0.0535	-1.1961	-1.3709	-0.9993
CP131_HUMAN	CP131_HUMAN	CP131_HUMAN	938	ESRIKRLRDKYEAELSELEQSERKLQERCSE	sp|Q9UPN4|CP131_HUMAN Centrosomal protein of 131 kDa OS=Homo sapiens OX=9606 GN=CEP131 PE=1 SV=3	S	-2.2849	-0.9495	1.3354	-0.80855	1.5437	2.39447	N/A	-0.9851	-15	-15	1.1084	-15	-15	2.2242	2.9229
CP4F8_HUMAN	CP4F8_HUMAN	CP4F8_HUMAN;CP4FB_HUMAN;CP4FN_HUMAN	314;314;321	IDVLLLSEDKNGKELSDEDIRAEADTFMFGG	sp|P98187|CP4F8_HUMAN Cytochrome P450 4F8 OS=Homo sapiens OX=9606 GN=CYP4F8 PE=1 SV=1;sp|Q9HBI6|CP4FB_HUMAN Cytochrome P450 4F11 OS=Homo sapiens OX=9606 GN=CYP4F11 PE=1 SV=3;sp|Q6NT55|CP4FN_HUMAN Cytochrome P450 4F22 OS=Homo sapiens OX=9606 GN=CYP4F22 PE=1	S	N/A	N/A	N/A	N/A	-3.5642	N/A	N/A	N/A	15	-15	-15	-3.5487	-15	-15	-15
CPIN1_HUMAN	CPIN1_HUMAN	CPIN1_HUMAN	305	YLGMPAFKPGEKVLLSDSNLHDA________	sp|Q6FI81|CPIN1_HUMAN Anamorsin OS=Homo sapiens OX=9606 GN=CIAPIN1 PE=1 SV=2	S	-0.3853	0.3914	0.7767	0.3765	-0.5697	-0.903975	0.3022	-15	-15	-0.3395	-15	-15	-0.5224	-0.9618	-0.7709
CPPED_HUMAN	CPPED_HUMAN	CPPED_HUMAN	2	______________MSAAEAGGVFHRARGRT	sp|Q9BRF8|CPPED_HUMAN Serine/threonine-protein phosphatase CPPED1 OS=Homo sapiens OX=9606 GN=CPPED1 PE=1 SV=3	S	-0.487	-0.2293	0.2577	N/A	N/A	-2.84647	-15	-15	-15	-15	-15	-15	-2.1254	-3.0135	-3.4227
CPSF2_HUMAN	CPSF2_HUMAN	CPSF2_HUMAN	419	EAAKKLEQSKEADIDSSDESDIEEDIDQPSA	sp|Q9P2I0|CPSF2_HUMAN Cleavage and polyadenylation specificity factor subunit 2 OS=Homo sapiens OX=9606 GN=CPSF2 PE=1 SV=2	S	0.032	0.421	0.389	N/A	N/A	N/A	N/A	N/A	N/A	N/A	N/A	-15	N/A	N/A	-15
CPSF2_HUMAN	CPSF2_HUMAN	CPSF2_HUMAN	423	KLEQSKEADIDSSDESDIEEDIDQPSAHKTK	sp|Q9P2I0|CPSF2_HUMAN Cleavage and polyadenylation specificity factor subunit 2 OS=Homo sapiens OX=9606 GN=CPSF2 PE=1 SV=2	S	0.032	0.421	0.389	N/A	N/A	-1.31828	-15	-15	-15	-15	-15	-15	-1.4569	-0.7112	-1.5743
CPSF3_HUMAN	CPSF3_HUMAN	CPSF3_HUMAN	659	ANLNLETRTVECEEGSEDDESLREMVELAAQ	sp|Q9UKF6|CPSF3_HUMAN Cleavage and polyadenylation specificity factor subunit 3 OS=Homo sapiens OX=9606 GN=CPSF3 PE=1 SV=1	S	0.1258	0.7683	0.6425	-1.4559	0.3204	1.81852	-1.2984	-15	-1.007	-0.0886	-15	0.5479	1.3291	1.6408	1.5637
CPSF6_HUMAN	CPSF6_HUMAN	CPSF6_HUMAN	410	YGPPGREMDTARTPLSEAEFEEIMNRNRAIS	sp|Q16630|CPSF6_HUMAN Cleavage and polyadenylation specificity factor subunit 6 OS=Homo sapiens OX=9606 GN=CPSF6 PE=1 SV=2	S	-0.5238	0.2424	0.7662	N/A	1.8559	N/A	15	15	15	1.5052	1.2497	2.0407	-15	-15	-15
CPSM_HUMAN	CPSM_HUMAN	CPSM_HUMAN	863	STRIYAIAKAIDDNMSLDEIEKLTYIDKWFL	sp|P31327|CPSM_HUMAN Carbamoyl-phosphate synthase [ammonia], mitochondrial OS=Homo sapiens OX=9606 GN=CPS1 PE=1 SV=2	S	9.3237	10.7762	1.4525	N/A	N/A	N/A	15	15	N/A	15	15	N/A	N/A	N/A	N/A
CPSM_HUMAN	CPSM_HUMAN	CPSM_HUMAN	913	SMTEETLKRAKEIGFSDKQISKCLGLTEAQT	sp|P31327|CPSM_HUMAN Carbamoyl-phosphate synthase [ammonia], mitochondrial OS=Homo sapiens OX=9606 GN=CPS1 PE=1 SV=2	S	9.3237	10.7762	1.4525	N/A	N/A	N/A	N/A	15	15	N/A	15	15	N/A	N/A	N/A
CPZIP_HUMAN	CPZIP_HUMAN	CPZIP_HUMAN	179	SIKRRPPSRRFRRSQSDCGELGDFRAVESSQ	sp|Q6JBY9|CPZIP_HUMAN CapZ-interacting protein OS=Homo sapiens OX=9606 GN=RCSD1 PE=1 SV=1	S	-7.7234	0.9279	8.6513	N/A	N/A	N/A	-15	-15	-15	N/A	N/A	N/A	15	15	15
CR025_HUMAN	CR025_HUMAN	CR025_HUMAN	76	ELRRDSSESQLASTESDKPTTGRVYESDSSN	sp|Q96B23|CR025_HUMAN Uncharacterized protein C18orf25 OS=Homo sapiens OX=9606 GN=C18orf25 PE=1 SV=3	S	-0.7154	1.0288	1.7442	-3.75105	-2.47745	1.31582	15	-15	-1.7605	-4.2317	-15	-0.5683	-15	1.0027	1.201
CRNL1_HUMAN	CRNL1_HUMAN	CRNL1_HUMAN	503	PHNYDAWFDYLRLVESDAEAEAVREVYERAI	sp|Q9BZJ0|CRNL1_HUMAN Crooked neck-like protein 1 OS=Homo sapiens OX=9606 GN=CRNKL1 PE=1 SV=4	S	-1.3788	-0.242	1.1368	-1.4032	0.167	1.61242	N/A	-1.5946	-1.1141	N/A	-0.36	0.2742	N/A	1.3653	1.3971
CRNL1_HUMAN	CRNL1_HUMAN	CRNL1_HUMAN	769	LLESWRSFEEEFGTASDKERVDKLMPEKVKK	sp|Q9BZJ0|CRNL1_HUMAN Crooked neck-like protein 1 OS=Homo sapiens OX=9606 GN=CRNKL1 PE=1 SV=4	S	-1.3788	-0.242	1.1368	-0.3558	-0.4603	-0.062275	-15	-0.2014	-15	-15	-0.5772	-15	0.1868	-0.2451	-0.0715
CSRP1_HUMAN	CSRP1_HUMAN	CSRP1_HUMAN	192	PKGFGFGQGAGALVHSE______________	sp|P21291|CSRP1_HUMAN Cysteine and glycine-rich protein 1 OS=Homo sapiens OX=9606 GN=CSRP1 PE=1 SV=3	S	3.4819	1.2888	-2.1931	2.7302	0.7407	-1.94727	2.6163	2.9505	2.9683	0.8837	0.5345	0.9467	-1.6133	-2.2853	-2.0128
CSRP1_HUMAN	CSRP1_HUMAN	CSRP1_HUMAN	155	HKACFRCAKCGKGLESTTLADKDGEIYCKGC	sp|P21291|CSRP1_HUMAN Cysteine and glycine-rich protein 1 OS=Homo sapiens OX=9606 GN=CSRP1 PE=1 SV=3	S	3.4819	1.2888	-2.1931	N/A	-0.01405	N/A	N/A	N/A	15	N/A	-15	-0.229	N/A	-15	-15
CSTOS_HUMAN	CSTOS_HUMAN	CSTOS_HUMAN	18	APSGTVSDSESSNSSSDAEELERCREAAMPA	sp|Q96C57|CSTOS_HUMAN Protein CUSTOS OS=Homo sapiens OX=9606 GN=CUSTOS PE=1 SV=2	S	-1.2851	1.1392	2.4243	N/A	N/A	0.149425	N/A	-15	-15	-15	-15	-15	-15	0.0063	-0.0803
CTDP1_HUMAN	CTDP1_HUMAN	CTDP1_HUMAN	872	MDKEVDDILGEGSDDSDSEKRRPEEQEEEPQ	sp|Q9Y5B0|CTDP1_HUMAN RNA polymerase II subunit A C-terminal domain phosphatase OS=Homo sapiens OX=9606 GN=CTDP1 PE=1 SV=3	S	0.0664	-0.3529	-0.4193	N/A	N/A	N/A	N/A	N/A	N/A	-15	N/A	-15	-15	N/A	-15
CTDP1_HUMAN	CTDP1_HUMAN	CTDP1_HUMAN	874	KEVDDILGEGSDDSDSEKRRPEEQEEEPQPR	sp|Q9Y5B0|CTDP1_HUMAN RNA polymerase II subunit A C-terminal domain phosphatase OS=Homo sapiens OX=9606 GN=CTDP1 PE=1 SV=3	S	0.0664	-0.3529	-0.4193	N/A	N/A	-1.53178	N/A	-15	N/A	N/A	-15	N/A	N/A	-1.7382	N/A
CTNA1_HUMAN	CTNA1_HUMAN	CTNA1_HUMAN	641	RKAVLMIRTPEELDDSDFETEDFDVRSRTSV	sp|P35221|CTNA1_HUMAN Catenin alpha-1 OS=Homo sapiens OX=9606 GN=CTNNA1 PE=1 SV=1	S	3.2892	-2.2303	-5.5195	2.1273	-1.515	-3.60008	1.6077	2.1218	2.85	-1.6069	-1.988	-1.4995	-3.0953	-3.9791	-4.3407
CTR9_HUMAN	CTR9_HUMAN	CTR9_HUMAN	1020	KGKIKSKAIISSSDDSSDEDKLKIADEGHPR	sp|Q6PD62|CTR9_HUMAN RNA polymerase-associated protein CTR9 homolog OS=Homo sapiens OX=9606 GN=CTR9 PE=1 SV=1	S	0.5002	0.9041	0.4039	-0.6733	0.13105	0.846575	-0.518	-0.8137	-1.0888	0.3528	15	-0.1307	0.9901	15	0.9669
CTRO_HUMAN	CTRO_HUMAN	CTRO_HUMAN	381	NNIRNSPPPFVPTLKSDDDTSNFDEPEKNSW	sp|O14578|CTRO_HUMAN Citron Rho-interacting kinase OS=Homo sapiens OX=9606 GN=CIT PE=1 SV=2	S	1.9895	1.8963	-0.0932	N/A	0.82085	N/A	15	N/A	15	1.0221	-15	0.8879	-15	-15	-15
CTSL2_HUMAN	CTSL2_HUMAN	CTSL2_HUMAN	36	ARAKRKYSEVDDSLPSGGEKPSKNETGLLSS	sp|Q05D32|CTSL2_HUMAN CTD small phosphatase-like protein 2 OS=Homo sapiens OX=9606 GN=CTDSPL2 PE=1 SV=2	S	-0.7374	2.3247	3.0621	N/A	1.4123	N/A	15	15	15	1.0235	0.994	1.1894	-15	-15	-15
CTU2_HUMAN	CTU2_HUMAN	CTU2_HUMAN	508	RAWGLQEIRDCLIEDSDDEAGQS________	sp|Q2VPK5|CTU2_HUMAN Cytoplasmic tRNA 2-thiolation protein 2 OS=Homo sapiens OX=9606 GN=CTU2 PE=1 SV=1	S	-0.0104	-0.3675	-0.3571	-1.2293	-2.0139	-0.742375	-1.4663	-15	-15	-1.7837	-15	-15	-0.1981	-0.9674	-1.0577
CWC22_HUMAN	CWC22_HUMAN	CWC22_HUMAN	421	LDEGDTDSNTDQDAGSSEEDEEEEEEEGEED	sp|Q9HCG8|CWC22_HUMAN Pre-mRNA-splicing factor CWC22 homolog OS=Homo sapiens OX=9606 GN=CWC22 PE=1 SV=3	S	-0.2299	2.8968	3.1267	N/A	N/A	N/A	N/A	N/A	N/A	-15	-15	-15	-15	-15	-15
CWC22_HUMAN	CWC22_HUMAN	CWC22_HUMAN	422	DEGDTDSNTDQDAGSSEEDEEEEEEEGEEDE	sp|Q9HCG8|CWC22_HUMAN Pre-mRNA-splicing factor CWC22 homolog OS=Homo sapiens OX=9606 GN=CWC22 PE=1 SV=3	S	-0.2299	2.8968	3.1267	-0.60195	-1.9524	-1.30823	N/A	-15	-0.4566	-15	N/A	15	-15	15	15
CWC22_HUMAN	CWC22_HUMAN	CWC22_HUMAN	27	SGHDRRENLNSYQRNSSPEDRYEEQERSPRD	sp|Q9HCG8|CWC22_HUMAN Pre-mRNA-splicing factor CWC22 homolog OS=Homo sapiens OX=9606 GN=CWC22 PE=1 SV=3	S	-0.2299	2.8968	3.1267	-0.0799	1.002	1.12412	N/A	15	-15	N/A	15	-15	N/A	N/A	0.8681
CWC25_HUMAN	CWC25_HUMAN	CWC25_HUMAN	398	DGKFIHRMKLESASTSSLEDRVKRNIYSLQR	sp|Q9NXE8|CWC25_HUMAN Pre-mRNA-splicing factor CWC25 homolog OS=Homo sapiens OX=9606 GN=CWC25 PE=1 SV=1	S	-1.8322	3.5295	5.3617	-0.58685	N/A	N/A	15	N/A	-0.3761	15	N/A	15	N/A	N/A	15
CWC27_HUMAN	CWC27_HUMAN	CWC27_HUMAN	441	FEDKSRKVKDASMQDSDTFEIYDPRNPVNKR	sp|Q6UX04|CWC27_HUMAN Spliceosome-associated protein CWC27 homolog OS=Homo sapiens OX=9606 GN=CWC27 PE=1 SV=1	S	-0.9545	1.007	1.9615	-0.5396	0.2907	0.872525	15	-15	-0.3636	0.5848	-15	0.6303	-15	0.5356	1.0027
CWC27_HUMAN	CWC27_HUMAN	CWC27_HUMAN	243	KSKSSHDLLKDDPHLSSVPVVESEKGDAPDL	sp|Q6UX04|CWC27_HUMAN Spliceosome-associated protein CWC27 homolog OS=Homo sapiens OX=9606 GN=CWC27 PE=1 SV=1	S	-0.9545	1.007	1.9615	N/A	N/A	-0.480375	N/A	N/A	-15	-15	-15	-15	-15	-15	-0.9374
CYFP1_HUMAN	CYFP1_HUMAN	CYFP1_HUMAN	431	LVHPTDKYSNKDCPDSAEEYERATRYNYTSE	sp|Q7L576|CYFP1_HUMAN Cytoplasmic FMR1-interacting protein 1 OS=Homo sapiens OX=9606 GN=CYFIP1 PE=1 SV=1	S	4.9145	0.7334	-4.1811	N/A	0.2319	N/A	15	N/A	15	0.2746	N/A	0.4349	-15	N/A	-15
CYTSB_HUMAN	CYTSB_HUMAN	CYTSB_HUMAN	241	IRALEEKNKNFQKELSDLEEENRVLKEKLIY	sp|Q5M775|CYTSB_HUMAN Cytospin-B OS=Homo sapiens OX=9606 GN=SPECC1 PE=1 SV=1	S	3.9763	3.3077	-0.6686	3.4409	0.7957	-2.60297	-15	3.7319	3.0611	-15	0.5636	0.7662	-2.405	-3.0376	-2.2861
DAPK2_HUMAN	DAPK2_HUMAN	DAPK2_HUMAN	349	KKVHLRPDEDLRNCESDTEEDIARRKALHPR	sp|Q9UIK4|DAPK2_HUMAN Death-associated protein kinase 2 OS=Homo sapiens OX=9606 GN=DAPK2 PE=1 SV=1	S	N/A	N/A	N/A	N/A	N/A	N/A	N/A	N/A	15	N/A	N/A	15	N/A	N/A	N/A
DAXX_HUMAN	DAXX_HUMAN	DAXX_HUMAN	737	TSVATQCDPEEIIVLSDSD____________	sp|Q9UER7|DAXX_HUMAN Death domain-associated protein 6 OS=Homo sapiens OX=9606 GN=DAXX PE=1 SV=2	S	-1.2601	1.1506	2.4107	-1.0135	N/A	N/A	-15	-1.1539	-15	N/A	15	N/A	15	15	15
DAXX_HUMAN	DAXX_HUMAN	DAXX_HUMAN	739	VATQCDPEEIIVLSDSD______________	sp|Q9UER7|DAXX_HUMAN Death domain-associated protein 6 OS=Homo sapiens OX=9606 GN=DAXX PE=1 SV=2	S	-1.2601	1.1506	2.4107	-2.25	N/A	N/A	-15	-15	-2.0119	N/A	N/A	15	15	15	15
DBLOH_HUMAN	DBLOH_HUMAN	DBLOH_HUMAN	230	ELRQKTQEEGEERAESEQEAYLRED______	sp|Q9NR28|DBLOH_HUMAN Diablo homolog, mitochondrial OS=Homo sapiens OX=9606 GN=DIABLO PE=1 SV=1	S	0.2025	-1.5981	-1.8006	-0.9779	-2.0196	-0.999475	-0.8519	-1.1183	-0.8988	-2.2848	-2.1748	-1.9641	-1.3136	-0.9258	-1.0565
DC1I2_HUMAN	DC1I2_HUMAN	DC1I2_HUMAN	51	ETDQKKEAVAPVQEESDLEKKRREAEALLQS	sp|Q13409|DC1I2_HUMAN Cytoplasmic dynein 1 intermediate chain 2 OS=Homo sapiens OX=9606 GN=DYNC1I2 PE=1 SV=3	S	0.466	1.1748	0.7088	-0.5425	-0.1992	0.385525	-0.4179	-0.2353	-0.419	-0.0627	0.2556	-0.1837	0.4745	0.6216	0.2441
DCAF5_HUMAN	DCAF5_HUMAN	DCAF5_HUMAN	651	STSTLEIQPSRASPTSDIESVERKIYKAYKW	sp|Q96JK2|DCAF5_HUMAN DDB1- and CUL4-associated factor 5 OS=Homo sapiens OX=9606 GN=DCAF5 PE=1 SV=2	S	-2.2531	0.984	3.2371	N/A	N/A	0.203675	N/A	-15	-15	-15	-15	-15	-15	-0.1203	0.152
DCAF8_HUMAN	DCAF8_HUMAN	DCAF8_HUMAN	99	TGHYSINDENRVHDRSEEEEEEEEEEEEEQP	sp|Q5TAQ9|DCAF8_HUMAN DDB1- and CUL4-associated factor 8 OS=Homo sapiens OX=9606 GN=DCAF8 PE=1 SV=1	S	5.0254	0.6313	-4.3941	-0.1615	-0.3752	-0.171475	0.4999	-0.1853	-0.1969	-0.2792	-0.6937	-0.5056	-0.6598	-0.3777	-0.2999
DDB2_HUMAN	DDB2_HUMAN	DDB2_HUMAN	26	KTSEIVLRPRNKRSRSPLELEPEAKKLCAKG	sp|Q92466|DDB2_HUMAN DNA damage-binding protein 2 OS=Homo sapiens OX=9606 GN=DDB2 PE=1 SV=1	S	1.839	0.2862	-1.5528	N/A	N/A	N/A	-15	N/A	-15	N/A	N/A	N/A	15	N/A	15
DDRGK_HUMAN	DDRGK_HUMAN	DDRGK_HUMAN	150	REAEEAEREERKRLESQREAEWKKEEERLRL	sp|Q96HY6|DDRGK_HUMAN DDRGK domain-containing protein 1 OS=Homo sapiens OX=9606 GN=DDRGK1 PE=1 SV=2	S	-0.4735	-1.4893	-1.0158	N/A	N/A	N/A	-15	N/A	N/A	N/A	N/A	N/A	15	N/A	N/A
DDX10_HUMAN	DDX10_HUMAN	DDX10_HUMAN	831	ISDTKKKQGMKKRSNSEVEDVGPTSHNRKKA	sp|Q13206|DDX10_HUMAN Probable ATP-dependent RNA helicase DDX10 OS=Homo sapiens OX=9606 GN=DDX10 PE=1 SV=2	S	0.0316	3.0282	2.9966	0.66235	1.5559	0.935775	N/A	-15	0.5519	-15	-15	1.841	-15	0.3808	1.2979
DDX20_HUMAN	DDX20_HUMAN	DDX20_HUMAN	654	RVPVLASSSQSGDSESDSDSYSSRTSSQSKG	sp|Q9UHI6|DDX20_HUMAN Probable ATP-dependent RNA helicase DDX20 OS=Homo sapiens OX=9606 GN=DDX20 PE=1 SV=2	S	0.0005	0.9191	0.9186	-0.1177	-0.0402	0.119725	0.5244	-0.2581	-0.6886	0.1601	-0.2912	-0.5093	-0.245	0.0976	0.1881
DDX21_HUMAN	DDX21_HUMAN	DDX21_HUMAN	13	___MPGKLRSDAGLESDTAMKKGETLRKQTE	sp|Q9NR30|DDX21_HUMAN Nucleolar RNA helicase 2 OS=Homo sapiens OX=9606 GN=DDX21 PE=1 SV=5	S	-0.1547	1.5254	1.6801	-0.022	0.6609	0.725125	0.3404	-15	-15	0.8911	-15	-15	0.67	0.9214	0.5453
DDX21_HUMAN	DDX21_HUMAN	DDX21_HUMAN	121	VVSSKTKKVTKNEEPSEEEIDAPKPKKMKKE	sp|Q9NR30|DDX21_HUMAN Nucleolar RNA helicase 2 OS=Homo sapiens OX=9606 GN=DDX21 PE=1 SV=5	S	-0.1547	1.5254	1.6801	0.0381	0.2756	0.279725	0.1991	0.0782	0.0749	0.3128	0.1416	0.2911	0.233	0.1941	0.225
DDX24_HUMAN	DDX24_HUMAN	DDX24_HUMAN	82	SLFSKEAPKRKAQAVSEEEEEEEGKSSSPKK	sp|Q9GZR7|DDX24_HUMAN ATP-dependent RNA helicase DDX24 OS=Homo sapiens OX=9606 GN=DDX24 PE=1 SV=1	S	-0.7835	1.6636	2.4471	-0.7228	0.2916	1.05662	-0.3512	-0.8632	-0.8189	0.3002	-0.0505	0.1351	0.7707	0.9434	0.9628
DDX27_HUMAN	DDX27_HUMAN	DDX27_HUMAN	166	EPKEQEDLQENDEEGSEDEASETDYSSADEN	sp|Q96GQ7|DDX27_HUMAN Probable ATP-dependent RNA helicase DDX27 OS=Homo sapiens OX=9606 GN=DDX27 PE=1 SV=2	S	1.0221	0.668	-0.3541	N/A	N/A	-2.86347	-15	N/A	-15	-15	-15	-15	-1.8894	-15	-3.2888
DDX3X_HUMAN	DDX3X_HUMAN	DDX3X_HUMAN;DDX3Y_HUMAN	70;70	KDSSGWSSSKDKDAYSSFGSRSDSRGKSSFF	sp|O00571|DDX3X_HUMAN ATP-dependent RNA helicase DDX3X OS=Homo sapiens OX=9606 GN=DDX3X PE=1 SV=3;sp|O15523|DDX3Y_HUMAN ATP-dependent RNA helicase DDX3Y OS=Homo sapiens OX=9606 GN=DDX3Y PE=1 SV=2	S	0.4507	0.9351	0.4844	0.44395	-0.00645	-0.408175	N/A	-15	0.7981	-15	-15	15	-15	-0.4717	15
DDX3X_HUMAN	DDX3X_HUMAN	DDX3X_HUMAN	102	DRGSGSRGRFDDRGRSDYDGIGSRGDRSGFG	sp|O00571|DDX3X_HUMAN ATP-dependent RNA helicase DDX3X OS=Homo sapiens OX=9606 GN=DDX3X PE=1 SV=3	S	0.4507	0.9351	0.4844	0.27085	0.01445	-0.214175	0.9011	-0.5212	-15	0.3994	-1.0725	-15	-0.3824	-0.4206	0.0292
DDX3X_HUMAN	DDX3X_HUMAN	DDX3X_HUMAN;DDX3Y_HUMAN	520;518	LDISNVKHVINFDLPSDIEEYVHRIGRTGRV	sp|O00571|DDX3X_HUMAN ATP-dependent RNA helicase DDX3X OS=Homo sapiens OX=9606 GN=DDX3X PE=1 SV=3;sp|O15523|DDX3Y_HUMAN ATP-dependent RNA helicase DDX3Y OS=Homo sapiens OX=9606 GN=DDX3Y PE=1 SV=2	S	0.4507	0.9351	0.4844	0.63405	N/A	N/A	0.7613	-0.0254	15	15	15	15	15	15	N/A
DDX3X_HUMAN	DDX3X_HUMAN	DDX3X_HUMAN	131	FGKFERGGNSRWCDKSDEDDWSKPLPPSERL	sp|O00571|DDX3X_HUMAN ATP-dependent RNA helicase DDX3X OS=Homo sapiens OX=9606 GN=DDX3X PE=1 SV=3	S	0.4507	0.9351	0.4844	1.6788	0.6129	-1.02368	1.8735	1.5384	-0.769	1.1195	0.2456	-0.2063	-0.6347	-1.1621	0.5715
DDX3X_HUMAN	DDX3X_HUMAN	DDX3X_HUMAN	86	SFGSRSDSRGKSSFFSDRGSGSRGRFDDRGR	sp|O00571|DDX3X_HUMAN ATP-dependent RNA helicase DDX3X OS=Homo sapiens OX=9606 GN=DDX3X PE=1 SV=3	S	0.4507	0.9351	0.4844	1.0512	0.45305	-0.555925	N/A	-15	15	N/A	-15	0.2422	N/A	-0.536	-15
DDX41_HUMAN	DDX41_HUMAN	DDX41_HUMAN	23	RKRARTDEVPAGGSRSEAEDEDDEDYVPYVP	sp|Q9UJV9|DDX41_HUMAN Probable ATP-dependent RNA helicase DDX41 OS=Homo sapiens OX=9606 GN=DDX41 PE=1 SV=2	S	-1.0259	-0.2746	0.7513	-1.3815	-1.399	0.024725	-1.0862	-1.2958	-1.1434	-0.6477	-1.7621	-1.3835	0.5578	-0.3356	-0.2313
DDX41_HUMAN	DDX41_HUMAN	DDX41_HUMAN	21	PERKRARTDEVPAGGSRSEAEDEDDEDYVPY	sp|Q9UJV9|DDX41_HUMAN Probable ATP-dependent RNA helicase DDX41 OS=Homo sapiens OX=9606 GN=DDX41 PE=1 SV=2	S	-1.0259	-0.2746	0.7513	N/A	-0.713	N/A	15	N/A	N/A	-0.6871	-15	-15	-15	-15	-15
DDX42_HUMAN	DDX42_HUMAN	DDX42_HUMAN	185	AGVVQEEEEDNLEYDSDGNPIAPTKKIIDPL	sp|Q86XP3|DDX42_HUMAN ATP-dependent RNA helicase DDX42 OS=Homo sapiens OX=9606 GN=DDX42 PE=1 SV=1	S	-0.0923	0.45	0.5423	-0.2755	1.3443	1.66202	-0.3917	-0.3194	0.1203	1.5745	1.2119	1.5761	2.0855	1.662	1.4646
DDX46_HUMAN	DDX46_HUMAN	DDX46_HUMAN	804	NERKKLQKAALGLQDSDDEDAAVDIDEQIES	sp|Q7L014|DDX46_HUMAN Probable ATP-dependent RNA helicase DDX46 OS=Homo sapiens OX=9606 GN=DDX46 PE=1 SV=2	S	0.4436	1.6226	1.179	-0.1947	N/A	N/A	-0.1128	-0.8651	1.3036	15	15	15	15	15	15
DDX51_HUMAN	DDX51_HUMAN	DDX51_HUMAN	103	QGKRRKADGEDAGAESNEEAPGEPSAGSSEE	sp|Q8N8A6|DDX51_HUMAN ATP-dependent RNA helicase DDX51 OS=Homo sapiens OX=9606 GN=DDX51 PE=1 SV=3	S	-1.5219	0.5316	2.0535	0.3257	-1.3416	-1.62508	-15	-0.1455	-15	-15	-1.3107	-15	-1.2451	-1.0345	-1.9024
DDX54_HUMAN	DDX54_HUMAN	DDX54_HUMAN	39	KGLRKRRGAASQARGSDSEDGEFEIQAEDDA	sp|Q8TDD1|DDX54_HUMAN ATP-dependent RNA helicase DDX54 OS=Homo sapiens OX=9606 GN=DDX54 PE=1 SV=2	S	0.9089	1.7499	0.841	0.8427	-0.7938	-1.59427	0.666	0.7122	-15	-0.8642	-1.2192	-15	-1.4109	-1.8007	-2.0842
DDX54_HUMAN	DDX54_HUMAN	DDX54_HUMAN	41	LRKRRGAASQARGSDSEDGEFEIQAEDDARA	sp|Q8TDD1|DDX54_HUMAN ATP-dependent RNA helicase DDX54 OS=Homo sapiens OX=9606 GN=DDX54 PE=1 SV=2	S	0.9089	1.7499	0.841	N/A	N/A	-0.992125	N/A	-15	N/A	-15	N/A	-15	-15	15	-15
DDX54_HUMAN	DDX54_HUMAN	DDX54_HUMAN	75	GPGRPLPTFPTSECTSDVEPDTREMVRAQNK	sp|Q8TDD1|DDX54_HUMAN ATP-dependent RNA helicase DDX54 OS=Homo sapiens OX=9606 GN=DDX54 PE=1 SV=2	S	0.9089	1.7499	0.841	N/A	1.0185	N/A	15	15	15	1.37	0.6689	15	-15	-15	N/A
DDX55_HUMAN	DDX55_HUMAN	DDX55_HUMAN	544	EKKKKMNEKRKREEGSDIEDEDMEELLNDTR	sp|Q8NHQ9|DDX55_HUMAN ATP-dependent RNA helicase DDX55 OS=Homo sapiens OX=9606 GN=DDX55 PE=1 SV=3	S	-0.1088	1.8432	1.952	0.2377	0.2729	0.077425	0.1564	-0.111	0.4338	1.2471	-0.572	-0.2116	1.21	-0.3303	-0.6366
DDX55_HUMAN	DDX55_HUMAN	DDX55_HUMAN	594	LTTGKRTIKTVDLGISDLEDDC_________	sp|Q8NHQ9|DDX55_HUMAN ATP-dependent RNA helicase DDX55 OS=Homo sapiens OX=9606 GN=DDX55 PE=1 SV=3	S	-0.1088	1.8432	1.952	-0.3101	2.9747	3.32702	-0.7316	-0.1406	0.2342	3.156	1.7376	2.9902	4.0069	2.0089	2.7648
DDX56_HUMAN	DDX56_HUMAN	DDX56_HUMAN	119	QLATYCARDVRVANVSAAEDSVSQRAVLMEK	sp|Q9NY93|DDX56_HUMAN Probable ATP-dependent RNA helicase DDX56 OS=Homo sapiens OX=9606 GN=DDX56 PE=1 SV=1	S	0.298	2.1682	1.8702	N/A	N/A	N/A	15	15	15	15	15	15	N/A	N/A	N/A
DEK_HUMAN	DEK_HUMAN	DEK_HUMAN	230	RKAKRTKCPEILSDESSSDEDEKKNKEESSD	sp|P35659|DEK_HUMAN Protein DEK OS=Homo sapiens OX=9606 GN=DEK PE=1 SV=1	S	0.4299	-0.0311	-0.461	N/A	-1.9199	N/A	N/A	N/A	15	N/A	-15	15	N/A	-15	N/A
DEK_HUMAN	DEK_HUMAN	DEK_HUMAN	231	KAKRTKCPEILSDESSSDEDEKKNKEESSDD	sp|P35659|DEK_HUMAN Protein DEK OS=Homo sapiens OX=9606 GN=DEK PE=1 SV=1	S	0.4299	-0.0311	-0.461	N/A	N/A	-3.85508	-15	-15	-15	-15	N/A	-15	-3.7357	15	-4.0234
DEK_HUMAN	DEK_HUMAN	DEK_HUMAN	232	AKRTKCPEILSDESSSDEDEKKNKEESSDDE	sp|P35659|DEK_HUMAN Protein DEK OS=Homo sapiens OX=9606 GN=DEK PE=1 SV=1	S	0.4299	-0.0311	-0.461	N/A	N/A	N/A	N/A	N/A	N/A	N/A	-15	N/A	N/A	-15	N/A
DEK_HUMAN	DEK_HUMAN	DEK_HUMAN	32	PASEKEPEMPGPREESEEEEDEDDEEEEEEE	sp|P35659|DEK_HUMAN Protein DEK OS=Homo sapiens OX=9606 GN=DEK PE=1 SV=1	S	0.4299	-0.0311	-0.461	0.5455	N/A	N/A	N/A	15	-15	N/A	15	N/A	N/A	N/A	15
DEK_HUMAN	DEK_HUMAN	DEK_HUMAN	301	DSSTTKKNQNSSKKESESEDSSDDEPLIKKL	sp|P35659|DEK_HUMAN Protein DEK OS=Homo sapiens OX=9606 GN=DEK PE=1 SV=1	S	0.4299	-0.0311	-0.461	-0.7964	-2.557	-1.71837	-15	-15	-0.6388	-15	-15	-2.5415	-4.3308	-1.572	-1.8939
DEK_HUMAN	DEK_HUMAN	DEK_HUMAN	303	STTKKNQNSSKKESESEDSSDDEPLIKKLKK	sp|P35659|DEK_HUMAN Protein DEK OS=Homo sapiens OX=9606 GN=DEK PE=1 SV=1	S	0.4299	-0.0311	-0.461	N/A	N/A	N/A	N/A	N/A	N/A	-15	N/A	N/A	-15	N/A	N/A
DEK_HUMAN	DEK_HUMAN	DEK_HUMAN	306	KKNQNSSKKESESEDSSDDEPLIKKLKKPPT	sp|P35659|DEK_HUMAN Protein DEK OS=Homo sapiens OX=9606 GN=DEK PE=1 SV=1	S	0.4299	-0.0311	-0.461	N/A	N/A	N/A	N/A	N/A	N/A	-15	-15	-15	-15	-15	-15
DEK_HUMAN	DEK_HUMAN	DEK_HUMAN	19	SAPAAEGEGTPTQPASEKEPEMPGPREESEE	sp|P35659|DEK_HUMAN Protein DEK OS=Homo sapiens OX=9606 GN=DEK PE=1 SV=1	S	0.4299	-0.0311	-0.461	0.2935	-1.0141	-1.26538	0.0693	-15	0.8185	-1.4528	-15	-0.6933	-1.4028	-1.1656	-1.503
DENR_HUMAN	DENR_HUMAN	DENR_HUMAN	9	_______MAADISESSGADCKGDPRNSAKLD	sp|O43583|DENR_HUMAN Density-regulated protein OS=Homo sapiens OX=9606 GN=DENR PE=1 SV=2	S	-1.1355	0.2059	1.3414	N/A	N/A	-1.62877	-15	-15	N/A	-15	-15	N/A	-2.4177	-0.6228	N/A
DEST_HUMAN	DEST_HUMAN	DEST_HUMAN	3	_____________MASGVQVADEVCRIFYDM	sp|P60981|DEST_HUMAN Destrin OS=Homo sapiens OX=9606 GN=DSTN PE=1 SV=3	S	1.4012	-0.3885	-1.7897	N/A	N/A	N/A	N/A	-15	N/A	N/A	N/A	N/A	N/A	15	N/A
DHB4_HUMAN	DHB4_HUMAN	DHB4_HUMAN	75	EEIRRRGGKAVANYDSVEEGEKVVKTALDAF	sp|P51659|DHB4_HUMAN Peroxisomal multifunctional enzyme type 2 OS=Homo sapiens OX=9606 GN=HSD17B4 PE=1 SV=3	S	0.6743	-0.6569	-1.3312	0.6377	-0.2028	-0.798275	0.1064	0.7505	0.5326	-1.162	-0.1481	-0.1873	-1.1491	-0.7679	-0.7111
DHRS3_HUMAN	DHRS3_HUMAN	DHRS3_HUMAN	135	LVNNAAVVHGKSLMDSDDDALLKSQHINTLG	sp|O75911|DHRS3_HUMAN Short-chain dehydrogenase/reductase 3 OS=Homo sapiens OX=9606 GN=DHRS3 PE=1 SV=2	S	N/A	N/A	N/A	N/A	N/A	N/A	15	N/A	15	15	N/A	15	N/A	N/A	N/A
DHX16_HUMAN	DHX16_HUMAN	DHX16_HUMAN	106	LEKNRSYRLLEDSEESSEETVSRAGSSLQKK	sp|O60231|DHX16_HUMAN Pre-mRNA-splicing factor ATP-dependent RNA helicase DHX16 OS=Homo sapiens OX=9606 GN=DHX16 PE=1 SV=2	S	-0.5325	0.1635	0.696	-0.39415	-1.90065	-1.46427	-15	-0.4887	-0.3976	-15	15	15	-1.392	15	15
DHX16_HUMAN	DHX16_HUMAN	DHX16_HUMAN	160	KKKTGGSKQQTEKPESEDEWERTERERLQDL	sp|O60231|DHX16_HUMAN Pre-mRNA-splicing factor ATP-dependent RNA helicase DHX16 OS=Homo sapiens OX=9606 GN=DHX16 PE=1 SV=2	S	-0.5325	0.1635	0.696	0.688	-0.2272	-0.872975	1.9743	0.8606	-0.6312	-0.0268	0.7385	-0.3574	-1.8818	0.0086	0.2826
DHX37_HUMAN	DHX37_HUMAN	DHX37_HUMAN	106	SQRAEMLQKLSEVQASEAEMRLFYTTSKLGT	sp|Q8IY37|DHX37_HUMAN Probable ATP-dependent RNA helicase DHX37 OS=Homo sapiens OX=9606 GN=DHX37 PE=1 SV=1	S	-0.7864	0.6995	1.4859	-0.7538	0.9332	1.72923	-0.1504	-0.7416	-0.6988	0.6716	0.6514	0.8727	0.9413	1.5237	1.5803
DHX57_HUMAN	DHX57_HUMAN	DHX57_HUMAN	132	DLQEQDADAGSERGLSGEEEDDEPDCCNDER	sp|Q6P158|DHX57_HUMAN Putative ATP-dependent RNA helicase DHX57 OS=Homo sapiens OX=9606 GN=DHX57 PE=1 SV=2	S	2.1993	2.259	0.0597	1.1492	-0.1516	-1.25857	1.1633	1.111	1.233	-0.1039	-0.3998	-0.2189	-1.1479	-1.3801	-1.4431
DIDO1_HUMAN	DIDO1_HUMAN	DIDO1_HUMAN	809	PRQEAIPDLEDSPPVSDSEEQQESARAVPEK	sp|Q9BTC0|DIDO1_HUMAN Death-inducer obliterator 1 OS=Homo sapiens OX=9606 GN=DIDO1 PE=1 SV=5	S	2.1741	0.8148	-1.3593	1.3609	0.7651	-0.553575	1.6935	1.4561	1.3915	0.9127	0.7788	0.7185	-0.6615	-0.5466	-0.6642
DJB11_HUMAN	DJB11_HUMAN	DJB11_HUMAN	78	AQEKFQDLGAAYEVLSDSEKRKQYDTYGEEG	sp|Q9UBS4|DJB11_HUMAN DnaJ homolog subfamily B member 11 OS=Homo sapiens OX=9606 GN=DNAJB11 PE=1 SV=1	S	0.9029	1.0929	0.19	-0.0878	4.0607	4.19073	-0.979	0.2435	0.1503	1.3827	6.1988	15	2.481	6.086	15
DJC21_HUMAN	DJC21_HUMAN	DJC21_HUMAN	302	EMEEHELKDEEDGKDSDEAEDAELYDDLYCP	sp|Q5F1R6|DJC21_HUMAN DnaJ homolog subfamily C member 21 OS=Homo sapiens OX=9606 GN=DNAJC21 PE=1 SV=2	S	0.4296	0.7311	0.3015	-0.2201	1.0762	1.33852	0.1898	-0.2405	-0.4135	2.083	0.6284	0.666	2.0125	0.9996	1.0883
DJC21_HUMAN	DJC21_HUMAN	DJC21_HUMAN	423	EGVKVDPEDTNLNQDSAKELEDSPQENVSVT	sp|Q5F1R6|DJC21_HUMAN DnaJ homolog subfamily C member 21 OS=Homo sapiens OX=9606 GN=DNAJC21 PE=1 SV=2	S	0.4296	0.7311	0.3015	-0.3501	-0.4921	-0.099775	0.1963	-0.3221	-0.2733	-0.4439	-0.7405	-0.5363	-0.5209	-0.2877	-0.2542
DJC30_HUMAN	DJC30_HUMAN	DJC30_HUMAN	116	LGSATLRRKYDRGLLSDEDLRGPGVRPSRTP	sp|Q96LL9|DJC30_HUMAN DnaJ homolog subfamily C member 30, mitochondrial OS=Homo sapiens OX=9606 GN=DNAJC30 PE=1 SV=3	S	0.4848	0.6471	0.1623	0.3599	0.5422	0.224525	0.2197	-15	-15	0.3432	-15	-15	0.2428	-0.3244	0.1867
DKC1_HUMAN	DKC1_HUMAN	DKC1_HUMAN	485	KKKSKKDKKAKAGLESGAEPGDGDSDTTKKK	sp|O60832|DKC1_HUMAN H/ACA ribonucleoprotein complex subunit DKC1 OS=Homo sapiens OX=9606 GN=DKC1 PE=1 SV=3	S	0.1871	0.8999	0.7128	-0.3438	-0.278	0.108025	0.0272	-0.2007	-0.3434	-0.3179	-0.3544	-0.3328	-0.2258	-0.023	0.0194
DKC1_HUMAN	DKC1_HUMAN	DKC1_HUMAN	494	AKAGLESGAEPGDGDSDTTKKKKKKKKAKEV	sp|O60832|DKC1_HUMAN H/ACA ribonucleoprotein complex subunit DKC1 OS=Homo sapiens OX=9606 GN=DKC1 PE=1 SV=3	S	0.1871	0.8999	0.7128	N/A	N/A	-1.74248	-15	-15	N/A	N/A	N/A	-15	15	15	-15
DKC1_HUMAN	DKC1_HUMAN	DKC1_HUMAN	451	QVVAEAAKTAKRKRESESESDETPPAAPQLI	sp|O60832|DKC1_HUMAN H/ACA ribonucleoprotein complex subunit DKC1 OS=Homo sapiens OX=9606 GN=DKC1 PE=1 SV=3	S	0.1871	0.8999	0.7128	-0.28965	0.07745	0.409325	-15	15	-15	N/A	-0.2887	-15	15	-15	0.4858
DKC1_HUMAN	DKC1_HUMAN	DKC1_HUMAN	453	VAEAAKTAKRKRESESESDETPPAAPQLIKK	sp|O60832|DKC1_HUMAN H/ACA ribonucleoprotein complex subunit DKC1 OS=Homo sapiens OX=9606 GN=DKC1 PE=1 SV=3	S	0.1871	0.8999	0.7128	N/A	N/A	N/A	N/A	N/A	-15	N/A	N/A	N/A	N/A	N/A	15
DLGP5_HUMAN	DLGP5_HUMAN	DLGP5_HUMAN	439	AQPHHGVPYFRNILQSETEKLTSHCFEWDRK	sp|Q15398|DLGP5_HUMAN Disks large-associated protein 5 OS=Homo sapiens OX=9606 GN=DLGAP5 PE=1 SV=2	S	-1.0709	-0.3087	0.7622	0.82725	0.9028	0.117775	-15	15	0.5279	-15	15	1.08	-0.1579	N/A	0.5609
DNJA1_HUMAN	DNJA1_HUMAN	DNJA1_HUMAN	56	EGEKFKQISQAYEVLSDAKKRELYDKGGEQA	sp|P31689|DNJA1_HUMAN DnaJ homolog subfamily A member 1 OS=Homo sapiens OX=9606 GN=DNAJA1 PE=1 SV=2	S	-0.3119	1.6195	1.9314	-0.52555	N/A	N/A	-0.3923	N/A	-15	15	N/A	N/A	15	N/A	15
DNJA2_HUMAN	DNJA2_HUMAN	DNJA2_HUMAN	394	TRGSGGGQRREAYNDSSDEESSSHHGPGVQC	sp|O60884|DNJA2_HUMAN DnaJ homolog subfamily A member 2 OS=Homo sapiens OX=9606 GN=DNAJA2 PE=1 SV=1	S	0.6637	0.3432	-0.3205	N/A	N/A	N/A	15	N/A	N/A	15	N/A	N/A	N/A	N/A	N/A
DNJA2_HUMAN	DNJA2_HUMAN	DNJA2_HUMAN	395	RGSGGGQRREAYNDSSDEESSSHHGPGVQCA	sp|O60884|DNJA2_HUMAN DnaJ homolog subfamily A member 2 OS=Homo sapiens OX=9606 GN=DNAJA2 PE=1 SV=1	S	0.6637	0.3432	-0.3205	N/A	-0.1661	N/A	15	15	N/A	15	0	-15	N/A	-15	-15
DNJB6_HUMAN	DNJB6_HUMAN	DNJB6_HUMAN	277	PPRPASLLRHAPHCLSEEEGEQDRPRAPGPW	sp|O75190|DNJB6_HUMAN DnaJ homolog subfamily B member 6 OS=Homo sapiens OX=9606 GN=DNAJB6 PE=1 SV=2	S	-0.9928	-0.7792	0.2136	-0.1471	-0.61395	-0.424625	0.5813	-0.4762	-0.447	-0.548	15	-0.7989	-1.01	15	-0.3431
DNJC1_HUMAN	DNJC1_HUMAN	DNJC1_HUMAN	479	RAKRQKDFDIAEQNESSDEESLRKERARSAE	sp|Q96KC8|DNJC1_HUMAN DnaJ homolog subfamily C member 1 OS=Homo sapiens OX=9606 GN=DNAJC1 PE=1 SV=1	S	4.517	-2.6644	-7.1814	N/A	N/A	-3.97957	-15	-15	-15	-15	-15	-15	-3.9948	-4.0219	-4.0743
DNJC1_HUMAN	DNJC1_HUMAN	DNJC1_HUMAN	480	AKRQKDFDIAEQNESSDEESLRKERARSAEE	sp|Q96KC8|DNJC1_HUMAN DnaJ homolog subfamily C member 1 OS=Homo sapiens OX=9606 GN=DNAJC1 PE=1 SV=1	S	4.517	-2.6644	-7.1814	N/A	N/A	N/A	N/A	N/A	N/A	-15	-15	-15	-15	-15	-15
DNJC1_HUMAN	DNJC1_HUMAN	DNJC1_HUMAN	430	EDAEGVAAEEEQEGDSGEQETGATDARPRRR	sp|Q96KC8|DNJC1_HUMAN DnaJ homolog subfamily C member 1 OS=Homo sapiens OX=9606 GN=DNAJC1 PE=1 SV=1	S	4.517	-2.6644	-7.1814	1.2994	-3.5592	-4.81638	15	15	1.2957	-3.1865	15	-3.928	-15	N/A	-5.2149
DNJC2_HUMAN	DNJC2_HUMAN	DNJC2_HUMAN	367	ERQKLRNSCKTWNHFSDNEAERVKMMEEVEK	sp|Q99543|DNJC2_HUMAN DnaJ homolog subfamily C member 2 OS=Homo sapiens OX=9606 GN=DNAJC2 PE=1 SV=4	S	0.4185	0.8747	0.4562	N/A	N/A	0.967875	N/A	-15	-15	-15	-15	-15	-15	0.0778	1.4111
DNJC9_HUMAN	DNJC9_HUMAN	DNJC9_HUMAN	70	ATRRFQILGKVYSVLSDREQRAVYDEQGTVD	sp|Q8WXX5|DNJC9_HUMAN DnaJ homolog subfamily C member 9 OS=Homo sapiens OX=9606 GN=DNAJC9 PE=1 SV=1	S	-1.2783	-0.033	1.2453	N/A	N/A	-0.506375	-15	-15	-15	-15	-15	-15	-0.1318	-0.8921	-0.5084
DNLI1_HUMAN	DNLI1_HUMAN	DNLI1_HUMAN	201	KPLKTSKAETPTESVSEPEVATKQELQEEEE	sp|P18858|DNLI1_HUMAN DNA ligase 1 OS=Homo sapiens OX=9606 GN=LIG1 PE=1 SV=1	S	-1.6035	-0.1624	1.4411	-1.062	-0.7735	0.330725	15	15	-0.8239	-0.742	-0.6569	-0.758	-15	-15	0.0747
DNLI1_HUMAN	DNLI1_HUMAN	DNLI1_HUMAN	47	EPPPKAALKEWNGVVSESDSPVKRPGRKAAR	sp|P18858|DNLI1_HUMAN DNA ligase 1 OS=Homo sapiens OX=9606 GN=LIG1 PE=1 SV=1	S	-1.6035	-0.1624	1.4411	-1.69	-1.3651	0.367125	15	N/A	-1.7803	-0.8065	-15	-1.7342	-15	-15	0.0549
DNLI1_HUMAN	DNLI1_HUMAN	DNLI1_HUMAN	913	RKQSQIQNQQGEDSGSDPEDTY_________	sp|P18858|DNLI1_HUMAN DNA ligase 1 OS=Homo sapiens OX=9606 GN=LIG1 PE=1 SV=1	S	-1.6035	-0.1624	1.4411	-1.3957	-1.32505	0.112875	-1.0676	-15	-1.432	15	-15	-1.4821	15	-0.0802	-0.0413
DNLI1_HUMAN	DNLI1_HUMAN	DNLI1_HUMAN	801	DSEELQAICKLGTGFSDEELEEHHQSLKALV	sp|P18858|DNLI1_HUMAN DNA ligase 1 OS=Homo sapiens OX=9606 GN=LIG1 PE=1 SV=1	S	-1.6035	-0.1624	1.4411	N/A	N/A	1.08392	N/A	-15	-15	N/A	-15	-15	N/A	0.4107	1.2947
DNLI1_HUMAN	DNLI1_HUMAN	DNLI1_HUMAN	141	KQLPKRTIQEVLEEQSEDEDREAKRKKEEEE	sp|P18858|DNLI1_HUMAN DNA ligase 1 OS=Homo sapiens OX=9606 GN=LIG1 PE=1 SV=1	S	-1.6035	-0.1624	1.4411	-1.4939	-1.0274	0.508725	-1.4415	15	-1.1989	-0.5187	-1.6222	-1.0119	1.0421	-15	0.1958
DNLI1_HUMAN	DNLI1_HUMAN	DNLI1_HUMAN	66	SPVKRPGRKAARVLGSEGEEEDEALSPAKGQ	sp|P18858|DNLI1_HUMAN DNA ligase 1 OS=Homo sapiens OX=9606 GN=LIG1 PE=1 SV=1	S	-1.6035	-0.1624	1.4411	4.154	-1.2241	-5.33587	15	15	4.4686	-1.0975	-7.0242	-1.1321	-15	-15	-5.5919
DNM3B_HUMAN	DNM3B_HUMAN	DNM3B_HUMAN	136	PRSTRGRQGRNHVDESPVEFPATRSLRRRAT	sp|Q9UBC3|DNM3B_HUMAN DNA (cytosine-5)-methyltransferase 3B OS=Homo sapiens OX=9606 GN=DNMT3B PE=1 SV=1	S	-1.779	-4.53	-2.751	1.0037	-3.0314	-3.99287	-15	N/A	15	-15	-15	-3.0159	-3.6487	-15	-15
DNMT1_HUMAN	DNMT1_HUMAN	DNMT1_HUMAN	312	RRPEEKEPEKVNPQISDEKDEDEKEEKRRKT	sp|P26358|DNMT1_HUMAN DNA (cytosine-5)-methyltransferase 1 OS=Homo sapiens OX=9606 GN=DNMT1 PE=1 SV=2	S	-0.0224	1.8489	1.8713	0.2615	1.4601	1.24082	-15	0.1211	-15	N/A	1.0248	N/A	15	1.0344	15
DOCK6_HUMAN	DOCK6_HUMAN	DOCK6_HUMAN	159	ERQKGLPRQVFEQDASGDERSGPEDSNDSRR	sp|Q96HP0|DOCK6_HUMAN Dedicator of cytokinesis protein 6 OS=Homo sapiens OX=9606 GN=DOCK6 PE=1 SV=3	S	-0.3574	-4.495	-4.1376	N/A	-1.31765	N/A	N/A	15	15	-15	-1.6225	-1.1311	-15	-15	-15
DPOD3_HUMAN	DPOD3_HUMAN	DPOD3_HUMAN	307	KVLQKEKKRGKRVALSDDETKETENMRKKRR	sp|Q15054|DPOD3_HUMAN DNA polymerase delta subunit 3 OS=Homo sapiens OX=9606 GN=POLD3 PE=1 SV=2	S	1.2085	2.8137	1.6052	1.5106	1.79995	0.331575	2.0089	1.3702	0.4996	15	1.3385	1.4316	15	0.099	0.9408
DPOE3_HUMAN	DPOE3_HUMAN	DPOE3_HUMAN	122	KKDKDKKTDSEEQDKSRDEDNDEDEERLEEE	sp|Q9NRF9|DPOE3_HUMAN DNA polymerase epsilon subunit 3 OS=Homo sapiens OX=9606 GN=POLE3 PE=1 SV=1	S	0.8166	1.6177	0.8011	N/A	N/A	0.301425	-15	-15	-15	-15	-15	-15	1.004	-0.2053	0.178
DREB_HUMAN	DREB_HUMAN	DREB_HUMAN	272	FGDHRDEEEETHMKKSESEVEEAAAIIAQRP	sp|Q16643|DREB_HUMAN Drebrin OS=Homo sapiens OX=9606 GN=DBN1 PE=1 SV=4	S	-4.4742	-3.3973	1.0769	N/A	N/A	2.48738	-15	-15	-15	-15	N/A	-15	2.6448	15	2.2846
DREB_HUMAN	DREB_HUMAN	DREB_HUMAN	274	DHRDEEEETHMKKSESEVEEAAAIIAQRPDN	sp|Q16643|DREB_HUMAN Drebrin OS=Homo sapiens OX=9606 GN=DBN1 PE=1 SV=4	S	-4.4742	-3.3973	1.0769	-3.6603	-1.0815	2.62103	-4.5497	-3.6922	-3.4222	15	15	-1.066	15	15	2.365
DSG2_HUMAN	DSG2_HUMAN	DSG2_HUMAN	75	EGEDLSKKNPIAKIHSDLAEERGLKITYKYT	sp|Q14126|DSG2_HUMAN Desmoglein-2 OS=Homo sapiens OX=9606 GN=DSG2 PE=1 SV=2	S	5.7095	3.0794	-2.6301	N/A	2.4095	N/A	15	15	15	15	15	2.425	N/A	N/A	-15
DSRAD_HUMAN	DSRAD_HUMAN	DSRAD_HUMAN	1089	GHLTRAICCRVTRDGSAFEDGLRHPFIVNHP	sp|P55265|DSRAD_HUMAN Double-stranded RNA-specific adenosine deaminase OS=Homo sapiens OX=9606 GN=ADAR PE=1 SV=4	S	0.3442	1.0343	0.6901	1.47235	-0.0453	-1.47542	1.4693	N/A	-15	0.1233	-15	-15	-1.2267	-15	-1.6183
DTBP1_HUMAN	DTBP1_HUMAN	DTBP1_HUMAN	321	ATRDISEGGESPVVQSDEEEVQVDTALATSH	sp|Q96EV8|DTBP1_HUMAN Dysbindin OS=Homo sapiens OX=9606 GN=DTNBP1 PE=1 SV=1	S	-1.0975	-0.3479	0.7496	N/A	N/A	N/A	-15	-15	-15	N/A	N/A	N/A	15	15	15
DTD1_HUMAN	DTD1_HUMAN	DTD1_HUMAN	197	SKERNTPRKEDRSASSGAEGDVSSEREP___	sp|Q8TEA8|DTD1_HUMAN D-aminoacyl-tRNA deacylase 1 OS=Homo sapiens OX=9606 GN=DTD1 PE=1 SV=2	S	1.239	-1.2758	-2.5148	0.43775	-2.36065	-2.75618	15	-15	0.8307	-2.2834	-15	15	-15	-2.7614	15
DTD1_HUMAN	DTD1_HUMAN	DTD1_HUMAN	204	RKEDRSASSGAEGDVSSEREP__________	sp|Q8TEA8|DTD1_HUMAN D-aminoacyl-tRNA deacylase 1 OS=Homo sapiens OX=9606 GN=DTD1 PE=1 SV=2	S	1.239	-1.2758	-2.5148	N/A	N/A	N/A	15	N/A	15	15	N/A	15	N/A	N/A	N/A
DTD1_HUMAN	DTD1_HUMAN	DTD1_HUMAN	205	KEDRSASSGAEGDVSSEREP___________	sp|Q8TEA8|DTD1_HUMAN D-aminoacyl-tRNA deacylase 1 OS=Homo sapiens OX=9606 GN=DTD1 PE=1 SV=2	S	1.239	-1.2758	-2.5148	1.06535	-1.49345	-2.51658	-15	1.1084	0.9537	-15	-1.5848	-1.6614	-3.0571	-2.5625	-2.6063
DX39B_HUMAN	DX39B_HUMAN	DX39B_HUMAN;DX39A_HUMAN	392;391	RAGRFGTKGLAITFVSDENDAKILNDVQDRF	sp|Q13838|DX39B_HUMAN Spliceosome RNA helicase DDX39B OS=Homo sapiens OX=9606 GN=DDX39B PE=1 SV=1;sp|O00148|DX39A_HUMAN ATP-dependent RNA helicase DDX39A OS=Homo sapiens OX=9606 GN=DDX39A PE=1 SV=2	S	-0.1063	0.7579	0.8642	-0.3402	-0.2237	0.158725	-0.5155	-15	-15	0.0065	-15	-15	0.6413	0.475	-0.6872
DYHC1_HUMAN	DYHC1_HUMAN	DYHC1_HUMAN	1313	AKAKEALELTDTGLLSGSEERVQVALEELQD	sp|Q14204|DYHC1_HUMAN Cytoplasmic dynein 1 heavy chain 1 OS=Homo sapiens OX=9606 GN=DYNC1H1 PE=1 SV=5	S	0.8079	1.2354	0.4275	0.68115	3.76905	3.13012	-15	0.3341	1.1977	-15	3.2665	4.2848	3.3874	3.0631	3.0959
DYHC1_HUMAN	DYHC1_HUMAN	DYHC1_HUMAN	3554	ANIQFRTDIARTEYLSNADERLRWQASSLPA	sp|Q14204|DYHC1_HUMAN Cytoplasmic dynein 1 heavy chain 1 OS=Homo sapiens OX=9606 GN=DYNC1H1 PE=1 SV=5	S	0.8079	1.2354	0.4275	1.0979	0.4448	-0.610875	0.859	N/A	15	-0.2057	-15	0.583	-0.9454	-15	-15
DYR_HUMAN	DYR_HUMAN	DYR_HUMAN	168	DLEKYKLLPEYPGVLSDVQEEKGIKYKFEVY	sp|P00374|DYR_HUMAN Dihydrofolate reductase OS=Homo sapiens OX=9606 GN=DHFR PE=1 SV=2	S	-0.9894	1.8461	2.8355	-0.668	N/A	N/A	-1.4607	-0.7009	-0.0841	15	15	15	15	15	15
E41L1_HUMAN	E41L1_HUMAN	E41L1_HUMAN	466	DGDKRDEDGESGGQRSEAEEGEVRTPTKIKE	sp|Q9H4G0|E41L1_HUMAN Band 4.1-like protein 1 OS=Homo sapiens OX=9606 GN=EPB41L1 PE=1 SV=2	S	3.8212	-0.0561	-3.8773	5.3093	0.3523	-4.91478	15	15	5.5436	0.0332	0.5502	0.7076	-15	-15	-4.8272
E41L1_HUMAN	E41L1_HUMAN	E41L1_HUMAN	650	DFSRSLPELDRDKSDSDTEGLLFSRDLNKGA	sp|Q9H4G0|E41L1_HUMAN Band 4.1-like protein 1 OS=Homo sapiens OX=9606 GN=EPB41L1 PE=1 SV=2	S	3.8212	-0.0561	-3.8773	5.4949	1.7594	-3.69328	15	5.3252	5.7991	1.0282	1.3241	1.9633	-15	-3.8704	-3.827
E41L1_HUMAN	E41L1_HUMAN	E41L1_HUMAN	69	TRPAEQSLDMEEKDYSEADGLSERTTPSKAQ	sp|Q9H4G0|E41L1_HUMAN Band 4.1-like protein 1 OS=Homo sapiens OX=9606 GN=EPB41L1 PE=1 SV=2	S	3.8212	-0.0561	-3.8773	N/A	-0.7315	N/A	15	15	N/A	-0.6065	-1.0258	-15	-15	-15	-15
E41L2_HUMAN	E41L2_HUMAN	E41L2_HUMAN	748	DSTSLSSESSSSSSESEEEDVGEYRPHHRVT	sp|O43491|E41L2_HUMAN Band 4.1-like protein 2 OS=Homo sapiens OX=9606 GN=EPB41L2 PE=1 SV=1	S	-2.4074	-2.5915	-0.1841	N/A	N/A	-1.50507	-15	-15	-15	-15	-15	-15	-2.3184	-1.3298	-1.7611
E41LA_HUMAN	E41LA_HUMAN	E41LA_HUMAN	448	SPKFPYTRRRNPSCGSDNDSVQPVRRRKAHN	sp|Q9HCS5|E41LA_HUMAN Band 4.1-like protein 4A OS=Homo sapiens OX=9606 GN=EPB41L4A PE=1 SV=2	S	N/A	N/A	N/A	N/A	-0.7405	N/A	15	15	15	-0.2097	-1.1888	-1.0325	-15	-15	-15
EAF2_HUMAN	EAF2_HUMAN	EAF2_HUMAN;EAF1_HUMAN	256;264	LMNTLRNDLQLSESGSDSDD___________	sp|Q96CJ1|EAF2_HUMAN ELL-associated factor 2 OS=Homo sapiens OX=9606 GN=EAF2 PE=1 SV=1;sp|Q96JC9|EAF1_HUMAN ELL-associated factor 1 OS=Homo sapiens OX=9606 GN=EAF1 PE=1 SV=1	S	N/A	N/A	N/A	-0.3505	N/A	N/A	-0.4667	N/A	N/A	15	N/A	N/A	15	N/A	N/A
EAF2_HUMAN	EAF2_HUMAN	EAF2_HUMAN;EAF1_HUMAN	258;266	NTLRNDLQLSESGSDSDD_____________	sp|Q96CJ1|EAF2_HUMAN ELL-associated factor 2 OS=Homo sapiens OX=9606 GN=EAF2 PE=1 SV=1;sp|Q96JC9|EAF1_HUMAN ELL-associated factor 1 OS=Homo sapiens OX=9606 GN=EAF1 PE=1 SV=1	S	N/A	N/A	N/A	N/A	N/A	-1.61453	N/A	-15	-15	-15	-15	-15	-15	-2.1885	-1.6721
EAPP_HUMAN	EAPP_HUMAN	EAPP_HUMAN	55	QKRKLIRECLTGESESSSEDEFEKEMEAELN	sp|Q56P03|EAPP_HUMAN E2F-associated phosphoprotein OS=Homo sapiens OX=9606 GN=EAPP PE=1 SV=4	S	0.0018	1.5166	1.5148	N/A	N/A	N/A	N/A	N/A	N/A	N/A	N/A	-15	N/A	N/A	-15
EAPP_HUMAN	EAPP_HUMAN	EAPP_HUMAN	57	RKLIRECLTGESESSSEDEFEKEMEAELNST	sp|Q56P03|EAPP_HUMAN E2F-associated phosphoprotein OS=Homo sapiens OX=9606 GN=EAPP PE=1 SV=4	S	0.0018	1.5166	1.5148	N/A	N/A	-2.37737	N/A	-15	N/A	-15	-15	-15	-15	-2.312	-15
EAPP_HUMAN	EAPP_HUMAN	EAPP_HUMAN	109	VATAPTRYYDDIYFDSDSEDEDRAVQVTKKK	sp|Q56P03|EAPP_HUMAN E2F-associated phosphoprotein OS=Homo sapiens OX=9606 GN=EAPP PE=1 SV=4	S	0.0018	1.5166	1.5148	N/A	-2.2469	N/A	15	15	15	-1.9412	-2.6916	-2.2314	-15	-15	-15
EBP2_HUMAN	EBP2_HUMAN	EBP2_HUMAN	7	_________MDTPPLSDSESESDESLVTDRE	sp|Q99848|EBP2_HUMAN Probable rRNA-processing protein EBP2 OS=Homo sapiens OX=9606 GN=EBNA1BP2 PE=1 SV=2	S	1.0994	1.7176	0.6182	N/A	N/A	-1.29513	N/A	-15	-15	-15	-15	-15	-15	-1.3314	-1.8338
EBP2_HUMAN	EBP2_HUMAN	EBP2_HUMAN	9	_______MDTPPLSDSESESDESLVTDRELQ	sp|Q99848|EBP2_HUMAN Probable rRNA-processing protein EBP2 OS=Homo sapiens OX=9606 GN=EBNA1BP2 PE=1 SV=2	S	1.0994	1.7176	0.6182	N/A	3.0875	N/A	15	15	15	3.4126	15	15	-15	N/A	N/A
ECHA_HUMAN	ECHA_HUMAN	ECHA_HUMAN	668	DSILASLKLPPKSEVSSDEDIQFRLVTRFVN	sp|P40939|ECHA_HUMAN Trifunctional enzyme subunit alpha, mitochondrial OS=Homo sapiens OX=9606 GN=HADHA PE=1 SV=2	S	1.5401	0.0869	-1.4532	N/A	N/A	-1.90448	-15	N/A	-15	-15	-15	-15	-1.8269	-15	-2.0551
ECHA_HUMAN	ECHA_HUMAN	ECHA_HUMAN	669	SILASLKLPPKSEVSSDEDIQFRLVTRFVNE	sp|P40939|ECHA_HUMAN Trifunctional enzyme subunit alpha, mitochondrial OS=Homo sapiens OX=9606 GN=HADHA PE=1 SV=2	S	1.5401	0.0869	-1.4532	N/A	N/A	-1.98298	-15	-15	-15	-15	-15	-15	-1.6206	-1.9015	-2.239
EDC4_HUMAN	EDC4_HUMAN	EDC4_HUMAN	875	RPPYHLLQQRDSQDASAEQSDHDDEVASLAS	sp|Q6P2E9|EDC4_HUMAN Enhancer of mRNA-decapping protein 4 OS=Homo sapiens OX=9606 GN=EDC4 PE=1 SV=1	S	-0.5782	-0.384	0.1942	N/A	N/A	N/A	N/A	15	N/A	N/A	15	N/A	N/A	N/A	N/A
EDC4_HUMAN	EDC4_HUMAN	EDC4_HUMAN	879	HLLQQRDSQDASAEQSDHDDEVASLASASGG	sp|Q6P2E9|EDC4_HUMAN Enhancer of mRNA-decapping protein 4 OS=Homo sapiens OX=9606 GN=EDC4 PE=1 SV=1	S	-0.5782	-0.384	0.1942	-0.91745	-1.22715	-0.267475	-0.6012	-0.9684	-15	-1.3799	-1.4998	-15	-0.6594	-0.4007	-0.4362
EDF1_HUMAN	EDF1_HUMAN	EDF1_HUMAN	4	____________MAESDWDTVTVLRKKGPTA	sp|O60869|EDF1_HUMAN Endothelial differentiation-related factor 1 OS=Homo sapiens OX=9606 GN=EDF1 PE=1 SV=1	S	-0.2344	0.4607	0.6951	1.3324	2.0262	0.736025	1.4581	1.8151	-0.3054	2.5232	2.214	1.2201	1.1844	0.5296	1.5343
EF1B_HUMAN	EF1B_HUMAN	EF1B_HUMAN	106	GATDSKDDDDIDLFGSDDEEESEEAKRLREE	sp|P24534|EF1B_HUMAN Elongation factor 1-beta OS=Homo sapiens OX=9606 GN=EEF1B2 PE=1 SV=3	S	-0.6715	0.4909	1.1624	2.8478	N/A	N/A	N/A	15	3.0056	N/A	15	15	N/A	N/A	15
EF1B_HUMAN	EF1B_HUMAN	EF1B_HUMAN	95	GPADVEDTTGSGATDSKDDDDIDLFGSDDEE	sp|P24534|EF1B_HUMAN Elongation factor 1-beta OS=Homo sapiens OX=9606 GN=EEF1B2 PE=1 SV=3	S	-0.6715	0.4909	1.1624	-1.9948	-0.16555	1.87147	-1.367	-15	-15	-0.0979	-15	N/A	1.3884	1.9629	15
EF1D_HUMAN	EF1D_HUMAN	EF1D_HUMAN	162	TPAEDDEDDDIDLFGSDNEEEDKEAAQLREE	sp|P29692|EF1D_HUMAN Elongation factor 1-delta OS=Homo sapiens OX=9606 GN=EEF1D PE=1 SV=5	S	-0.2674	0.8149	1.0823	-0.7028	-2.6359	-1.89088	-0.7166	0.9997	-0.734	-0.153	-3.2516	-2.8443	0.6829	-4.1206	-2.1015
EF2K_HUMAN	EF2K_HUMAN	EF2K_HUMAN	27	GVDGGQSPRAGHDGDSDGDSDDEEGYFICPI	sp|O00418|EF2K_HUMAN Eukaryotic elongation factor 2 kinase OS=Homo sapiens OX=9606 GN=EEF2K PE=1 SV=2	S	2.1488	-0.6449	-2.7937	N/A	N/A	N/A	N/A	N/A	N/A	N/A	-15	N/A	N/A	-15	N/A
EF2K_HUMAN	EF2K_HUMAN	EF2K_HUMAN	31	GQSPRAGHDGDSDGDSDDEEGYFICPITDDP	sp|O00418|EF2K_HUMAN Eukaryotic elongation factor 2 kinase OS=Homo sapiens OX=9606 GN=EEF2K PE=1 SV=2	S	2.1488	-0.6449	-2.7937	N/A	N/A	N/A	N/A	N/A	N/A	-15	N/A	-15	-15	N/A	-15
EF2K_HUMAN	EF2K_HUMAN	EF2K_HUMAN	470	EPREHGHSYSNRKYESDEDSLGSSGRVCVEK	sp|O00418|EF2K_HUMAN Eukaryotic elongation factor 2 kinase OS=Homo sapiens OX=9606 GN=EEF2K PE=1 SV=2	S	2.1488	-0.6449	-2.7937	1.6899	0.2052	-1.44247	2.0825	1.8443	1.7656	-0.7032	0.3123	0.2207	-2.6664	-1.4013	-1.5361
FA86C_HUMAN	FA86C_HUMAN	FA86C_HUMAN;F86C2_HUMAN;F86B1_HUMAN;F86B2_HUMAN;EF2KT_HUMAN	42;42;42;42;42	RSFRWQSLEAKLRDSSDSELLRDILQKHEAV	sp|Q9NVL1|FA86C_HUMAN Protein FAM86C1 OS=Homo sapiens OX=9606 GN=FAM86C1 PE=1 SV=3;sp|A6NEL3|F86C2_HUMAN Putative protein FAM86C2P OS=Homo sapiens OX=9606 GN=FAM86C2P PE=5 SV=1;sp|Q8N7N1|F86B1_HUMAN Putative protein N-methyltransferase FAM86B1 OS=Homo sapi	S	N/A	N/A	N/A	N/A	N/A	0.652225	-15	-15	-15	-15	-15	-15	0.4948	1.1995	0.5507
EHD2_HUMAN	EHD2_HUMAN	EHD2_HUMAN	438	VERGPDEAMEDGEEGSDDEAEWVVTKDKSKY	sp|Q9NZN4|EHD2_HUMAN EH domain-containing protein 2 OS=Homo sapiens OX=9606 GN=EHD2 PE=1 SV=2	S	5.6136	7.4864	1.8728	N/A	N/A	N/A	15	15	15	15	15	15	N/A	N/A	N/A
EIF3C_HUMAN	EIF3C_HUMAN	EIF3C_HUMAN;EIFCL_HUMAN	9;9	_______MSRFFTTGSDSESESSLSGEELVT	sp|Q99613|EIF3C_HUMAN Eukaryotic translation initiation factor 3 subunit C OS=Homo sapiens OX=9606 GN=EIF3C PE=1 SV=1;sp|B5ME19|EIFCL_HUMAN Eukaryotic translation initiation factor 3 subunit C-like protein OS=Homo sapiens OX=9606 GN=EIF3CL PE=1 SV=1	S	0.5257	1.1503	0.6246	N/A	N/A	N/A	N/A	-15	N/A	N/A	N/A	N/A	N/A	15	N/A
EIF3C_HUMAN	EIF3C_HUMAN	EIF3C_HUMAN;EIFCL_HUMAN	11;11	_____MSRFFTTGSDSESESSLSGEELVTKP	sp|Q99613|EIF3C_HUMAN Eukaryotic translation initiation factor 3 subunit C OS=Homo sapiens OX=9606 GN=EIF3C PE=1 SV=1;sp|B5ME19|EIFCL_HUMAN Eukaryotic translation initiation factor 3 subunit C-like protein OS=Homo sapiens OX=9606 GN=EIF3CL PE=1 SV=1	S	0.5257	1.1503	0.6246	0.12185	0.3543	0.274675	-0.1166	15	-0.0426	0.0597	0.014	0.6028	0.2956	-15	0.6542
EIF3C_HUMAN	EIF3C_HUMAN	EIF3C_HUMAN;EIFCL_HUMAN	178;178	PEQSADEDAEKNEEDSEGSSDEDEDEDGVSA	sp|Q99613|EIF3C_HUMAN Eukaryotic translation initiation factor 3 subunit C OS=Homo sapiens OX=9606 GN=EIF3C PE=1 SV=1;sp|B5ME19|EIFCL_HUMAN Eukaryotic translation initiation factor 3 subunit C-like protein OS=Homo sapiens OX=9606 GN=EIF3CL PE=1 SV=1	S	0.5257	1.1503	0.6246	-0.94115	0.69875	1.68213	-0.6797	-15	-0.6637	0.8896	-15	0.7974	1.6886	0.6749	1.4699
EIF3C_HUMAN	EIF3C_HUMAN	EIF3C_HUMAN;EIFCL_HUMAN	181;181	SADEDAEKNEEDSEGSSDEDEDEDGVSAATF	sp|Q99613|EIF3C_HUMAN Eukaryotic translation initiation factor 3 subunit C OS=Homo sapiens OX=9606 GN=EIF3C PE=1 SV=1;sp|B5ME19|EIFCL_HUMAN Eukaryotic translation initiation factor 3 subunit C-like protein OS=Homo sapiens OX=9606 GN=EIF3CL PE=1 SV=1	S	0.5257	1.1503	0.6246	N/A	N/A	-3.10423	-15	-15	-15	N/A	-15	-15	15	-3.4913	-3.5009
EIF3C_HUMAN	EIF3C_HUMAN	EIF3C_HUMAN;EIFCL_HUMAN	182;182	ADEDAEKNEEDSEGSSDEDEDEDGVSAATFL	sp|Q99613|EIF3C_HUMAN Eukaryotic translation initiation factor 3 subunit C OS=Homo sapiens OX=9606 GN=EIF3C PE=1 SV=1;sp|B5ME19|EIFCL_HUMAN Eukaryotic translation initiation factor 3 subunit C-like protein OS=Homo sapiens OX=9606 GN=EIF3CL PE=1 SV=1	S	0.5257	1.1503	0.6246	N/A	N/A	N/A	N/A	N/A	N/A	-15	N/A	N/A	-15	N/A	N/A
EIF3C_HUMAN	EIF3C_HUMAN	EIF3C_HUMAN;EIFCL_HUMAN	39;39	TKPVGGNYGKQPLLLSEDEEDTKRVVRSAKD	sp|Q99613|EIF3C_HUMAN Eukaryotic translation initiation factor 3 subunit C OS=Homo sapiens OX=9606 GN=EIF3C PE=1 SV=1;sp|B5ME19|EIFCL_HUMAN Eukaryotic translation initiation factor 3 subunit C-like protein OS=Homo sapiens OX=9606 GN=EIF3CL PE=1 SV=1	S	0.5257	1.1503	0.6246	-0.08965	-0.34565	-0.213775	-0.0102	-0.1499	-15	-0.2853	-0.5554	-15	-0.1558	-0.2748	-0.182
EIF3D_HUMAN	EIF3D_HUMAN	EIF3D_HUMAN	528	NKQVIRVYSLPDGTFSSDEDEEEEEEEEEEE	sp|O15371|EIF3D_HUMAN Eukaryotic translation initiation factor 3 subunit D OS=Homo sapiens OX=9606 GN=EIF3D PE=1 SV=1	S	0.1874	1.2549	1.0675	0.85	2.3172	1.50942	3.2267	0.3662	0.2136	4.9201	2.0398	1.3221	1.8127	1.8043	1.1173
EIF3D_HUMAN	EIF3D_HUMAN	EIF3D_HUMAN	529	KQVIRVYSLPDGTFSSDEDEEEEEEEEEEEE	sp|O15371|EIF3D_HUMAN Eukaryotic translation initiation factor 3 subunit D OS=Homo sapiens OX=9606 GN=EIF3D PE=1 SV=1	S	0.1874	1.2549	1.0675	N/A	N/A	N/A	N/A	15	N/A	N/A	15	N/A	N/A	N/A	N/A
EIF3F_HUMAN	EIF3F_HUMAN	EIF3F_HUMAN	258	DTERIGVDLIMKTCFSPNRVIGLSSDLQQVG	sp|O00303|EIF3F_HUMAN Eukaryotic translation initiation factor 3 subunit F OS=Homo sapiens OX=9606 GN=EIF3F PE=1 SV=1	S	-0.4166	1.1215	1.5381	N/A	N/A	3.28753	N/A	-15	N/A	-15	-15	-15	-15	2.9628	-15
EIF3I_HUMAN	EIF3I_HUMAN	EIF3I_HUMAN	301	GPINSVAFHPDGKSYSSGGEDGYVRIHYFDP	sp|Q13347|EIF3I_HUMAN Eukaryotic translation initiation factor 3 subunit I OS=Homo sapiens OX=9606 GN=EIF3I PE=1 SV=1	S	0.0807	0.5896	0.5089	N/A	N/A	N/A	N/A	-15	N/A	N/A	N/A	N/A	N/A	15	N/A
EIF3I_HUMAN	EIF3I_HUMAN	EIF3I_HUMAN	302	PINSVAFHPDGKSYSSGGEDGYVRIHYFDPQ	sp|Q13347|EIF3I_HUMAN Eukaryotic translation initiation factor 3 subunit I OS=Homo sapiens OX=9606 GN=EIF3I PE=1 SV=1	S	0.0807	0.5896	0.5089	-0.3853	0.438	0.865525	-0.9963	-0.5257	0.3602	-0.2458	0.3448	0.7996	0.8698	1.0012	0.4482
EIF3J_HUMAN	EIF3J_HUMAN	EIF3J_HUMAN	11	_____MAAAAAAAGDSDSWDADAFSVEDPVR	sp|O75822|EIF3J_HUMAN Eukaryotic translation initiation factor 3 subunit J OS=Homo sapiens OX=9606 GN=EIF3J PE=1 SV=2	S	-0.2726	1.02	1.2926	-0.9949	4.2277	5.26483	-0.9329	-0.9016	-1.4335	3.7037	15	15	4.7559	15	15
EIF3J_HUMAN	EIF3J_HUMAN	EIF3J_HUMAN	127	EQLADKLRLKKLQEESDLELAKETFGVNNAV	sp|O75822|EIF3J_HUMAN Eukaryotic translation initiation factor 3 subunit J OS=Homo sapiens OX=9606 GN=EIF3J PE=1 SV=2	S	-0.2726	1.02	1.2926	-0.9464	0.2911	1.27973	-0.6769	-2.1042	-0.5213	0.1932	-1.0567	0.5283	0.9894	1.1782	1.0584
EIF3M_HUMAN	EIF3M_HUMAN	EIF3M_HUMAN	372	WKQNLNKVKNSLLSLSDT_____________	sp|Q7L2H7|EIF3M_HUMAN Eukaryotic translation initiation factor 3 subunit M OS=Homo sapiens OX=9606 GN=EIF3M PE=1 SV=1	S	0.1093	1.1018	0.9925	-0.5275	0.1239	0.693625	-1.0688	0.0285	-0.303	-0.1272	0.755	0.1394	1.0609	0.8572	0.4512
ELOA1_HUMAN	ELOA1_HUMAN	ELOA1_HUMAN	222	PSCTSPHQMYVDHYRSLEEDQEPIVSHQKPG	sp|Q14241|ELOA1_HUMAN Elongin-A OS=Homo sapiens OX=9606 GN=ELOA PE=1 SV=2	S	-0.2159	0.7761	0.992	0.8234	-0.2197	-1.00088	1.0503	-15	-15	15	-15	N/A	15	-0.7351	15
ELP5_HUMAN	ELP5_HUMAN	ELP5_HUMAN	74	LGCEVSEEEFREGFDSDINNRLVYHDFFRDP	sp|Q8TE02|ELP5_HUMAN Elongator complex protein 5 OS=Homo sapiens OX=9606 GN=ELP5 PE=1 SV=2	S	-0.5739	2.3184	2.8923	-0.6328	N/A	N/A	-0.4071	-0.6287	-1.0215	15	15	15	15	15	15
EMD_HUMAN	EMD_HUMAN	EMD_HUMAN	171	GRDSAYQSITHYRPVSASRSSLDLSYYPTSS	sp|P50402|EMD_HUMAN Emerin OS=Homo sapiens OX=9606 GN=EMD PE=1 SV=1	S	10.87	0.2288	-10.6412	N/A	N/A	N/A	N/A	N/A	N/A	-15	N/A	-15	-15	N/A	-15
EMD_HUMAN	EMD_HUMAN	EMD_HUMAN	141	DADAFHHQVHDDDLLSSSEEECKDRERPMYG	sp|P50402|EMD_HUMAN Emerin OS=Homo sapiens OX=9606 GN=EMD PE=1 SV=1	S	10.87	0.2288	-10.6412	N/A	N/A	N/A	N/A	15	15	N/A	15	15	N/A	N/A	N/A
EMD_HUMAN	EMD_HUMAN	EMD_HUMAN	142	ADAFHHQVHDDDLLSSSEEECKDRERPMYGR	sp|P50402|EMD_HUMAN Emerin OS=Homo sapiens OX=9606 GN=EMD PE=1 SV=1	S	10.87	0.2288	-10.6412	N/A	4.7977	N/A	15	N/A	N/A	5.0279	N/A	N/A	-15	N/A	N/A
EMD_HUMAN	EMD_HUMAN	EMD_HUMAN	110	YEESYFTTRTYGEPESAGPSRAVRQSVTSFP	sp|P50402|EMD_HUMAN Emerin OS=Homo sapiens OX=9606 GN=EMD PE=1 SV=1	S	10.87	0.2288	-10.6412	N/A	0.1963	N/A	15	15	15	0.2408	0.0563	0.1015	-15	-15	-15
EME1_HUMAN	EME1_HUMAN	EME1_HUMAN	87	ETVTQTQPVRLLSSESEDEEEFIPLAQRLTC	sp|Q96AY2|EME1_HUMAN Crossover junction endonuclease EME1 OS=Homo sapiens OX=9606 GN=EME1 PE=1 SV=2	S	N/A	N/A	N/A	0.54405	N/A	N/A	0.0244	0.3092	-15	15	15	N/A	15	15	15
EME1_HUMAN	EME1_HUMAN	EME1_HUMAN	15	_MALKKSSPSLDSGDSDSEELPTFAFLKKEP	sp|Q96AY2|EME1_HUMAN Crossover junction endonuclease EME1 OS=Homo sapiens OX=9606 GN=EME1 PE=1 SV=2	S	N/A	N/A	N/A	1.1432	3.4562	2.35523	15	0.6142	2.0988	15	3.3498	15	N/A	2.8663	15
ENL_HUMAN	ENL_HUMAN	ENL_HUMAN	361	EPREAKKALEVEESNSEDEASFKSESAQSSP	sp|Q03111|ENL_HUMAN Protein ENL OS=Homo sapiens OX=9606 GN=MLLT1 PE=1 SV=2	S	0.0157	1.4526	1.4369	N/A	N/A	-1.49228	-15	-15	-15	-15	-15	-15	-1.0714	-1.3559	-2.0071
ENL_HUMAN	ENL_HUMAN	ENL_HUMAN	440	AAGKTNPGRDSRLSFSDSESDNSADSSLPSR	sp|Q03111|ENL_HUMAN Protein ENL OS=Homo sapiens OX=9606 GN=MLLT1 PE=1 SV=2	S	0.0157	1.4526	1.4369	N/A	0.244	N/A	N/A	15	N/A	-15	0.0292	-15	-15	-15	-15
ENL_HUMAN	ENL_HUMAN	ENL_HUMAN	389	SSPSNSSSSSDSSSDSDFEPSQNHSQGPLRS	sp|Q03111|ENL_HUMAN Protein ENL OS=Homo sapiens OX=9606 GN=MLLT1 PE=1 SV=2	S	0.0157	1.4526	1.4369	N/A	N/A	N/A	N/A	15	N/A	N/A	15	N/A	N/A	N/A	N/A
ENL_HUMAN	ENL_HUMAN	ENL_HUMAN	414	QGPLRSMVEDLQSEESDEDDSSSGEEAAGKT	sp|Q03111|ENL_HUMAN Protein ENL OS=Homo sapiens OX=9606 GN=MLLT1 PE=1 SV=2	S	0.0157	1.4526	1.4369	1.39385	-0.5421	-1.89373	15	-15	1.1075	0.2407	-15	-1.1035	-15	-1.8114	-2.2022
ENPL_HUMAN	ENPL_HUMAN	ENPL_HUMAN	256	LGRGTTITLVLKEEASDYLELDTIKNLVKKY	sp|P14625|ENPL_HUMAN Endoplasmin OS=Homo sapiens OX=9606 GN=HSP90B1 PE=1 SV=1	S	0.4117	-0.238	-0.6497	0.1805	1.8475	1.70922	-1.1257	15	15	15	15	1.9557	15	N/A	-15
ENPL_HUMAN	ENPL_HUMAN	ENPL_HUMAN	306	EPMEEEEAAKEEKEESDDEAAVEEEEEEKKP	sp|P14625|ENPL_HUMAN Endoplasmin OS=Homo sapiens OX=9606 GN=HSP90B1 PE=1 SV=1	S	0.4117	-0.238	-0.6497	3.7654	-1.3802	-5.10338	-3.2437	4.9032	1.1788	1.226	-3.5203	-4.1894	4.589	-8.2928	-5.3594
ENPL_HUMAN;HS90B_HUMAN	HS90B_HUMAN	ENPL_HUMAN;HS90B_HUMAN;H90B3_HUMAN;H90B4_HUMAN	109;48;48;24	YKNKEIFLRELISNASDALDKIRLISLTDEN;YSNKEIFLRELISNASDALDKIRYESLTDPS	sp|P14625|ENPL_HUMAN Endoplasmin OS=Homo sapiens OX=9606 GN=HSP90B1 PE=1 SV=1;sp|P08238|HS90B_HUMAN Heat shock protein HSP 90-beta OS=Homo sapiens OX=9606 GN=HSP90AB1 PE=1 SV=4;sp|Q58FF7|H90B3_HUMAN Putative heat shock protein HSP 90-beta-3 OS=Homo sapiens	S	0.4117	-0.238	-0.6497	N/A	N/A	-0.235075	-15	-15	-15	-15	-15	-15	0.1613	-0.056	-0.2023
ENPL_HUMAN	ENPL_HUMAN	ENPL_HUMAN	439	DMMPKYLNFVKGVVDSDDLPLNVSRETLQQH	sp|P14625|ENPL_HUMAN Endoplasmin OS=Homo sapiens OX=9606 GN=HSP90B1 PE=1 SV=1	S	0.4117	-0.238	-0.6497	1.7369	0.93575	-0.758925	15	1.6064	-15	0.4205	1.0825	-15	-15	-0.3932	-1.3767
EP15R_HUMAN	EP15R_HUMAN	EP15R_HUMAN	295	DEIFLKTDLDLDGYVSGQEVKEIFMHSGLTQ	sp|Q9UBC2|EP15R_HUMAN Epidermal growth factor receptor substrate 15-like 1 OS=Homo sapiens OX=9606 GN=EPS15L1 PE=1 SV=1	S	-0.7679	-0.6209	0.147	-0.77965	-0.01615	0.805725	-1.2439	-0.6332	-15	-0.4097	-0.1646	-15	0.9535	0.5993	0.6252
EP400_HUMAN	EP400_HUMAN	EP400_HUMAN	1011	PSSQWPRPKPDGEDTSGEEDADDCPGDRESR	sp|Q96L91|EP400_HUMAN E1A-binding protein p400 OS=Homo sapiens OX=9606 GN=EP400 PE=1 SV=4	S	0.1515	0.8258	0.6743	0.5264	0.2496	-0.234575	15	N/A	-15	0.4798	N/A	N/A	-15	N/A	15
EPC2_HUMAN	EPC2_HUMAN	EPC2_HUMAN	538	CRLQCFQPRLLNLQDSDSEECTSRKPGQTVN	sp|Q52LR7|EPC2_HUMAN Enhancer of polycomb homolog 2 OS=Homo sapiens OX=9606 GN=EPC2 PE=1 SV=2	S	0.6393	0.3776	-0.2617	0.59545	-0.18135	-0.734575	0.5724	-15	0.8416	-0.4391	-15	0.0466	-0.8922	-0.941	-0.7862
EPN2_HUMAN	EPN2_HUMAN	EPN2_HUMAN	18	TSSIRRQMKNIVNNYSEAEIKVREATSNDPW	sp|O95208|EPN2_HUMAN Epsin-2 OS=Homo sapiens OX=9606 GN=EPN2 PE=1 SV=3	S	0.3447	-5.2326	-5.5773	N/A	N/A	N/A	N/A	N/A	N/A	-15	-15	-15	-15	-15	-15
EPS8_HUMAN	EPS8_HUMAN	EPS8_HUMAN	811	IMRRRQEKISAAASDSGVESFDEGSSH____	sp|Q12929|EPS8_HUMAN Epidermal growth factor receptor kinase substrate 8 OS=Homo sapiens OX=9606 GN=EPS8 PE=1 SV=1	S	-1.4329	-4.9675	-3.5346	N/A	N/A	N/A	N/A	N/A	N/A	N/A	-15	N/A	N/A	-15	N/A
ERC6L_HUMAN	ERC6L_HUMAN	ERC6L_HUMAN	1134	EAKGPEDYPEEGVEESSGEASKYTEEDPSGE	sp|Q2NKX8|ERC6L_HUMAN DNA excision repair protein ERCC-6-like OS=Homo sapiens OX=9606 GN=ERCC6L PE=1 SV=1	S	-2.0737	-0.7269	1.3468	-1.76495	-0.97495	0.832225	-1.4728	-1.9229	-15	15	-1.2871	-15	15	0.7665	0.6714
ERC6L_HUMAN	ERC6L_HUMAN	ERC6L_HUMAN	1028	VVVKAKIRSKARRIVSDGEDEDDSFKDTSSI	sp|Q2NKX8|ERC6L_HUMAN DNA excision repair protein ERCC-6-like OS=Homo sapiens OX=9606 GN=ERCC6L PE=1 SV=1	S	-2.0737	-0.7269	1.3468	-0.8954	5.2995	6.23713	-0.8951	-15	-15	15	N/A	-15	15	15	5.9811
ERCC5_HUMAN	ERCC5_HUMAN	ERCC5_HUMAN	563	ELCPYESKFDSSLLSSDDETKCKPNSASEVI	sp|P28715|ERCC5_HUMAN DNA repair protein complementing XP-G cells OS=Homo sapiens OX=9606 GN=ERCC5 PE=1 SV=3	S	-1.4725	2.953	4.4255	-1.2818	N/A	N/A	-15	-15	-1.2213	N/A	N/A	15	15	15	15
ERGI3_HUMAN	ERGI3_HUMAN	ERGI3_HUMAN	117	NLFKQRLDKDGIPVSSEAERHELGKVEVTVF	sp|Q9Y282|ERGI3_HUMAN Endoplasmic reticulum-Golgi intermediate compartment protein 3 OS=Homo sapiens OX=9606 GN=ERGIC3 PE=1 SV=1	S	1.5961	0.6658	-0.9303	1.855	0.9796	-0.833175	-15	1.9894	-15	N/A	0.5443	N/A	15	-1.3144	15
ERIC1_HUMAN	ERIC1_HUMAN	ERIC1_HUMAN	254	EEDLTRARQEEGADASEEDPTPAGEEDVKDA	sp|Q86X53|ERIC1_HUMAN Glutamate-rich protein 1 OS=Homo sapiens OX=9606 GN=ERICH1 PE=1 SV=1	S	N/A	N/A	N/A	-0.2923	1.0728	1.40732	-0.232	-15	15	15	-15	0.996	15	1.8602	-15
ERIC1_HUMAN	ERIC1_HUMAN	ERIC1_HUMAN	238	EEDVKDTREEDGADASEEDLTRARQEEGADA	sp|Q86X53|ERIC1_HUMAN Glutamate-rich protein 1 OS=Homo sapiens OX=9606 GN=ERICH1 PE=1 SV=1	S	N/A	N/A	N/A	-0.78485	0.79755	1.62462	-0.1195	-15	-0.8198	0.7917	-15	0.5703	1.0305	1.6262	1.3989
ERLEC_HUMAN	ERLEC_HUMAN	ERLEC_HUMAN	86	TAHKEKYKCILPLVTSGDEEEEKDYKGPNPR	sp|Q96DZ1|ERLEC_HUMAN Endoplasmic reticulum lectin 1 OS=Homo sapiens OX=9606 GN=ERLEC1 PE=1 SV=1	S	1.405	-0.4884	-1.8934	0.6889	0.6399	-0.006775	-0.0898	0.3639	0.9564	0.2097	-0.3269	0.6848	0.4188	-0.5601	-0.2628
ES8L2_HUMAN	ES8L2_HUMAN	ES8L2_HUMAN	628	RVERSQPVSQPLTYESGPDEVRAWLEAKAFS	sp|Q9H6S3|ES8L2_HUMAN Epidermal growth factor receptor kinase substrate 8-like protein 2 OS=Homo sapiens OX=9606 GN=EPS8L2 PE=1 SV=2	S	2.3302	-0.6234	-2.9536	N/A	-0.6435	N/A	15	N/A	N/A	-1.1076	-15	-15	-15	-15	-15
ESCO1_HUMAN	ESCO1_HUMAN	ESCO1_HUMAN	288	NTTLPKSPQPSVPEQSDNELEQAGKSKRGSI	sp|Q5FWF5|ESCO1_HUMAN N-acetyltransferase ESCO1 OS=Homo sapiens OX=9606 GN=ESCO1 PE=1 SV=3	S	N/A	N/A	N/A	0.5614	-0.8942	-1.41338	0.7414	15	0.5025	-0.5167	-0.9962	-0.8787	-1.1388	-15	-1.3724
ESCO2_HUMAN	ESCO2_HUMAN	ESCO2_HUMAN	244	SLGRTQKSKSEVIEDSDVETVSEKKTFATRQ	sp|Q56NI9|ESCO2_HUMAN N-acetyltransferase ESCO2 OS=Homo sapiens OX=9606 GN=ESCO2 PE=1 SV=1	S	-0.439	1.1146	1.5536	-1.19735	0.72905	1.96863	-0.793	-1.2645	-15	0.684	0.3718	-15	1.5963	1.767	1.8043
ESF1_HUMAN	ESF1_HUMAN	ESF1_HUMAN	272	NEITSVGRASGDDDGSEDDEEEDEDEEEDED	sp|Q9H501|ESF1_HUMAN ESF1 homolog OS=Homo sapiens OX=9606 GN=ESF1 PE=1 SV=1	S	-0.1687	1.7586	1.9273	-0.3621	-2.9047	-2.50038	N/A	0	-0.6265	-15	-2.9818	-1.5543	-15	-2.8511	-0.919
ESF1_HUMAN	ESF1_HUMAN	ESF1_HUMAN	298	EEDEDEDSEDDDKSDSGPDLARGKGNIETSS	sp|Q9H501|ESF1_HUMAN ESF1 homolog OS=Homo sapiens OX=9606 GN=ESF1 PE=1 SV=1	S	-0.1687	1.7586	1.9273	-1.5871	0.3876	2.01692	-1.2654	15	-1.8276	0.5181	-0.0477	0.0577	1.9028	-15	1.8941
ESF1_HUMAN	ESF1_HUMAN	ESF1_HUMAN	251	KDALEEDSESVSEIGSDEESENEITSVGRAS	sp|Q9H501|ESF1_HUMAN ESF1 homolog OS=Homo sapiens OX=9606 GN=ESF1 PE=1 SV=1	S	-0.1687	1.7586	1.9273	-0.4722	1.84625	2.36067	-0.6361	-0.3448	0.0251	2.1515	1.772	15	2.9069	2.2475	15
ESF1_HUMAN	ESF1_HUMAN	ESF1_HUMAN	75	ISHSTTEDLKRFYDLSDSDSNLSGEDSKALS	sp|Q9H501|ESF1_HUMAN ESF1 homolog OS=Homo sapiens OX=9606 GN=ESF1 PE=1 SV=1	S	-0.1687	1.7586	1.9273	-1.25835	-0.6584	0.642175	15	-1.2808	-1.079	-1.3263	-1.0743	-0.5837	-15	0.3372	0.5041
EST1A_HUMAN	EST1A_HUMAN	EST1A_HUMAN	999	RRCTCLLKESAKAQLSSPEDQDDQDDIKVSS	sp|Q86US8|EST1A_HUMAN Telomerase-binding protein EST1A OS=Homo sapiens OX=9606 GN=SMG6 PE=1 SV=2	S	-4.6752	-2.5092	2.166	-2.0535	-1.2654	0.830325	-1.7856	-15	-15	-1.721	-15	-15	0.1839	1.0886	0.8396
EXO1_HUMAN	EXO1_HUMAN	EXO1_HUMAN	700	QSSNASKLSQCSSKDSDSEESDCNIKLLDSQ	sp|Q9UQ84|EXO1_HUMAN Exonuclease 1 OS=Homo sapiens OX=9606 GN=EXO1 PE=1 SV=2	S	2.6803	2.4334	-0.2469	0.4085	N/A	N/A	2.0844	-15	-0.1689	15	N/A	15	15	15	15
EXOS4_HUMAN	EXOS4_HUMAN	EXOS4_HUMAN	8	________MAGLELLSDQGYRVDGRRAGELR	sp|Q9NPD3|EXOS4_HUMAN Exosome complex component RRP41 OS=Homo sapiens OX=9606 GN=EXOSC4 PE=1 SV=3	S	1.1686	0.8595	-0.3091	N/A	2.4117	N/A	15	15	15	15	15	2.4272	N/A	N/A	-15
EXOS7_HUMAN	EXOS7_HUMAN	EXOS7_HUMAN	183	VRVLEDEEGSKDIELSDDPYDCIRLSVENVP	sp|Q15024|EXOS7_HUMAN Exosome complex component RRP42 OS=Homo sapiens OX=9606 GN=EXOSC7 PE=1 SV=3	S	-0.4449	0.5401	0.985	0.0485	1.6933	1.68703	-0.3449	-15	0.337	1.6463	-15	1.3107	2.1105	-1.0201	0.9825
EXOS9_HUMAN	EXOS9_HUMAN	EXOS9_HUMAN	306	QRITAFKMEKAPIDTSDVEEKAEEIIAEAEP	sp|Q06265|EXOS9_HUMAN Exosome complex component RRP45 OS=Homo sapiens OX=9606 GN=EXOSC9 PE=1 SV=3	S	-0.1932	0.91	1.1032	-0.76045	0.39145	1.19412	-0.7683	15	-0.7529	15	0.2322	0.4242	15	-15	1.1859
EZRI_HUMAN	EZRI_HUMAN	EZRI_HUMAN	148	KFGDYNKEVHKSGYLSSERLIPQRVMDQHKL	sp|P15311|EZRI_HUMAN Ezrin OS=Homo sapiens OX=9606 GN=EZR PE=1 SV=4	S	0.1249	0.4839	0.359	0.9441	0.0083	-0.893575	0.724	-15	1.131	-0.1558	-15	0.1277	-0.7605	-0.8524	-0.9945
F102B_HUMAN	F102B_HUMAN	F102B_HUMAN	320	DIVEKILQSQDFSLDSSAEEEGLRLFVGPGG	sp|Q5T8I3|F102B_HUMAN Protein FAM102B OS=Homo sapiens OX=9606 GN=FAM102B PE=1 SV=2	S	3.4447	-2.2122	-5.6569	0.7578	-1.394	-2.10958	0.5076	0.6074	0.9959	-2.4654	-1.6393	-1.3034	-2.8537	-2.116	-2.2905
F10A1_HUMAN	F10A1_HUMAN	F10A1_HUMAN;ST134_HUMAN	79;75	KVEEDLKADEPSSEESDLEIDKEGVIEPDTD	sp|P50502|F10A1_HUMAN Hsc70-interacting protein OS=Homo sapiens OX=9606 GN=ST13 PE=1 SV=2;sp|Q8IZP2|ST134_HUMAN Putative protein FAM10A4 OS=Homo sapiens OX=9606 GN=ST13P4 PE=5 SV=1	S	-0.735	0.9707	1.7057	2.61815	-1.08755	-3.66348	N/A	-15	5.2242	-15	-15	15	-15	-1.3818	15
F10C1_HUMAN	F10C1_HUMAN	F10C1_HUMAN	278	GHSSSKKSEDSLLRNSDEEESASESELWKGP	sp|Q70Z53|F10C1_HUMAN Protein FRA10AC1 OS=Homo sapiens OX=9606 GN=FRA10AC1 PE=1 SV=3	S	-1.1523	5.4487	6.601	N/A	N/A	1.08692	-15	-15	-15	-15	-15	-15	0.8099	0.8805	1.7102
F120A_HUMAN	F120A_HUMAN	F120A_HUMAN	297	VIKAVADYVRNIQDTSDLDAIAKDVFQHSQS	sp|Q9NZB2|F120A_HUMAN Constitutive coactivator of PPAR-gamma-like protein 1 OS=Homo sapiens OX=9606 GN=FAM120A PE=1 SV=2	S	0.8058	0.116	-0.6898	0.87375	-0.70385	-1.53538	1.0816	-15	0.3291	15	N/A	-1.0124	15	15	-1.3327
F120A_HUMAN	F120A_HUMAN	F120A_HUMAN	1023	YKNQAAIQGRPPYAASAEEVAKELKSKSGES	sp|Q9NZB2|F120A_HUMAN Constitutive coactivator of PPAR-gamma-like protein 1 OS=Homo sapiens OX=9606 GN=FAM120A PE=1 SV=2	S	0.8058	0.116	-0.6898	0.5613	-0.5035	-1.02257	0.4278	-15	-15	15	-15	-15	15	-1.1457	-1.4537
F169A_HUMAN	F169A_HUMAN	F169A_HUMAN	635	EQLDQFTQSAEKAVDSSSEEIEVEVPVVDRR	sp|Q9Y6X4|F169A_HUMAN Soluble lamin-associated protein of 75 kDa OS=Homo sapiens OX=9606 GN=FAM169A PE=1 SV=2	S	-2.8717	0.0145	2.8862	N/A	N/A	2.11923	-15	-15	-15	-15	-15	-15	2.7944	2.105	1.2253
F174C_HUMAN	F174C_HUMAN	F174C_HUMAN	120	LLANTEDPTEMASLDSDEETVFESRNLR___	sp|Q9BVV8|F174C_HUMAN Protein FAM174C OS=Homo sapiens OX=9606 GN=FAM174C PE=1 SV=2	S	N/A	N/A	N/A	1.05345	N/A	N/A	15	0.9379	1.6489	15	15	15	N/A	15	15
FA50A_HUMAN	FA50A_HUMAN	FA50A_HUMAN	292	GPLFNFDVHDDVRLLSDATVEKDESHAGKVV	sp|Q14320|FA50A_HUMAN Protein FAM50A OS=Homo sapiens OX=9606 GN=FAM50A PE=1 SV=2	S	0.0944	1.3632	1.2688	N/A	N/A	-0.630825	-15	-15	-15	-15	N/A	-15	0	15	-0.9003
FA83B_HUMAN	FA83B_HUMAN	FA83B_HUMAN	809	APAFYRLCSSSDTLVSEGEENQKPKKSDTKV	sp|Q5T0W9|FA83B_HUMAN Protein FAM83B OS=Homo sapiens OX=9606 GN=FAM83B PE=1 SV=1	S	1.4134	-3.7782	-5.1916	N/A	N/A	N/A	N/A	N/A	N/A	-15	-15	-15	-15	-15	-15
FACD2_HUMAN	FACD2_HUMAN	FACD2_HUMAN	1435	ASKSKATEDGEEDEVSAGEKEQDSDESYDDS	sp|Q9BXW9|FACD2_HUMAN Fanconi anemia group D2 protein OS=Homo sapiens OX=9606 GN=FANCD2 PE=1 SV=2	S	0.0353	0.4151	0.3798	-1.0521	N/A	N/A	-1.0735	-1.1925	-1.3767	15	15	15	15	15	15
FANCI_HUMAN	FANCI_HUMAN	FANCI_HUMAN	716	DLDDILESITNRMIKSELEDFELDKSADFSQ	sp|Q9NVI1|FANCI_HUMAN Fanconi anemia group I protein OS=Homo sapiens OX=9606 GN=FANCI PE=1 SV=4	S	0.4526	1.3644	0.9118	-0.47115	1.42005	1.93343	-0.8566	0.294	-15	1.381	15	N/A	2.3569	15	15
FARP1_HUMAN	FARP1_HUMAN	FARP1_HUMAN	889	PDNKSPDEATAADQESEDDLSASRTSLERQA	sp|Q9Y4F1|FARP1_HUMAN FERM, ARHGEF and pleckstrin domain-containing protein 1 OS=Homo sapiens OX=9606 GN=FARP1 PE=1 SV=1	S	0.9967	-0.0949	-1.0916	N/A	-0.0132	N/A	15	15	15	-0.3955	-0.2516	0.2957	-15	-15	-15
FAS_HUMAN	FAS_HUMAN	FAS_HUMAN	1129	LEKFCFTPHTEEGCLSERAALQEELQLCKGL	sp|P49327|FAS_HUMAN Fatty acid synthase OS=Homo sapiens OX=9606 GN=FASN PE=1 SV=3	S	1.6034	-0.2458	-1.8492	N/A	N/A	-2.87198	-15	-15	-15	-15	-15	-15	-2.3453	-1.6899	-3.4441
FBSL_HUMAN	FBSL_HUMAN	FBSL_HUMAN	176	SKQMKVTVSKGGDRDSDDDSVLEATSSRDPL	sp|Q9HCM7|FBSL_HUMAN Fibrosin-1-like protein OS=Homo sapiens OX=9606 GN=FBRSL1 PE=1 SV=4	S	-3.6902	-3.7021	-0.0119	N/A	-5.9811	N/A	N/A	15	N/A	-15	-6.4164	-15	-15	-15	-15
FBXW9_HUMAN	FBXW9_HUMAN	FBXW9_HUMAN	18	LPLGRCDDSRTWDDDSDPESETDPDAQAKAY	sp|Q5XUX1|FBXW9_HUMAN F-box/WD repeat-containing protein 9 OS=Homo sapiens OX=9606 GN=FBXW9 PE=1 SV=2	S	N/A	N/A	N/A	N/A	N/A	-2.54298	N/A	-15	-15	-15	-15	-15	-15	-2.8844	-2.0427
FCHO1_HUMAN	FCHO1_HUMAN	FCHO1_HUMAN	347	TQNSTAEPSRFSSSDSDFDDEEPRKFYVHIK	sp|O14526|FCHO1_HUMAN F-BAR domain only protein 1 OS=Homo sapiens OX=9606 GN=FCHO1 PE=1 SV=2	S	-4.3943	-0.0137	4.3806	-6.8259	-2.7968	4.07132	-15	-15	-6.7242	-15	-15	-2.7611	3.1932	3.8649	3.9719
FERM2_HUMAN	FERM2_HUMAN	FERM2_HUMAN	159	PRDPTKKKKKKLDDQSEDEALELEGPLITPG	sp|Q96AC1|FERM2_HUMAN Fermitin family homolog 2 OS=Homo sapiens OX=9606 GN=FERMT2 PE=1 SV=1	S	2.0238	4.1038	2.08	2.4209	N/A	N/A	15	2.2805	15	15	15	15	N/A	15	N/A
FGD3_HUMAN	FGD3_HUMAN	FGD3_HUMAN	128	LDSQVPKVTPQEEADSDVGEEPDSENTPQKA	sp|Q5JSP0|FGD3_HUMAN FYVE, RhoGEF and PH domain-containing protein 3 OS=Homo sapiens OX=9606 GN=FGD3 PE=1 SV=1	S	N/A	N/A	N/A	N/A	N/A	4.22053	-15	-15	-15	-15	N/A	N/A	3.9425	15	15
FIP1_HUMAN	FIP1_HUMAN	FIP1_HUMAN	500	RERERDHSPTPSVFNSDEERYRYREYAERGY	sp|Q6UN15|FIP1_HUMAN Pre-mRNA 3'-end-processing factor FIP1 OS=Homo sapiens OX=9606 GN=FIP1L1 PE=1 SV=1	S	-0.7231	0.2784	1.0015	-1.2288	-1.2859	-0.014875	-0.8283	-15	-1.32	-1.0169	-15	-1.1677	-0.0693	-0.2213	0.1611
FIP1_HUMAN	FIP1_HUMAN	FIP1_HUMAN	579	KHKKSKRSKEGKEAGSEPAPEQESTEATPAE	sp|Q6UN15|FIP1_HUMAN Pre-mRNA 3'-end-processing factor FIP1 OS=Homo sapiens OX=9606 GN=FIP1L1 PE=1 SV=1	S	-0.7231	0.2784	1.0015	-1.2197	-0.8568	0.405125	-1.4311	-1.2202	-1.0215	-1.0567	-1.1391	-0.8413	0.4937	0.2118	0.189
FIP1_HUMAN	FIP1_HUMAN	FIP1_HUMAN	587	KEGKEAGSEPAPEQESTEATPAE________	sp|Q6UN15|FIP1_HUMAN Pre-mRNA 3'-end-processing factor FIP1 OS=Homo sapiens OX=9606 GN=FIP1L1 PE=1 SV=1	S	-0.7231	0.2784	1.0015	N/A	N/A	N/A	N/A	N/A	15	N/A	N/A	15	N/A	N/A	N/A
FKB14_HUMAN	FKB14_HUMAN	FKB14_HUMAN	200	EDIFDKEDEDKDGFISAREFTYKHDEL____	sp|Q9NWM8|FKB14_HUMAN Peptidyl-prolyl cis-trans isomerase FKBP14 OS=Homo sapiens OX=9606 GN=FKBP14 PE=1 SV=1	S	6.5306	5.5738	-0.9568	4.4749	3.7858	-0.646875	2.8454	-15	4.9942	3.7002	-15	4.043	0.9741	-0.7884	-0.9424
FKB15_HUMAN	FKB15_HUMAN	FKB15_HUMAN	1164	GAALRPSHHSQRSSLSGDEEDELFKGATLKA	sp|Q5T1M5|FKB15_HUMAN FK506-binding protein 15 OS=Homo sapiens OX=9606 GN=FKBP15 PE=1 SV=2	S	-0.032	-0.5206	-0.4886	-1.05845	-0.48905	0.611625	-1.2117	-0.9146	-15	-1.0414	-0.6401	-15	0.2896	0.4052	0.6323
FKBP4_HUMAN	FKBP4_HUMAN	FKBP4_HUMAN	350	FSAAIESCNKALELDSNNEKGLFRRGEAHLA	sp|Q02790|FKBP4_HUMAN Peptidyl-prolyl cis-trans isomerase FKBP4 OS=Homo sapiens OX=9606 GN=FKBP4 PE=1 SV=3	S	-0.5501	-1.2852	-0.7351	-0.4321	-2.248	-1.77367	-0.6508	-15	-0.4181	-2.3598	-15	-2.0969	-1.5897	-1.3046	-1.67
FKBP5_HUMAN	FKBP5_HUMAN	FKBP5_HUMAN	348	YTKAVECCDKALGLDSANEKGLYRRGEAQLL	sp|Q13451|FKBP5_HUMAN Peptidyl-prolyl cis-trans isomerase FKBP5 OS=Homo sapiens OX=9606 GN=FKBP5 PE=1 SV=2	S	-1.2467	0.1532	1.3999	0.29775	-0.04005	-0.295575	-15	N/A	0.1395	-15	-15	15	-0.9341	-15	15
FMNL1_HUMAN	FMNL1_HUMAN	FMNL1_HUMAN	1059	SELKRRQQKEPLIYESDRDGAIEDIITVIKT	sp|O95466|FMNL1_HUMAN Formin-like protein 1 OS=Homo sapiens OX=9606 GN=FMNL1 PE=1 SV=3	S	-2.609	4.341	6.95	-0.359	N/A	N/A	-1.0934	-0.3157	-0.1969	15	15	15	15	15	15
FMNL1_HUMAN	FMNL1_HUMAN	FMNL1_HUMAN	675	FTELNDEKVLQELDMSDFEEQFKTKSQGPSL	sp|O95466|FMNL1_HUMAN Formin-like protein 1 OS=Homo sapiens OX=9606 GN=FMNL1 PE=1 SV=3	S	-2.609	4.341	6.95	-2.1941	N/A	N/A	-15	-15	-1.956	N/A	N/A	15	15	15	15
FMNL2_HUMAN	FMNL2_HUMAN	FMNL2_HUMAN	171	STVESSVDKSKPWSRSIEDLHRGSNLPSPVG	sp|Q96PY5|FMNL2_HUMAN Formin-like protein 2 OS=Homo sapiens OX=9606 GN=FMNL2 PE=1 SV=3	S	2.2784	1.8665	-0.4119	N/A	N/A	N/A	N/A	-15	-15	N/A	N/A	N/A	N/A	15	15
FNBP4_HUMAN	FNBP4_HUMAN	FNBP4_HUMAN	116	VKATGGLCLLGAYADSDDDDNDVSEKLAQSK	sp|Q8N3X1|FNBP4_HUMAN Formin-binding protein 4 OS=Homo sapiens OX=9606 GN=FNBP4 PE=1 SV=3	S	0.8977	1.525	0.6273	-0.4147	1.3096	1.76652	-0.4674	0.1096	-0.1766	1.8876	1.4213	1.3251	2.4743	1.4424	1.5105
FOSL2_HUMAN	FOSL2_HUMAN	FOSL2_HUMAN	120	TIGTTVGRRRRDEQLSPEEEEKRRIRRERNK	sp|P15408|FOSL2_HUMAN Fos-related antigen 2 OS=Homo sapiens OX=9606 GN=FOSL2 PE=1 SV=1	S	5.1517	5.2801	0.1284	N/A	N/A	N/A	N/A	N/A	-15	N/A	N/A	N/A	N/A	N/A	15
FOXO3_HUMAN	FOXO3_HUMAN	FOXO3_HUMAN	280	GRAAKKKAALQTAPESADDSPSQLSKWPGSP	sp|O43524|FOXO3_HUMAN Forkhead box protein O3 OS=Homo sapiens OX=9606 GN=FOXO3 PE=1 SV=1	S	N/A	N/A	N/A	-1.22715	-4.13145	-2.86208	15	N/A	-1.002	-4.0244	-15	-4.1289	-15	-15	-3.1181
FRM4A_HUMAN	FRM4A_HUMAN	FRM4A_HUMAN	855	YIEGGATPVVVRSLESDQEGHYSVKAQFKTS	sp|Q9P2Q2|FRM4A_HUMAN FERM domain-containing protein 4A OS=Homo sapiens OX=9606 GN=FRMD4A PE=1 SV=3	S	-2.0563	-4.8036	-2.7473	N/A	N/A	-1.39738	-15	-15	-15	-15	-15	-15	-1.8339	-1.2287	-1.4756
FTO_HUMAN	FTO_HUMAN	FTO_HUMAN	256	AVAVYSYSCEGPEEESEDDSHLEGRDPDIWH	sp|Q9C0B1|FTO_HUMAN Alpha-ketoglutarate-dependent dioxygenase FTO OS=Homo sapiens OX=9606 GN=FTO PE=1 SV=3	S	0.4608	1.8206	1.3598	-0.3777	N/A	N/A	15	-15	N/A	15	N/A	N/A	N/A	15	N/A
FUND1_HUMAN	FUND1_HUMAN	FUND1_HUMAN	13	___MATRNPPPQDYESDDDSYEVLDLTEYAR	sp|Q8IVP5|FUND1_HUMAN FUN14 domain-containing protein 1 OS=Homo sapiens OX=9606 GN=FUNDC1 PE=1 SV=1	S	N/A	N/A	N/A	N/A	N/A	N/A	N/A	15	15	N/A	15	15	N/A	N/A	N/A
FWCH2_HUMAN	FWCH2_HUMAN	FWCH2_HUMAN;FWCH1_HUMAN	7;7	_________MPLPEPSEQEGESVKASQEPSP	sp|Q96CP2|FWCH2_HUMAN FLYWCH family member 2 OS=Homo sapiens OX=9606 GN=FLYWCH2 PE=1 SV=1;sp|Q4VC44|FWCH1_HUMAN FLYWCH-type zinc finger-containing protein 1 OS=Homo sapiens OX=9606 GN=FLYWCH1 PE=1 SV=2	S	2.0955	1.0056	-1.0899	2.3381	0.0159	-2.27998	2.2816	-15	-15	0.2461	-15	-15	-1.9162	-2.2106	-2.283
FXR1_HUMAN	FXR1_HUMAN	FXR1_HUMAN	420	LSNPSETESERKDELSDWSLAGEDDRDSRHQ	sp|P51114|FXR1_HUMAN Fragile X mental retardation syndrome-related protein 1 OS=Homo sapiens OX=9606 GN=FXR1 PE=1 SV=3	S	0.8185	0.7576	-0.0609	0.5189	0.9356	0.458925	0.9061	0.9563	-0.5502	1.4405	1.0781	0.6024	0.6537	0.2525	1.1614
FXR1_HUMAN	FXR1_HUMAN	FXR1_HUMAN	485	KDPDSNPYSLLDNTESDQTADTDASESHHST	sp|P51114|FXR1_HUMAN Fragile X mental retardation syndrome-related protein 1 OS=Homo sapiens OX=9606 GN=FXR1 PE=1 SV=3	S	0.8185	0.7576	-0.0609	0.26115	-0.69015	-0.909075	15	-15	0.571	-0.3426	-15	-0.6954	-15	-1.0982	-1.2576
FXR1_HUMAN	FXR1_HUMAN	FXR1_HUMAN	60	NEVRLPPPPDIKKEISEGDEVEVYSRANDQE	sp|P51114|FXR1_HUMAN Fragile X mental retardation syndrome-related protein 1 OS=Homo sapiens OX=9606 GN=FXR1 PE=1 SV=3	S	0.8185	0.7576	-0.0609	N/A	N/A	-0.742575	-15	-15	-15	-15	-15	-15	-0.9304	-0.9805	-0.9872
FXR1_HUMAN	FXR1_HUMAN	FXR1_HUMAN	409	NYTSGYGTNSELSNPSETESERKDELSDWSL	sp|P51114|FXR1_HUMAN Fragile X mental retardation syndrome-related protein 1 OS=Homo sapiens OX=9606 GN=FXR1 PE=1 SV=3	S	0.8185	0.7576	-0.0609	0.3845	-0.7456	-1.08787	-15	-15	0.5183	-15	-15	-0.7301	-1.6785	-1.2114	-1.2396
FXR2_HUMAN	FXR2_HUMAN	FXR2_HUMAN	603	SRRRRNRGNRTDGSISGDRQPVTVADYISRA	sp|P51116|FXR2_HUMAN Fragile X mental retardation syndrome-related protein 2 OS=Homo sapiens OX=9606 GN=FXR2 PE=1 SV=2	S	1.4717	0.2918	-1.1799	0.014	0.4821	0.510325	0.4754	0.1297	0.2521	0.6146	-0.2189	0.5532	0.2585	-0.2179	0.3099
FXR2_HUMAN	FXR2_HUMAN	FXR2_HUMAN	616	SISGDRQPVTVADYISRAESQSRQRPPLERT	sp|P51116|FXR2_HUMAN Fragile X mental retardation syndrome-related protein 2 OS=Homo sapiens OX=9606 GN=FXR2 PE=1 SV=2	S	1.4717	0.2918	-1.1799	N/A	N/A	-0.887325	N/A	-15	-15	-15	-15	-15	-15	-1.4895	-0.7407
FXR2_HUMAN	FXR2_HUMAN	FXR2_HUMAN	453	TGGPAYGPSSDVSTASETESEKREEPNRAGP	sp|P51116|FXR2_HUMAN Fragile X mental retardation syndrome-related protein 2 OS=Homo sapiens OX=9606 GN=FXR2 PE=1 SV=2	S	1.4717	0.2918	-1.1799	0.3552	-1.0506	-1.36357	0.4364	0.9355	0.5376	-1.0395	-0.393	-1.0351	-1.3566	-1.1978	-1.5639
FYB1_HUMAN	FYB1_HUMAN	FYB1_HUMAN	457	VTHSDGAGNLDEEQDSEGETYEDIEASKERE	sp|O15117|FYB1_HUMAN FYN-binding protein 1 OS=Homo sapiens OX=9606 GN=FYB1 PE=1 SV=2	S	-6.4276	-0.1367	6.2909	N/A	N/A	N/A	-15	-15	-15	N/A	N/A	N/A	15	15	15
G3BP1_HUMAN	G3BP1_HUMAN	G3BP1_HUMAN	149	QDEVFGGFVTEPQEESEEEVEEPEERQQTPE	sp|Q13283|G3BP1_HUMAN Ras GTPase-activating protein-binding protein 1 OS=Homo sapiens OX=9606 GN=G3BP1 PE=1 SV=1	S	0.103	1.6479	1.5449	-0.1561	2.907	3.10532	-0.3286	-0.1259	0.082	2.8701	2.8096	2.9418	3.318	3.0662	2.8686
G3BP2_HUMAN	G3BP2_HUMAN	G3BP2_HUMAN	141	VHNDMFRYEDEVFGDSEPELDEESEDEVEEE	sp|Q9UN86|G3BP2_HUMAN Ras GTPase-activating protein-binding protein 2 OS=Homo sapiens OX=9606 GN=G3BP2 PE=1 SV=2	S	0.4644	1.6044	1.14	0	0.4582	0.500425	0.437	-15	0.2124	0.5909	-15	4.0746	0.2732	0.2285	3.871
G3BP2_HUMAN	G3BP2_HUMAN	G3BP2_HUMAN	149	EDEVFGDSEPELDEESEDEVEEEQEERQPSP	sp|Q9UN86|G3BP2_HUMAN Ras GTPase-activating protein-binding protein 2 OS=Homo sapiens OX=9606 GN=G3BP2 PE=1 SV=2	S	0.4644	1.6044	1.14	1.4978	-0.7963	-2.25188	2.4667	-15	1.3328	0.1541	-15	-1.1839	-2.1933	-2.324	-2.5079
G6PD_HUMAN	G6PD_HUMAN	G6PD_HUMAN	418	KMMTKKPGMFFNPEESELDLTYGNRYKNVKL	sp|P11413|G6PD_HUMAN Glucose-6-phosphate 1-dehydrogenase OS=Homo sapiens OX=9606 GN=G6PD PE=1 SV=4	S	6.9356	-0.8681	-7.8037	N/A	1.95725	N/A	15	15	N/A	1.6495	2.222	-15	-15	-15	-15
GAPD1_HUMAN	GAPD1_HUMAN	GAPD1_HUMAN	1096	ESAHDSPRDEALQNISADDLPDSASQAAHPQ	sp|Q14C86|GAPD1_HUMAN GTPase-activating protein and VPS9 domain-containing protein 1 OS=Homo sapiens OX=9606 GN=GAPVD1 PE=1 SV=2	S	0.6577	1.4555	0.7978	0.9633	N/A	N/A	0.9026	-15	1.2395	15	N/A	15	15	15	15
GBB1_HUMAN	GBB1_HUMAN	GBB1_HUMAN	2	______________MSELDQLRQEAEQLKNQ	sp|P62873|GBB1_HUMAN Guanine nucleotide-binding protein G(I)/G(S)/G(T) subunit beta-1 OS=Homo sapiens OX=9606 GN=GNB1 PE=1 SV=3	S	0.7005	0.1647	-0.5358	0.4652	-0.22975	-0.652725	0.5103	N/A	-15	15	-15	-15	15	-15	-0.7462
GBB4_HUMAN	GBB4_HUMAN	GBB4_HUMAN;GBB2_HUMAN	2;2	______________MSELEQLRQEAEQLRNQ	sp|Q9HAV0|GBB4_HUMAN Guanine nucleotide-binding protein subunit beta-4 OS=Homo sapiens OX=9606 GN=GNB4 PE=1 SV=3;sp|P62879|GBB2_HUMAN Guanine nucleotide-binding protein G(I)/G(S)/G(T) subunit beta-2 OS=Homo sapiens OX=9606 GN=GNB2 PE=1 SV=3	S	1.8247	4.7072	2.8825	1.96715	-0.42225	-2.34718	15	1.927	N/A	15	-0.7573	N/A	N/A	-2.5536	N/A
GBF1_HUMAN	GBF1_HUMAN	GBF1_HUMAN	1298	LQATARADAPDAGAQSDSELPSYHQNDVSLD	sp|Q92538|GBF1_HUMAN Golgi-specific brefeldin A-resistance guanine nucleotide exchange factor 1 OS=Homo sapiens OX=9606 GN=GBF1 PE=1 SV=2	S	0.1865	0.5201	0.3336	N/A	N/A	-0.105575	-15	-15	N/A	-15	-15	-15	-0.1189	-0.187	-15
GBF1_HUMAN	GBF1_HUMAN	GBF1_HUMAN	1318	PSYHQNDVSLDRGYTSDSEVYTDHGRPGKIH	sp|Q92538|GBF1_HUMAN Golgi-specific brefeldin A-resistance guanine nucleotide exchange factor 1 OS=Homo sapiens OX=9606 GN=GBF1 PE=1 SV=2	S	0.1865	0.5201	0.3336	-0.5714	-0.3134	0.300225	-0.2518	-0.9686	-0.4462	-0.5499	-0.7487	-0.3748	-0.1788	0.3506	0.0802
GBF1_HUMAN	GBF1_HUMAN	GBF1_HUMAN	662	PGGGRLPPEHGKSGCSDLEEAVDSGADKKFA	sp|Q92538|GBF1_HUMAN Golgi-specific brefeldin A-resistance guanine nucleotide exchange factor 1 OS=Homo sapiens OX=9606 GN=GBF1 PE=1 SV=2	S	0.1865	0.5201	0.3336	-0.3166	-0.1655	0.193325	N/A	-0.171	-0.3645	-15	-0.0382	-0.4363	-15	0.2635	-0.063
GCC2_HUMAN	GCC2_HUMAN	GCC2_HUMAN	448	HQKEISELNETFLSDSEKEKLTLMFEIQGLK	sp|Q8IWJ2|GCC2_HUMAN GRIP and coiled-coil domain-containing protein 2 OS=Homo sapiens OX=9606 GN=GCC2 PE=1 SV=4	S	0.6119	0.35	-0.2619	-1.1201	0.7124	1.87472	15	15	-0.882	0.5574	0.564	0.7042	-15	-15	1.595
GCC2_HUMAN	GCC2_HUMAN	GCC2_HUMAN	1066	TRQLRNSTLQCETINSDNEDLLARIETLQSN	sp|Q8IWJ2|GCC2_HUMAN GRIP and coiled-coil domain-containing protein 2 OS=Homo sapiens OX=9606 GN=GCC2 PE=1 SV=4	S	0.6119	0.35	-0.2619	-1.95965	-0.9474	1.05447	-2.1466	N/A	-15	-0.7172	-15	-15	1.5487	-15	1.103
GCFC2_HUMAN	GCFC2_HUMAN	GCFC2_HUMAN	19	RPKRTFRQRAADSSDSDGAEESPAEPGAPRE	sp|P16383|GCFC2_HUMAN GC-rich sequence DNA-binding factor 2 OS=Homo sapiens OX=9606 GN=GCFC2 PE=1 SV=2	S	-1.1933	0.7704	1.9637	-1.0064	-1.2629	-0.214275	-0.5442	-0.9274	-0.8563	-1.2376	-1.0221	-1.3122	-0.5741	0.036	-0.4471
GCFC2_HUMAN	GCFC2_HUMAN	GCFC2_HUMAN	117	KIHHSSESKDDQGLSSDSSSSLGEKELSSTV	sp|P16383|GCFC2_HUMAN GC-rich sequence DNA-binding factor 2 OS=Homo sapiens OX=9606 GN=GCFC2 PE=1 SV=2	S	-1.1933	0.7704	1.9637	-1.2505	-0.4323	0.860425	-15	-1.2465	-1.2883	-15	-0.7824	-0.2489	1.1339	0.5948	1.0482
GCFC2_HUMAN	GCFC2_HUMAN	GCFC2_HUMAN	96	APRADEGSESRTLDVSTDEEDKIHHSSESKD	sp|P16383|GCFC2_HUMAN GC-rich sequence DNA-binding factor 2 OS=Homo sapiens OX=9606 GN=GCFC2 PE=1 SV=2	S	-1.1933	0.7704	1.9637	-0.4043	-1.6461	-1.19958	-15	-15	-0.1229	-15	-15	-1.7258	-0.636	-1.1456	-1.5941
GDS1_HUMAN	GDS1_HUMAN	GDS1_HUMAN	280	GLVECLLEIVQQKVDSDKEDDITELKTGSDL	sp|P52306|GDS1_HUMAN Rap1 GTPase-GDP dissociation stimulator 1 OS=Homo sapiens OX=9606 GN=RAP1GDS1 PE=1 SV=3	S	-2.7545	0.4492	3.2037	-2.0164	0.0565	2.11512	-15	-15	-1.6989	-15	-15	0.0838	2.1536	2.043	1.7915
GEMI2_HUMAN	GEMI2_HUMAN	GEMI2_HUMAN	138	HWKSQQLDSNVTMPKSEDEEGWKKFCLGEKL	sp|O14893|GEMI2_HUMAN Gem-associated protein 2 OS=Homo sapiens OX=9606 GN=GEMIN2 PE=1 SV=1	S	1.1419	2.0343	0.8924	0.6965	-0.1775	-0.831775	0.7146	0.8013	-0.9913	-0.0153	0.0096	-0.3769	-0.6106	-0.661	0.6232
GEMI5_HUMAN	GEMI5_HUMAN	GEMI5_HUMAN	127	ISTLHWSPRVKDLIVSGDEKGVVFCYWFNRN	sp|Q8TEQ6|GEMI5_HUMAN Gem-associated protein 5 OS=Homo sapiens OX=9606 GN=GEMIN5 PE=1 SV=3	S	0.8399	0.7811	-0.0588	3.3896	1.0265	-2.32087	-15	3.1791	3.3542	-15	1.7283	1.1121	-2.5348	-1.3201	-2.2333
GEMI5_HUMAN	GEMI5_HUMAN	GEMI5_HUMAN	778	EESMKENSGPVENGVSDQEGEEQAREPELPC	sp|Q8TEQ6|GEMI5_HUMAN Gem-associated protein 5 OS=Homo sapiens OX=9606 GN=GEMIN5 PE=1 SV=3	S	0.8399	0.7811	-0.0588	0.4847	-0.1642	-0.606675	0.7539	0.6543	0.2075	-0.2195	0.2235	-0.3471	-0.8541	-0.3001	-0.5458
GFPT1_HUMAN	GFPT1_HUMAN	GFPT1_HUMAN	145	KDLKKFLESKGYDFESETDTETIAKLVKYMY	sp|Q06210|GFPT1_HUMAN Glutamine--fructose-6-phosphate aminotransferase [isomerizing] 1 OS=Homo sapiens OX=9606 GN=GFPT1 PE=1 SV=3	S	-0.7616	-0.5726	0.189	N/A	N/A	0.320625	-15	-15	-15	N/A	N/A	-15	15	15	0.0646
GFPT1_HUMAN	GFPT1_HUMAN	GFPT1_HUMAN	37	TLIKGLQRLEYRGYDSAGVGFDGGNDKDWEA	sp|Q06210|GFPT1_HUMAN Glutamine--fructose-6-phosphate aminotransferase [isomerizing] 1 OS=Homo sapiens OX=9606 GN=GFPT1 PE=1 SV=3	S	-0.7616	-0.5726	0.189	-0.55215	-1.29875	-0.704375	-15	-0.5193	15	-15	-1.1412	-1.5978	-0.561	-0.4912	-15
GFPT1_HUMAN	GFPT1_HUMAN	GFPT1_HUMAN	261	RGKDKKGSCNLSRVDSTTCLFPVEEKAVEYY	sp|Q06210|GFPT1_HUMAN Glutamine--fructose-6-phosphate aminotransferase [isomerizing] 1 OS=Homo sapiens OX=9606 GN=GFPT1 PE=1 SV=3	S	-0.7616	-0.5726	0.189	0.01285	-0.64745	-0.618075	0.3262	N/A	-15	15	-15	-15	15	-15	-0.58
GIT1_HUMAN	GIT1_HUMAN	GIT1_HUMAN	592	SQEGSRHTSKLSRHGSGADSDYENTQSGDPL	sp|Q9Y2X7|GIT1_HUMAN ARF GTPase-activating protein GIT1 OS=Homo sapiens OX=9606 GN=GIT1 PE=1 SV=2	S	-0.4125	0.7169	1.1294	N/A	N/A	N/A	N/A	N/A	N/A	-15	N/A	N/A	-15	N/A	N/A
GIT1_HUMAN	GIT1_HUMAN	GIT1_HUMAN	596	SRHTSKLSRHGSGADSDYENTQSGDPLLGLE	sp|Q9Y2X7|GIT1_HUMAN ARF GTPase-activating protein GIT1 OS=Homo sapiens OX=9606 GN=GIT1 PE=1 SV=2	S	-0.4125	0.7169	1.1294	-1.0698	0.4337	1.54572	-0.6034	-1.0539	-1.1485	15	0.1547	15	15	1.3393	15
GIT1_HUMAN	GIT1_HUMAN	GIT1_HUMAN	388	SQSDLDDQHDYDSVASDEDTDQEPLRSTGAT	sp|Q9Y2X7|GIT1_HUMAN ARF GTPase-activating protein GIT1 OS=Homo sapiens OX=9606 GN=GIT1 PE=1 SV=2	S	-0.4125	0.7169	1.1294	-0.75785	-1.33945	-0.539375	-15	-0.9166	-0.6997	-15	-1.4404	-1.5039	-0.8534	-0.3931	-0.7954
GIT2_HUMAN	GIT2_HUMAN	GIT2_HUMAN	397	VESQDNDQPDYDSVASDEDTDLETTASKTNR	sp|Q14161|GIT2_HUMAN ARF GTPase-activating protein GIT2 OS=Homo sapiens OX=9606 GN=GIT2 PE=1 SV=2	S	-0.6998	0.8186	1.5184	N/A	N/A	0.989125	-15	-15	-15	-15	-15	-15	0.4964	0.7962	0.7331
GKAP1_HUMAN	GKAP1_HUMAN	GKAP1_HUMAN	27	TASRFALLQVDSGSGSDSEPGKGKGRNTGKS	sp|Q5VSY0|GKAP1_HUMAN G kinase-anchoring protein 1 OS=Homo sapiens OX=9606 GN=GKAP1 PE=1 SV=2	S	-1.1882	0.4374	1.6256	-0.49675	0.9612	1.50017	N/A	-0.2717	-0.6241	-15	0.6825	15	-15	1.0849	15
GLGB_HUMAN	GLGB_HUMAN	GLGB_HUMAN	652	RVGTALPGKFKIVLDSDAAEYGGHQRLDHST	sp|Q04446|GLGB_HUMAN 1,4-alpha-glucan-branching enzyme OS=Homo sapiens OX=9606 GN=GBE1 PE=1 SV=3	S	4.4053	1.9995	-2.4058	3.3205	0.93975	-2.33853	-15	2.7275	15	-15	0.5713	1.5519	-2.52	-2.0255	-15
GLU2B_HUMAN	GLU2B_HUMAN	GLU2B_HUMAN	62	PFDQVNDDYCDCKDGSDEPGTAACPNGSFHC	sp|P14314|GLU2B_HUMAN Glucosidase 2 subunit beta OS=Homo sapiens OX=9606 GN=PRKCSH PE=1 SV=2	S	0.3345	-0.2205	-0.555	0.4175	-1.0843	-1.45957	0.4844	0.2771	0.5399	-1.1008	-1.5196	-0.9124	-1.4659	-1.666	-1.4435
GLYC_HUMAN	GLYC_HUMAN	GLYC_HUMAN	29	LWSSHDKMLAQPLKDSDVEVYNIIKKESNRQ	sp|P34896|GLYC_HUMAN Serine hydroxymethyltransferase, cytosolic OS=Homo sapiens OX=9606 GN=SHMT1 PE=1 SV=1	S	-0.9029	0.4667	1.3696	-1.1961	0.7094	1.94773	-2.0338	-0.9294	-1.2502	-0.1365	0.5596	0.7249	2.0166	1.6197	1.9839
GLYG2_HUMAN	GLYG2_HUMAN	GLYG2_HUMAN	468	VSVSQISIEEKVKELSPEEERRKWEEGRIDY	sp|O15488|GLYG2_HUMAN Glycogenin-2 OS=Homo sapiens OX=9606 GN=GYG2 PE=1 SV=2	S	N/A	N/A	N/A	-0.0695	-1.25615	-1.14443	-15	-15	0.2023	-15	N/A	-1.219	-0.7426	15	-1.4125
GNAI2_HUMAN	GNAI2_HUMAN	GNAI2_HUMAN	62	STIVKQMKIIHEDGYSEEECRQYRAVVYSNT	sp|P04899|GNAI2_HUMAN Guanine nucleotide-binding protein G(i) subunit alpha-2 OS=Homo sapiens OX=9606 GN=GNAI2 PE=1 SV=3	S	0.1244	0.4012	0.2768	-0.4384	1.2833	1.76392	-0.3726	-0.5968	-0.1678	0.6194	1.2298	1.3313	1.1113	1.9573	1.5079
GNAI3_HUMAN	GNAI3_HUMAN	GNAI3_HUMAN	62	STIVKQMKIIHEDGYSEDECKQYKVVVYSNT	sp|P08754|GNAI3_HUMAN Guanine nucleotide-binding protein G(i) subunit alpha OS=Homo sapiens OX=9606 GN=GNAI3 PE=1 SV=3	S	0.5801	-0.4792	-1.0593	-0.0087	-0.5225	-0.471575	-0.2222	-15	0.5911	-1.2654	-15	0.0244	-0.9239	-0.536	-0.5579
GNAS1_HUMAN	GNAS1_HUMAN	GNAS1_HUMAN;GNAS2_HUMAN	836;193	FLDKIDVIKQADYVPSDQDLLRCRVLTSGIF	sp|Q5JWF2|GNAS1_HUMAN Guanine nucleotide-binding protein G(s) subunit alpha isoforms XLas OS=Homo sapiens OX=9606 GN=GNAS PE=1 SV=2;sp|P63092|GNAS2_HUMAN Guanine nucleotide-binding protein G(s) subunit alpha isoforms short OS=Homo sapiens OX=9606 GN=GNAS P	S	0.4349	-1.6921	-2.127	0.8326	-2.4665	-3.25688	0.4908	-15	N/A	-2.2363	-15	-15	-2.6078	-2.4098	-15
GNL1_HUMAN	GNL1_HUMAN	GNL1_HUMAN	51	SRSGSRERREEQTDTSDGESVTHHIRRLNQQ	sp|P36915|GNL1_HUMAN Guanine nucleotide-binding protein-like 1 OS=Homo sapiens OX=9606 GN=GNL1 PE=1 SV=2	S	-1.4853	-0.0325	1.4528	-0.9496	-1.3061	-0.314275	-0.3167	-15	-0.8474	-1.5586	-15	-1.4265	-1.1226	-0.446	-0.5703
GOGA4_HUMAN	GOGA4_HUMAN	GOGA4_HUMAN	266	LEPQAEVFTKEENPESDGEPVVEDGTSVKTL	sp|Q13439|GOGA4_HUMAN Golgin subfamily A member 4 OS=Homo sapiens OX=9606 GN=GOLGA4 PE=1 SV=1	S	1.6553	-1.1508	-2.8061	-0.2102	-1.6757	-1.42328	-15	-15	0.0279	-15	-15	-1.799	-1.4807	-1.2968	-1.8181
GPC6_HUMAN	GPC6_HUMAN	GPC6_HUMAN	355	GCGQPKPAPALRSARSAPENFNTRFRPYNPE	sp|Q9Y625|GPC6_HUMAN Glypican-6 OS=Homo sapiens OX=9606 GN=GPC6 PE=1 SV=1	S	2.2079	-2.8625	-5.0704	N/A	N/A	N/A	N/A	N/A	N/A	N/A	-15	-15	N/A	-15	-15
GPDM_HUMAN	GPDM_HUMAN	GPDM_HUMAN	623	RSEQLTDRSEISLLPSDIDRYKKRFHKFDAD	sp|P43304|GPDM_HUMAN Glycerol-3-phosphate dehydrogenase, mitochondrial OS=Homo sapiens OX=9606 GN=GPD2 PE=1 SV=3	S	7.779	-0.3096	-8.0886	N/A	0.5313	N/A	15	15	15	0.9465	15	-0.0049	-15	N/A	-15
GPN1_HUMAN	GPN1_HUMAN	GPN1_HUMAN	338	ILTRGTLDEEDEEADSDTDDIDHRVTEESHE	sp|Q9HCN4|GPN1_HUMAN GPN-loop GTPase 1 OS=Homo sapiens OX=9606 GN=GPN1 PE=1 SV=1	S	-1.3604	1.189	2.5494	2.2943	-1.1497	-3.40178	2.987	2.1539	2.1858	-1.0764	-1.494	-1.4452	-3.9441	-3.5172	-3.6222
GPTC1_HUMAN	GPTC1_HUMAN	GPTC1_HUMAN	6	__________MAARDSDSEEDLVSYGTGLEP	sp|Q9BRR8|GPTC1_HUMAN G patch domain-containing protein 1 OS=Homo sapiens OX=9606 GN=GPATCH1 PE=1 SV=1	S	-2.3272	-1.3349	0.9923	-1.9034	0.9582	2.90382	-2.4887	-2.0061	-1.4642	0.8084	1.0026	0.9737	3.4164	3.1394	2.4467
GPTC2_HUMAN	GPTC2_HUMAN	GPTC2_HUMAN	117	DYRENHNNNKKDHSDSDDQMLVAKRRPSSNL	sp|Q9NW75|GPTC2_HUMAN G patch domain-containing protein 2 OS=Homo sapiens OX=9606 GN=GPATCH2 PE=1 SV=1	S	N/A	N/A	N/A	-1.0383	-2.4597	-1.37917	-0.1271	-1.59	-0.8077	-2.1901	-3.1348	-2.4752	-1.9437	-1.4141	-1.6587
GPTC2_HUMAN	GPTC2_HUMAN	GPTC2_HUMAN	232	IRQGPKIQDEGVVLESEETNQTNKDKMECEE	sp|Q9NW75|GPTC2_HUMAN G patch domain-containing protein 2 OS=Homo sapiens OX=9606 GN=GPATCH2 PE=1 SV=1	S	N/A	N/A	N/A	-1.0347	-2.919	-1.84208	15	-1.1347	-15	-2.6156	-3.6005	-15	-15	-2.3351	-1.4896
GPTC2_HUMAN	GPTC2_HUMAN	GPTC2_HUMAN	284	GLFTNDEGRQGDDEQSDWFYEKESGGACGIT	sp|Q9NW75|GPTC2_HUMAN G patch domain-containing protein 2 OS=Homo sapiens OX=9606 GN=GPATCH2 PE=1 SV=1	S	N/A	N/A	N/A	0.73415	-2.48	-3.17192	-15	0.3672	15	-15	-1.8173	-2.928	-3.4429	-2.0538	-15
GPTC2_HUMAN	GPTC2_HUMAN	GPTC2_HUMAN	146	NLNNNVRGKRPLWHESDFAVDNVGNRTLRRR	sp|Q9NW75|GPTC2_HUMAN G patch domain-containing protein 2 OS=Homo sapiens OX=9606 GN=GPATCH2 PE=1 SV=1	S	N/A	N/A	N/A	-1.3797	-1.965	-0.543075	15	N/A	-15	-1.906	-15	-15	-15	-15	-0.7991
GPTC8_HUMAN	GPTC8_HUMAN	GPTC8_HUMAN	837	DASSHRLHQKSPSQYSEEEEEEDSGSEHSRS	sp|Q9UKJ3|GPTC8_HUMAN G patch domain-containing protein 8 OS=Homo sapiens OX=9606 GN=GPATCH8 PE=1 SV=2	S	0.0126	1.649	1.6364	N/A	N/A	N/A	-15	-15	-15	N/A	N/A	N/A	15	15	15
GRP1_HUMAN	GRP1_HUMAN	GRP1_HUMAN	491	DSVFKNYDHDQDGYISQEEFEKIAASFPFSF	sp|O95267|GRP1_HUMAN RAS guanyl-releasing protein 1 OS=Homo sapiens OX=9606 GN=RASGRP1 PE=1 SV=2	S	N/A	N/A	N/A	N/A	N/A	N/A	-15	-15	N/A	N/A	N/A	N/A	15	15	N/A
GRP75_HUMAN	GRP75_HUMAN	GRP75_HUMAN	212	FNDSQRQATKDAGQISGLNVLRVINEPTAAA	sp|P38646|GRP75_HUMAN Stress-70 protein, mitochondrial OS=Homo sapiens OX=9606 GN=HSPA9 PE=1 SV=2	S	0.5897	-0.029	-0.6187	0.3841	-0.1198	-0.461675	-0.2625	0.8561	0.6525	-0.2216	0.2271	-0.5235	0.1602	-0.4983	-1.1672
GRWD1_HUMAN	GRWD1_HUMAN	GRWD1_HUMAN	122	RMHNLHGTKPPPSEGSDEEEEEEDEEDEEER	sp|Q9BQ67|GRWD1_HUMAN Glutamate-rich WD repeat-containing protein 1 OS=Homo sapiens OX=9606 GN=GRWD1 PE=1 SV=1	S	-0.0362	1.3627	1.3989	-0.3815	5.4027	5.82643	-15	15	-15	N/A	15	-15	15	N/A	6.0229
GSDME_HUMAN	GSDME_HUMAN	GSDME_HUMAN	429	PTLCHLLRALSDDGVSDLEDPTLTPLKDTER	sp|O60443|GSDME_HUMAN Gasdermin-E OS=Homo sapiens OX=9606 GN=GSDME PE=1 SV=2	S	4.228	7.2847	3.0567	N/A	N/A	N/A	15	15	15	15	15	15	N/A	N/A	N/A
GSE1_HUMAN	GSE1_HUMAN	GSE1_HUMAN	1101	PTARKGPPTQELDRDSEEEEEEDDEDGEDEE	sp|Q14687|GSE1_HUMAN Genetic suppressor element 1 OS=Homo sapiens OX=9606 GN=GSE1 PE=1 SV=3	S	-1.8521	-1.4148	0.4373	-0.9229	-1.8382	-0.873075	-15	-15	-0.6848	N/A	-15	-1.9195	15	-0.8548	-1.2259
GSH1_HUMAN	GSH1_HUMAN	GSH1_HUMAN	291	VMALSAASPFYRGYVSDIDCRWGVISASVDD	sp|P48506|GSH1_HUMAN Glutamate--cysteine ligase catalytic subunit OS=Homo sapiens OX=9606 GN=GCLC PE=1 SV=2	S	1.8867	1.7739	-0.1128	1.7084	1.1707	-0.495475	-15	-15	1.9465	-15	-15	1.198	-0.4435	-0.7777	-0.7397
GSLG1_HUMAN	GSLG1_HUMAN	GSLG1_HUMAN	982	VISCLKLRYADQRLSSDCEDQIRIIIQESAL	sp|Q92896|GSLG1_HUMAN Golgi apparatus protein 1 OS=Homo sapiens OX=9606 GN=GLG1 PE=1 SV=2	S	0.9502	-0.8141	-1.7643	-0.68985	-0.7724	-0.040325	-0.9759	-0.7743	15	-1.2658	-1.0685	-0.7569	-0.1706	-0.1635	-15
GTSE1_HUMAN	GTSE1_HUMAN	GTSE1_HUMAN	596	PPSRVPQALNFSPEESDSTFSKSTATEVARE	sp|Q9NYZ3|GTSE1_HUMAN G2 and S phase-expressed protein 1 OS=Homo sapiens OX=9606 GN=GTSE1 PE=1 SV=3	S	-1.6772	3.9909	5.6681	-0.8882	1.6403	2.57073	-0.6071	-15	-0.6687	15	N/A	1.6909	15	15	2.3684
GUAD_HUMAN	GUAD_HUMAN	GUAD_HUMAN	37	WTCPMEVLRDHLLGVSDSGKIVFLEEASQQE	sp|Q9Y2T3|GUAD_HUMAN Guanine deaminase OS=Homo sapiens OX=9606 GN=GDA PE=1 SV=1	S	6.556	4.8944	-1.6616	N/A	N/A	N/A	N/A	N/A	15	N/A	N/A	15	N/A	N/A	N/A
GWL_HUMAN	GWL_HUMAN	GWL_HUMAN	556	EKNSKRDYLSSSFLCSDDDRASKNISMNSDS	sp|Q96GX5|GWL_HUMAN Serine/threonine-protein kinase greatwall OS=Homo sapiens OX=9606 GN=MASTL PE=1 SV=1	S	-0.372	0.5137	0.8857	1.0619	0.4792	-0.540475	15	15	1.3	0.2204	0.3133	0.6949	-15	-15	-0.5963
H15_HUMAN	H15_HUMAN	H15_HUMAN	2	______________MSETAPAETATPAPVEK	sp|P16401|H15_HUMAN Histone H1.5 OS=Homo sapiens OX=9606 GN=H1-5 PE=1 SV=3	S	-1.7709	-0.8271	0.9438	N/A	N/A	N/A	N/A	N/A	-15	N/A	N/A	N/A	N/A	N/A	15
H2AY_HUMAN	H2AY_HUMAN	H2AY_HUMAN	170	ARKSKKKQGEVSKAASADSTTEGTPADGFTV	sp|O75367|H2AY_HUMAN Core histone macro-H2A.1 OS=Homo sapiens OX=9606 GN=MACROH2A1 PE=1 SV=4	S	0.3032	-0.2285	-0.5317	N/A	N/A	N/A	15	N/A	N/A	15	N/A	N/A	N/A	N/A	N/A
H2AY_HUMAN	H2AY_HUMAN	H2AY_HUMAN	173	SKKKQGEVSKAASADSTTEGTPADGFTVLST	sp|O75367|H2AY_HUMAN Core histone macro-H2A.1 OS=Homo sapiens OX=9606 GN=MACROH2A1 PE=1 SV=4	S	0.3032	-0.2285	-0.5317	N/A	N/A	N/A	N/A	N/A	N/A	-15	N/A	N/A	-15	N/A	N/A
H90B2_HUMAN	H90B2_HUMAN	H90B2_HUMAN	148	YPITLYLEKEREKEISDGKAEEEKGEKEEEN	sp|Q58FF8|H90B2_HUMAN Putative heat shock protein HSP 90-beta 2 OS=Homo sapiens OX=9606 GN=HSP90AB2P PE=1 SV=2	S	2.5475	0.5343	-2.0132	-1.1843	-0.1389	1.08763	-1.8797	-15	-0.0659	-0.9097	-15	0.4558	1.0893	1.4337	0.5305
HACD3_HUMAN	HACD3_HUMAN	HACD3_HUMAN	114	RPLFLAPDFDRWLDESDAEMELRAKEEERLN	sp|Q9P035|HACD3_HUMAN Very-long-chain (3R)-3-hydroxyacyl-CoA dehydratase 3 OS=Homo sapiens OX=9606 GN=HACD3 PE=1 SV=2	S	0.2958	-0.2789	-0.5747	-0.3639	0.7712	1.17733	0.3497	-0.5043	-0.7851	1.1211	0.0624	0.5813	0.8907	0.6974	1.3752
HAP28_HUMAN	HAP28_HUMAN	HAP28_HUMAN	60	DGAAGDPKKEKKSLDSDESEDEEDDYQQKRK	sp|Q13442|HAP28_HUMAN 28 kDa heat- and acid-stable phosphoprotein OS=Homo sapiens OX=9606 GN=PDAP1 PE=1 SV=1	S	0.6996	0.4495	-0.2501	N/A	N/A	N/A	N/A	N/A	-15	N/A	N/A	N/A	N/A	N/A	15
HAP28_HUMAN	HAP28_HUMAN	HAP28_HUMAN	63	AGDPKKEKKSLDSDESEDEEDDYQQKRKGVE	sp|Q13442|HAP28_HUMAN 28 kDa heat- and acid-stable phosphoprotein OS=Homo sapiens OX=9606 GN=PDAP1 PE=1 SV=1	S	0.6996	0.4495	-0.2501	N/A	N/A	N/A	N/A	N/A	-15	N/A	N/A	N/A	N/A	N/A	15
HAT1_HUMAN	HAT1_HUMAN	HAT1_HUMAN	361	EQYRSYRLDIKRRLISPYKKKQRDLAKMRKC	sp|O14929|HAT1_HUMAN Histone acetyltransferase type B catalytic subunit OS=Homo sapiens OX=9606 GN=HAT1 PE=1 SV=1	S	-0.036	0.9303	0.9663	N/A	N/A	N/A	N/A	N/A	N/A	-15	N/A	N/A	-15	N/A	N/A
HAT1_HUMAN	HAT1_HUMAN	HAT1_HUMAN	343	ARRVYEILRLLVTDMSDAEQYRSYRLDIKRR	sp|O14929|HAT1_HUMAN Histone acetyltransferase type B catalytic subunit OS=Homo sapiens OX=9606 GN=HAT1 PE=1 SV=1	S	-0.036	0.9303	0.9663	-0.6623	1.6435	2.34803	-0.5938	-0.8602	-15	1.6173	1.2116	-15	2.3304	2.2025	2.1705
HAUS7_HUMAN	HAUS7_HUMAN	HAUS7_HUMAN	26	MAGQDAGCGRGGDDYSEDEGDSSVSRAAVEV	sp|Q99871|HAUS7_HUMAN HAUS augmin-like complex subunit 7 OS=Homo sapiens OX=9606 GN=HAUS7 PE=1 SV=3	S	-1.2915	1.5897	2.8812	-2.5202	0.37375	2.93617	-2.1933	-2.1877	-2.4479	0.5736	15	0.3782	2.8862	15	2.8349
HAX1_HUMAN	HAX1_HUMAN	HAX1_HUMAN	147	YPDSHQPRIFGGVLESDARSESPQPAPDWGS	sp|O00165|HAX1_HUMAN HCLS1-associated protein X-1 OS=Homo sapiens OX=9606 GN=HAX1 PE=1 SV=2	S	-1.3279	0.3094	1.6373	0.3437	0.2425	-0.058975	0.4491	-0.0183	N/A	-0.0655	0.0318	-15	-0.3953	0.1808	-15
HDAC1_HUMAN	HDAC1_HUMAN	HDAC1_HUMAN	421	SICSSDKRIACEEEFSDSEEEGEGGRKNSSN	sp|Q13547|HDAC1_HUMAN Histone deacetylase 1 OS=Homo sapiens OX=9606 GN=HDAC1 PE=1 SV=1	S	-0.4703	0.0748	0.5451	-0.2844	-1.8874	-1.56078	0.3593	-0.6249	-0.3255	15	15	-2.1511	15	15	-1.8168
HDAC1_HUMAN	HDAC1_HUMAN	HDAC1_HUMAN	423	CSSDKRIACEEEFSDSEEEGEGGRKNSSNFK	sp|Q13547|HDAC1_HUMAN Histone deacetylase 1 OS=Homo sapiens OX=9606 GN=HDAC1 PE=1 SV=1	S	-0.4703	0.0748	0.5451	-1.72935	0.67385	2.44542	-15	-1.8164	-1.6571	N/A	15	0.636	15	15	2.3019
HDAC1_HUMAN	HDAC1_HUMAN	HDAC1_HUMAN	393	GVQMQAIPEDAIPEESGDEDEDDPDKRISIC	sp|Q13547|HDAC1_HUMAN Histone deacetylase 1 OS=Homo sapiens OX=9606 GN=HDAC1 PE=1 SV=1	S	-0.4703	0.0748	0.5451	N/A	N/A	2.23962	-15	N/A	N/A	-15	-15	-15	1.7446	-15	-15
HDAC2_HUMAN	HDAC2_HUMAN	HDAC2_HUMAN	422	SIRASDKRIACDEEFSDSEDEGEGGRRNVAD	sp|Q92769|HDAC2_HUMAN Histone deacetylase 2 OS=Homo sapiens OX=9606 GN=HDAC2 PE=1 SV=2	S	0.737	-0.5496	-1.2866	N/A	N/A	-3.06508	-15	-15	-15	N/A	-15	N/A	15	-3.2715	15
HDAC2_HUMAN	HDAC2_HUMAN	HDAC2_HUMAN	424	RASDKRIACDEEFSDSEDEGEGGRRNVADHK	sp|Q92769|HDAC2_HUMAN Histone deacetylase 2 OS=Homo sapiens OX=9606 GN=HDAC2 PE=1 SV=2	S	0.737	-0.5496	-1.2866	0.987	-0.4259	-1.37068	-15	15	-15	N/A	-0.8612	N/A	15	-15	15
HDAC2_HUMAN	HDAC2_HUMAN	HDAC2_HUMAN	394	GVQMQAIPEDAVHEDSGDEDGEDPDKRISIR	sp|Q92769|HDAC2_HUMAN Histone deacetylase 2 OS=Homo sapiens OX=9606 GN=HDAC2 PE=1 SV=2	S	0.737	-0.5496	-1.2866	0.3697	-0.1606	-0.488075	0.2972	-15	-15	0.2267	-15	-15	0.0488	-0.6945	-0.6421
HDAC3_HUMAN	HDAC3_HUMAN	HDAC3_HUMAN	424	APNEFYDGDHDNDKESDVEI___________	sp|O15379|HDAC3_HUMAN Histone deacetylase 3 OS=Homo sapiens OX=9606 GN=HDAC3 PE=1 SV=2	S	-0.4998	1.3632	1.863	0.64235	1.0908	0.490675	0.9303	-15	15	1.412	-15	1.0816	0.601	0.5964	-15
HDAC4_HUMAN	HDAC4_HUMAN	HDAC4_HUMAN	565	AHAQAGVQVKQEPIESDEEEAEPPREVEPGQ	sp|P56524|HDAC4_HUMAN Histone deacetylase 4 OS=Homo sapiens OX=9606 GN=HDAC4 PE=1 SV=3	S	-1.011	3.2456	4.2566	-0.85405	1.92315	2.81943	-0.5591	-15	-0.8399	0.8562	-15	1.9691	1.5346	2.613	2.8178
HDGF_HUMAN	HDGF_HUMAN	HDGF_HUMAN	165	EKGALKRRAGDLLEDSPKRPKEAENPEGEEK	sp|P51858|HDGF_HUMAN Hepatoma-derived growth factor OS=Homo sapiens OX=9606 GN=HDGF PE=1 SV=1	S	1.3607	0.6813	-0.6794	N/A	N/A	N/A	N/A	N/A	-15	N/A	N/A	N/A	N/A	N/A	15
HDGF_HUMAN	HDGF_HUMAN	HDGF_HUMAN	107	NPTVKASGYQSSQKKSCVEEPEPEPEAAEGD	sp|P51858|HDGF_HUMAN Hepatoma-derived growth factor OS=Homo sapiens OX=9606 GN=HDGF PE=1 SV=1	S	1.3607	0.6813	-0.6794	0.4425	-0.6141	-1.01437	0.7787	0.5349	0.6806	-0.5151	-0.6747	-0.5156	-1.1745	-1.0789	-1.1874
HDGR2_HUMAN	HDGR2_HUMAN	HDGR2_HUMAN	240	KKKAPSASDSDSKADSDGAKPEPVAMARSAS	sp|Q7Z4V5|HDGR2_HUMAN Hepatoma-derived growth factor-related protein 2 OS=Homo sapiens OX=9606 GN=HDGFL2 PE=1 SV=1	S	-0.27	1.149	1.419	0.5279	1.1842	0.698525	1.555	0.7791	0.2977	0.8502	1.1405	1.3649	-0.5855	0.4921	1.076
HDGR2_HUMAN	HDGR2_HUMAN	HDGR2_HUMAN	664	RPGSDRQERERARGDSEALDEES________	sp|Q7Z4V5|HDGR2_HUMAN Hepatoma-derived growth factor-related protein 2 OS=Homo sapiens OX=9606 GN=HDGFL2 PE=1 SV=1	S	-0.27	1.149	1.419	-1.3801	-0.5354	0.886925	-1.8046	-1.5205	-1.3002	-1.0573	-0.9707	-0.1703	0.8666	0.6805	1.1387
HDGR2_HUMAN	HDGR2_HUMAN	HDGR2_HUMAN	192	LDQASVSPSEEENSESSSESEKTSDQDFTPE	sp|Q7Z4V5|HDGR2_HUMAN Hepatoma-derived growth factor-related protein 2 OS=Homo sapiens OX=9606 GN=HDGFL2 PE=1 SV=1	S	-0.27	1.149	1.419	-1.2478	-1.4123	-0.122275	15	-1.2693	15	-1.4763	-1.5927	-1.3968	-15	-0.1927	-15
HDGR2_HUMAN	HDGR2_HUMAN	HDGR2_HUMAN	366	ERRRERADRGEAERGSGGSSGDELREDDEPV	sp|Q7Z4V5|HDGR2_HUMAN Hepatoma-derived growth factor-related protein 2 OS=Homo sapiens OX=9606 GN=HDGFL2 PE=1 SV=1	S	-0.27	1.149	1.419	N/A	N/A	-0.161975	-15	N/A	N/A	N/A	N/A	-15	15	N/A	-15
HDGR2_HUMAN	HDGR2_HUMAN	HDGR2_HUMAN	369	RERADRGEAERGSGGSSGDELREDDEPVKKR	sp|Q7Z4V5|HDGR2_HUMAN Hepatoma-derived growth factor-related protein 2 OS=Homo sapiens OX=9606 GN=HDGFL2 PE=1 SV=1	S	-0.27	1.149	1.419	N/A	N/A	N/A	N/A	15	15	N/A	15	15	N/A	N/A	N/A
HDGR2_HUMAN	HDGR2_HUMAN	HDGR2_HUMAN	370	ERADRGEAERGSGGSSGDELREDDEPVKKRG	sp|Q7Z4V5|HDGR2_HUMAN Hepatoma-derived growth factor-related protein 2 OS=Homo sapiens OX=9606 GN=HDGFL2 PE=1 SV=1	S	-0.27	1.149	1.419	-1.008	-0.6039	0.446325	-0.4481	-1.0748	-1.1848	-0.8861	-0.6918	-0.7497	-0.3187	0.5137	0.4439
HDGR2_HUMAN	HDGR2_HUMAN	HDGR2_HUMAN	397	KKRGRKGRGRGPPSSSDSEPEAELEREAKKS	sp|Q7Z4V5|HDGR2_HUMAN Hepatoma-derived growth factor-related protein 2 OS=Homo sapiens OX=9606 GN=HDGFL2 PE=1 SV=1	S	-0.27	1.149	1.419	N/A	N/A	N/A	N/A	N/A	N/A	N/A	N/A	-15	N/A	N/A	-15
HDGR2_HUMAN	HDGR2_HUMAN	HDGR2_HUMAN	399	RGRKGRGRGPPSSSDSEPEAELEREAKKSAK	sp|Q7Z4V5|HDGR2_HUMAN Hepatoma-derived growth factor-related protein 2 OS=Homo sapiens OX=9606 GN=HDGFL2 PE=1 SV=1	S	-0.27	1.149	1.419	-0.8111	-1.46725	-0.613925	-0.4305	-0.7948	-0.9484	-1.587	-1.3959	15	-1.0372	-0.4704	15
HDGR2_HUMAN	HDGR2_HUMAN	HDGR2_HUMAN	200	SEEENSESSSESEKTSDQDFTPEKKAAVRAP	sp|Q7Z4V5|HDGR2_HUMAN Hepatoma-derived growth factor-related protein 2 OS=Homo sapiens OX=9606 GN=HDGFL2 PE=1 SV=1	S	-0.27	1.149	1.419	-0.8459	-1.79885	-0.910725	-0.886	N/A	15	-1.5067	-15	15	-0.5014	-15	N/A
HEAT6_HUMAN	HEAT6_HUMAN	HEAT6_HUMAN	336	VKPKKIQQGEEEEKESSGEIEAAPVTGTGRV	sp|Q6AI08|HEAT6_HUMAN HEAT repeat-containing protein 6 OS=Homo sapiens OX=9606 GN=HEATR6 PE=1 SV=1	S	-0.702	-5.3801	-4.6781	0.5264	-2.9758	-3.45997	0.5347	0.3032	0.7646	-3.6245	-3.3672	-2.9603	-4.0399	-3.5397	-3.7161
HEAT6_HUMAN	HEAT6_HUMAN	HEAT6_HUMAN	337	KPKKIQQGEEEEKESSGEIEAAPVTGTGRVN	sp|Q6AI08|HEAT6_HUMAN HEAT repeat-containing protein 6 OS=Homo sapiens OX=9606 GN=HEATR6 PE=1 SV=1	S	-0.702	-5.3801	-4.6781	0.5264	-2.92365	-3.40782	0.5347	0.3032	0.7646	15	-3.3672	-2.9603	15	-3.5397	-3.7161
HEAT6_HUMAN	HEAT6_HUMAN	HEAT6_HUMAN	402	SSSSWKRVSSSESDFSDAEGGMQSKMRSYQA	sp|Q6AI08|HEAT6_HUMAN HEAT repeat-containing protein 6 OS=Homo sapiens OX=9606 GN=HEATR6 PE=1 SV=1	S	-0.702	-5.3801	-4.6781	-0.56	-3.3789	-2.77668	-15	-15	-0.3813	-15	-15	-3.3634	-3.0195	-2.7708	-2.9733
HECD1_HUMAN	HECD1_HUMAN	HECD1_HUMAN	632	RLGVISKVSTLAGPSSDDENEEESKPEKEDE	sp|Q9ULT8|HECD1_HUMAN E3 ubiquitin-protein ligase HECTD1 OS=Homo sapiens OX=9606 GN=HECTD1 PE=1 SV=3	S	3.057	1.8414	-1.2156	N/A	1.9332	N/A	15	15	15	0.3447	1.752	1.9487	-15	-15	-15
HELLS_HUMAN	HELLS_HUMAN	HELLS_HUMAN	832	KEKMGIFKILENSEDSSPECLF_________	sp|Q9NRZ9|HELLS_HUMAN Lymphoid-specific helicase OS=Homo sapiens OX=9606 GN=HELLS PE=1 SV=1	S	-0.7817	1.4797	2.2614	-0.72565	3.82095	4.58882	-15	-0.9142	-0.4693	N/A	15	3.6082	15	15	4.0863
HELZ_HUMAN	HELZ_HUMAN	HELZ_HUMAN	1563	LGLHQPPVRADWKLTSSAEDEVETTYSRFQD	sp|P42694|HELZ_HUMAN Probable helicase with zinc finger domain OS=Homo sapiens OX=9606 GN=HELZ PE=1 SV=2	S	-1.8387	-1.7969	0.0418	N/A	N/A	0.067475	-15	N/A	-15	-15	-15	-15	-0.1998	-15	0.0265
HERC1_HUMAN	HERC1_HUMAN	HERC1_HUMAN	4857	MDNYMLSRNVDNAEGSDTDY___________	sp|Q15751|HERC1_HUMAN Probable E3 ubiquitin-protein ligase HERC1 OS=Homo sapiens OX=9606 GN=HERC1 PE=1 SV=2	S	-0.9442	0.4158	1.36	0.24745	0.09525	-0.109975	-0.1083	0.3466	N/A	15	15	-15	15	15	-15
HERC2_HUMAN	HERC2_HUMAN	HERC2_HUMAN	2928	IRAEEEDLAAVPFLASDNEEEEDEKGNSGSL	sp|O95714|HERC2_HUMAN E3 ubiquitin-protein ligase HERC2 OS=Homo sapiens OX=9606 GN=HERC2 PE=1 SV=2	S	1.3313	0.9112	-0.4201	-0.1076	1.9852	2.13503	-0.1008	0.2769	15	2.7316	1.6816	15	2.9517	1.5354	N/A
HERC2_HUMAN	HERC2_HUMAN	HERC2_HUMAN	1942	KLAELPAAAQPSAEDSDTEDDSEAEQTERNI	sp|O95714|HERC2_HUMAN E3 ubiquitin-protein ligase HERC2 OS=Homo sapiens OX=9606 GN=HERC2 PE=1 SV=2	S	1.3313	0.9112	-0.4201	0.8416	-1.7342	-2.53358	-15	-15	1.0797	-15	-15	-1.7187	-2.1464	-2.2665	-2.7896
HERP1_HUMAN	HERP1_HUMAN	HERP1_HUMAN	3	_____________MESETEPEPVTLLVKSPN	sp|Q15011|HERP1_HUMAN Homocysteine-responsive endoplasmic reticulum-resident ubiquitin-like domain member 1 protein OS=Homo sapiens OX=9606 GN=HERPUD1 PE=1 SV=1	S	1.1217	0.4814	-0.6403	-0.6604	N/A	N/A	-0.918	-0.2799	-0.7508	15	15	15	15	15	15
HEXI1_HUMAN;HEXI2_HUMAN	HEXI2_HUMAN	HEXI1_HUMAN;HEXI2_HUMAN	268;194	DGMGGDGSEFLQRDFSETYERYHTESLQNMS;DGRGRAHGEFQRKDFSETYERFHTESLQGRS	sp|O94992|HEXI1_HUMAN Protein HEXIM1 OS=Homo sapiens OX=9606 GN=HEXIM1 PE=1 SV=1;sp|Q96MH2|HEXI2_HUMAN Protein HEXIM2 OS=Homo sapiens OX=9606 GN=HEXIM2 PE=1 SV=1	S	2.3398	1.7844	-0.5554	1.1476	1.2341	0.128725	0.7553	1.0072	1.8355	1.2135	0.7988	1.4477	0.5775	-0.0777	-0.379
HIRA_HUMAN	HIRA_HUMAN	HIRA_HUMAN	612	NLVKELRPRDLLESSSDSDEKVPLAKASSLS	sp|P54198|HIRA_HUMAN Protein HIRA OS=Homo sapiens OX=9606 GN=HIRA PE=1 SV=2	S	-3.7854	-2.5197	1.2657	N/A	N/A	0.404825	-15	-15	-15	-15	-15	-15	0.5828	0.2913	0.1498
HIRP3_HUMAN	HIRP3_HUMAN	HIRP3_HUMAN	196	APGKASVSRKQAREESEESEAEPVQRTAKKV	sp|Q9BW71|HIRP3_HUMAN HIRA-interacting protein 3 OS=Homo sapiens OX=9606 GN=HIRIP3 PE=1 SV=3	S	-3.138	4.2548	7.3928	-2.14505	-0.7635	1.42378	-1.5825	15	-2.7163	-1.0359	-0.0903	-0.8786	0.6659	-15	1.8465
HIRP3_HUMAN	HIRP3_HUMAN	HIRP3_HUMAN	199	KASVSRKQAREESEESEAEPVQRTAKKVEGN	sp|Q9BW71|HIRP3_HUMAN HIRA-interacting protein 3 OS=Homo sapiens OX=9606 GN=HIRIP3 PE=1 SV=3	S	-3.138	4.2548	7.3928	-2.5115	-0.6405	1.91322	-1.8306	-2.4676	-2.8089	-0.9465	-0.7177	-0.9495	1.0034	1.8806	1.8682
HIRP3_HUMAN	HIRP3_HUMAN	HIRP3_HUMAN	223	AKKVEGNKGTKSLKESEQESEEEILAQKKEQ	sp|Q9BW71|HIRP3_HUMAN HIRA-interacting protein 3 OS=Homo sapiens OX=9606 GN=HIRIP3 PE=1 SV=3	S	-3.138	4.2548	7.3928	-1.9444	-1.2519	0.734725	-1.7782	-1.7977	-1.7063	-1.1308	15	15	0.7667	15	15
HIRP3_HUMAN	HIRP3_HUMAN	HIRP3_HUMAN	227	EGNKGTKSLKESEQESEEEILAQKKEQREEE	sp|Q9BW71|HIRP3_HUMAN HIRA-interacting protein 3 OS=Homo sapiens OX=9606 GN=HIRIP3 PE=1 SV=3	S	-3.138	4.2548	7.3928	-2.0077	-0.9127	1.13722	-1.6256	-1.8802	-1.8484	-0.9819	-0.6047	-0.976	0.763	1.4062	0.8812
HIRP3_HUMAN	HIRP3_HUMAN	HIRP3_HUMAN	102	SDPERKRFRFNSESESGSEASSPDYFGPPAK	sp|Q9BW71|HIRP3_HUMAN HIRA-interacting protein 3 OS=Homo sapiens OX=9606 GN=HIRIP3 PE=1 SV=3	S	-3.138	4.2548	7.3928	-1.40025	-0.15375	1.28873	-0.9229	15	-15	15	-0.4342	-15	15	-15	0.8383
HIRP3_HUMAN	HIRP3_HUMAN	HIRP3_HUMAN	551	RPAPPDWSHMRGIISSDGESN__________	sp|Q9BW71|HIRP3_HUMAN HIRA-interacting protein 3 OS=Homo sapiens OX=9606 GN=HIRIP3 PE=1 SV=3	S	-3.138	4.2548	7.3928	-3.4495	-1.6221	1.86962	N/A	-15	15	N/A	-15	15	N/A	1.6632	N/A
HIRP3_HUMAN	HIRP3_HUMAN	HIRP3_HUMAN	363	GSRKMARLGSTSGEESDLEREVSDSEAGGGP	sp|Q9BW71|HIRP3_HUMAN HIRA-interacting protein 3 OS=Homo sapiens OX=9606 GN=HIRIP3 PE=1 SV=3	S	-3.138	4.2548	7.3928	N/A	N/A	N/A	N/A	N/A	N/A	-15	-15	N/A	-15	-15	N/A
HIRP3_HUMAN	HIRP3_HUMAN	HIRP3_HUMAN	289	RSCKQKSQAKRLLGDSDSEEEQKEAASSGDD	sp|Q9BW71|HIRP3_HUMAN HIRA-interacting protein 3 OS=Homo sapiens OX=9606 GN=HIRIP3 PE=1 SV=3	S	-3.138	4.2548	7.3928	-2.421	-0.9949	1.46832	-2.428	-2.4477	-2.5138	-1.0968	-1.2755	-1.079	1.4505	1.3029	1.4436
HIRP3_HUMAN	HIRP3_HUMAN	HIRP3_HUMAN	530	GEAAPPGELYRRTLDSDEERPRPAPPDWSHM	sp|Q9BW71|HIRP3_HUMAN HIRA-interacting protein 3 OS=Homo sapiens OX=9606 GN=HIRIP3 PE=1 SV=3	S	-3.138	4.2548	7.3928	N/A	N/A	1.32642	-15	-15	-15	-15	-15	-15	1.0374	1.3739	1.7089
HLTF_HUMAN	HLTF_HUMAN	HLTF_HUMAN	398	SRPKRRKTAVQYIESSDSEEIETSELPQKMK	sp|Q14527|HLTF_HUMAN Helicase-like transcription factor OS=Homo sapiens OX=9606 GN=HLTF PE=1 SV=2	S	0.5776	1.0959	0.5183	0.23885	N/A	N/A	0.3797	0.2106	-15	15	15	N/A	15	15	15
HLTF_HUMAN	HLTF_HUMAN	HLTF_HUMAN	400	PKRRKTAVQYIESSDSEEIETSELPQKMKGK	sp|Q14527|HLTF_HUMAN Helicase-like transcription factor OS=Homo sapiens OX=9606 GN=HLTF PE=1 SV=2	S	0.5776	1.0959	0.5183	N/A	N/A	N/A	15	N/A	N/A	15	N/A	N/A	N/A	N/A	N/A
HMGA1_HUMAN	HMGA1_HUMAN	HMGA1_HUMAN	99	RGRPKKLEKEEEEGISQESSEEEQ_______	sp|P17096|HMGA1_HUMAN High mobility group protein HMG-I/HMG-Y OS=Homo sapiens OX=9606 GN=HMGA1 PE=1 SV=3	S	0.0227	2.7576	2.7349	N/A	N/A	-0.055175	N/A	-15	N/A	-15	N/A	N/A	-15	15	N/A
HMGA1_HUMAN	HMGA1_HUMAN	HMGA1_HUMAN	102	PKKLEKEEEEGISQESSEEEQ__________	sp|P17096|HMGA1_HUMAN High mobility group protein HMG-I/HMG-Y OS=Homo sapiens OX=9606 GN=HMGA1 PE=1 SV=3	S	0.0227	2.7576	2.7349	-0.5102	N/A	N/A	N/A	15	-15	N/A	15	N/A	N/A	N/A	15
HMGA1_HUMAN	HMGA1_HUMAN	HMGA1_HUMAN	103	KKLEKEEEEGISQESSEEEQ___________	sp|P17096|HMGA1_HUMAN High mobility group protein HMG-I/HMG-Y OS=Homo sapiens OX=9606 GN=HMGA1 PE=1 SV=3	S	0.0227	2.7576	2.7349	N/A	N/A	N/A	N/A	15	N/A	N/A	15	N/A	N/A	N/A	N/A
HMGX4_HUMAN	HMGX4_HUMAN	HMGX4_HUMAN	89	KKRKHSSDDYYYGDISSLESSQKKKKKSSPQ	sp|Q9UGU5|HMGX4_HUMAN HMG domain-containing protein 4 OS=Homo sapiens OX=9606 GN=HMGXB4 PE=1 SV=2	S	-3.9308	-4.0083	-0.0775	N/A	N/A	N/A	N/A	N/A	N/A	-15	N/A	-15	-15	N/A	-15
HNRH1_HUMAN	HNRH1_HUMAN	HNRH1_HUMAN	63	TREGRPSGEAFVELESEDEVKLALKKDRETM	sp|P31943|HNRH1_HUMAN Heterogeneous nuclear ribonucleoprotein H OS=Homo sapiens OX=9606 GN=HNRNPH1 PE=1 SV=4	S	-0.2178	0.5054	0.7232	-0.3677	1.2732	1.68312	-15	-15	-0.1296	-15	-15	1.4792	1.6807	1.5149	1.6176
HNRH1_HUMAN	HNRH1_HUMAN	HNRH1_HUMAN	257	GYDDYNGYNDGYGFGSDRFGRDLNYCFSGMS	sp|P31943|HNRH1_HUMAN Heterogeneous nuclear ribonucleoprotein H OS=Homo sapiens OX=9606 GN=HNRNPH1 PE=1 SV=4	S	-0.2178	0.5054	0.7232	1.48025	N/A	N/A	0.9737	N/A	15	15	N/A	15	15	N/A	N/A
HNRH1_HUMAN	HNRH1_HUMAN	HNRH1_HUMAN	23	GEGFVVKVRGLPWSCSADEVQRFFSDCKIQN	sp|P31943|HNRH1_HUMAN Heterogeneous nuclear ribonucleoprotein H OS=Homo sapiens OX=9606 GN=HNRNPH1 PE=1 SV=4	S	-0.2178	0.5054	0.7232	N/A	N/A	-1.26423	N/A	-15	-15	-15	N/A	-15	-15	15	-0.5445
HNRH1_HUMAN;HNRH2_HUMAN	HNRH1_HUMAN	HNRH1_HUMAN;HNRH2_HUMAN	104;104	NNVEMDWVLKHTGPNSPDTANDGFVRLRGLP;NSVEMDWVLKHTGPNSPDTANDGFVRLRGLP	sp|P31943|HNRH1_HUMAN Heterogeneous nuclear ribonucleoprotein H OS=Homo sapiens OX=9606 GN=HNRNPH1 PE=1 SV=4;sp|P55795|HNRH2_HUMAN Heterogeneous nuclear ribonucleoprotein H2 OS=Homo sapiens OX=9606 GN=HNRNPH2 PE=1 SV=1	S	-0.2178	0.5054	0.7232	N/A	N/A	-0.623675	N/A	N/A	-15	-15	N/A	-15	-15	N/A	-0.7
HNRH3_HUMAN	HNRH3_HUMAN	HNRH3_HUMAN	298	GGYGRDGMDNQGGYGSVGRMGMGNNYSGGYG	sp|P31942|HNRH3_HUMAN Heterogeneous nuclear ribonucleoprotein H3 OS=Homo sapiens OX=9606 GN=HNRNPH3 PE=1 SV=2	S	-0.1603	-0.1936	-0.0333	N/A	N/A	N/A	15	15	15	15	15	15	N/A	N/A	N/A
HNRL2_HUMAN	HNRL2_HUMAN	HNRL2_HUMAN	161	EQGLGKREEDEPEERSGDETPGSEVPGDKAA	sp|Q1KMD3|HNRL2_HUMAN Heterogeneous nuclear ribonucleoprotein U-like protein 2 OS=Homo sapiens OX=9606 GN=HNRNPUL2 PE=1 SV=1	S	0.9039	-0.0264	-0.9303	0.553	N/A	N/A	0.8424	0.7067	0.7813	15	15	15	15	15	15
HNRLL_HUMAN	HNRLL_HUMAN	HNRLL_HUMAN	35	SQAKRLKTEEGEIDYSAEEGENRREATPRGG	sp|Q8WVV9|HNRLL_HUMAN Heterogeneous nuclear ribonucleoprotein L-like OS=Homo sapiens OX=9606 GN=HNRNPLL PE=1 SV=1	S	0.5773	0.3051	-0.2722	0.24685	-0.5056	-0.710225	15	-15	0.4421	-0.5277	-15	-0.4789	-15	-0.6401	-0.9122
HNRPC_HUMAN	HNRPC_HUMAN	HNRPC_HUMAN	299	KDDEKEAEEGEDDRDSANGEDDS________	sp|P07910|HNRPC_HUMAN Heterogeneous nuclear ribonucleoproteins C1/C2 OS=Homo sapiens OX=9606 GN=HNRNPC PE=1 SV=4	S	0.0702	0.3847	0.3145	1.0068	-0.68605	-1.65062	-0.4338	1.9499	1.0004	15	-0.0934	-0.6573	15	-1.9126	-1.6489
HNRPC_HUMAN	HNRPC_HUMAN	HNRPC_HUMAN;HNRC4_HUMAN;HNRC3_HUMAN;HNRC2_HUMAN;HNRC1_HUMAN	31;31;31;31;31	SRVFIGNLNTLVVKKSDVEAIFSKYGKIVGC	sp|P07910|HNRPC_HUMAN Heterogeneous nuclear ribonucleoproteins C1/C2 OS=Homo sapiens OX=9606 GN=HNRNPC PE=1 SV=4;sp|P0DMR1|HNRC4_HUMAN Heterogeneous nuclear ribonucleoprotein C-like 4 OS=Homo sapiens OX=9606 GN=HNRNPCL4 PE=3 SV=1;sp|B7ZW38|HNRC3_HUMAN Hete	S	0.0702	0.3847	0.3145	1.2743	0.4907	-0.741375	-15	1.1339	-15	-15	0.7468	-15	-0.6277	-0.2564	-0.1347
HNRPC_HUMAN	HNRPC_HUMAN	HNRPC_HUMAN	253	SSSSVKKDETNVKMESEGGADDSAEEGDLLD	sp|P07910|HNRPC_HUMAN Heterogeneous nuclear ribonucleoproteins C1/C2 OS=Homo sapiens OX=9606 GN=HNRNPC PE=1 SV=4	S	0.0702	0.3847	0.3145	0.8203	N/A	N/A	1.1861	N/A	15	15	N/A	15	15	N/A	N/A
HNRPC_HUMAN	HNRPC_HUMAN	HNRPC_HUMAN	260	DETNVKMESEGGADDSAEEGDLLDDDDNEDR	sp|P07910|HNRPC_HUMAN Heterogeneous nuclear ribonucleoproteins C1/C2 OS=Homo sapiens OX=9606 GN=HNRNPC PE=1 SV=4	S	0.0702	0.3847	0.3145	-0.9239	-2.72105	-1.75493	-15	-15	-0.6858	-15	-15	15	3.1835	-2.0293	15
HNRPF_HUMAN	HNRPF_HUMAN	HNRPF_HUMAN	63	TREGRQSGEAFVELGSEDDVKMALKKDRESM	sp|P52597|HNRPF_HUMAN Heterogeneous nuclear ribonucleoprotein F OS=Homo sapiens OX=9606 GN=HNRNPF PE=1 SV=3	S	-0.1801	-0.1652	0.0149	-0.0216	0.42	0.483825	-0.5496	-0.0033	-0.0398	0.1254	0.5275	0.4678	0.7943	0.6615	0.5164
HNRPK_HUMAN	HNRPK_HUMAN	HNRPK_HUMAN	141	ESDAVECLNYQHYKGSDFDCELRLLIHQSLA	sp|P61978|HNRPK_HUMAN Heterogeneous nuclear ribonucleoprotein K OS=Homo sapiens OX=9606 GN=HNRNPK PE=1 SV=1	S	0.294	0.4891	0.1951	0.56775	0.43245	-0.093075	0.7072	-15	0.1723	15	-15	-0.2968	15	0.2648	-0.4603
HNRPK_HUMAN	HNRPK_HUMAN	HNRPK_HUMAN	77	GKNIKALRTDYNASVSVPDSSGPERILSISA	sp|P61978|HNRPK_HUMAN Heterogeneous nuclear ribonucleoprotein K OS=Homo sapiens OX=9606 GN=HNRNPK PE=1 SV=1	S	0.294	0.4891	0.1951	1.1932	0.955	-0.195975	-15	1.4456	0.6355	N/A	0.9125	15	15	-0.4024	15
HNRPK_HUMAN	HNRPK_HUMAN	HNRPK_HUMAN	81	KALRTDYNASVSVPDSSGPERILSISADIET	sp|P61978|HNRPK_HUMAN Heterogeneous nuclear ribonucleoprotein K OS=Homo sapiens OX=9606 GN=HNRNPK PE=1 SV=1	S	0.294	0.4891	0.1951	1.3656	1.63565	0.312275	15	N/A	-15	15	-15	-15	N/A	-15	0.2808
HNRPK_HUMAN	HNRPK_HUMAN	HNRPK_HUMAN	82	ALRTDYNASVSVPDSSGPERILSISADIETI	sp|P61978|HNRPK_HUMAN Heterogeneous nuclear ribonucleoprotein K OS=Homo sapiens OX=9606 GN=HNRNPK PE=1 SV=1	S	0.294	0.4891	0.1951	N/A	N/A	N/A	N/A	N/A	N/A	N/A	-15	N/A	N/A	-15	N/A
HNRPL_HUMAN	HNRPL_HUMAN	HNRPL_HUMAN	291	FKNDQDTWDYTNPNLSGQGDPGSNPNKRQRQ	sp|P14866|HNRPL_HUMAN Heterogeneous nuclear ribonucleoprotein L OS=Homo sapiens OX=9606 GN=HNRNPL PE=1 SV=2	S	0.3577	0.5657	0.208	1.35045	-0.5267	-1.83493	1.7349	1.0253	15	0	-0.4965	-0.8535	-1.6156	-1.3911	-15
HNRPM_HUMAN	HNRPM_HUMAN	HNRPM_HUMAN	432	ERMGAGLGHGMDRVGSEIERMGLVMDRMGSV	sp|P52272|HNRPM_HUMAN Heterogeneous nuclear ribonucleoprotein M OS=Homo sapiens OX=9606 GN=HNRNPM PE=1 SV=3	S	0.1283	0.6584	0.5301	0.2225	0.703	0.522725	-0.4952	1.1447	0.2916	-0.038	0.6165	0.5733	0.5765	-0.3975	0.2905
HNRPQ_HUMAN	HNRPQ_HUMAN	HNRPQ_HUMAN	55	AEKLDEIYVAGLVAHSDLDERAIEALKEFNE	sp|O60506|HNRPQ_HUMAN Heterogeneous nuclear ribonucleoprotein Q OS=Homo sapiens OX=9606 GN=SYNCRIP PE=1 SV=2	S	0.2175	-0.157	-0.3745	-0.7057	0.9324	1.68032	-1.2265	-0.6762	0.0567	0.758	0.6073	1.6411	2.1038	1.4142	1.5932
HNRPQ_HUMAN	HNRPQ_HUMAN	HNRPQ_HUMAN	608	QPLQGGDHSGNYGYKSENQEFYQDTFGQQWK	sp|O60506|HNRPQ_HUMAN Heterogeneous nuclear ribonucleoprotein Q OS=Homo sapiens OX=9606 GN=SYNCRIP PE=1 SV=2	S	0.2175	-0.157	-0.3745	1.7234	-1.6549	-3.33607	1.3738	15	15	-1.6581	-1.5846	-1.8591	-2.9126	-15	-15
HOME1_HUMAN	HOME1_HUMAN	HOME1_HUMAN	306	LQEVEIRNKDLEGQLSDLEQRLEKSQNEQEA	sp|Q86YM7|HOME1_HUMAN Homer protein homolog 1 OS=Homo sapiens OX=9606 GN=HOMER1 PE=1 SV=2	S	-3.2571	-3.8966	-0.6395	-1.9026	-0.5877	1.35712	-2.1176	-15	-1.5672	0.1344	-15	-0.4749	2.3713	0.8753	1.1011
HP1B3_HUMAN	HP1B3_HUMAN	HP1B3_HUMAN	446	SRDEDEDEDESSEEDSEDEEPPPKRRLQKKT	sp|Q5SSJ5|HP1B3_HUMAN Heterochromatin protein 1-binding protein 3 OS=Homo sapiens OX=9606 GN=HP1BP3 PE=1 SV=1	S	-0.5941	0.4676	1.0617	0.76845	-2.59955	-3.32578	N/A	0.2903	1.3443	N/A	-2.9754	-2.6435	N/A	-3.135	-3.979
HPF1_HUMAN	HPF1_HUMAN	HPF1_HUMAN	260	DADLKRICKTIVEAASDEERLKAFAPIQEMM	sp|Q9NWY4|HPF1_HUMAN Histone PARylation factor 1 OS=Homo sapiens OX=9606 GN=HPF1 PE=1 SV=2	S	-2.9863	2.8468	5.8331	-2.51485	0.0216	2.57867	-2.4817	N/A	-15	-0.3911	-15	-15	2.2099	-15	2.472
HS105_HUMAN	HS105_HUMAN	HS105_HUMAN	31	AVARAGGIETIANEFSDRCTPSVISFGSKNR	sp|Q92598|HS105_HUMAN Heat shock protein 105 kDa OS=Homo sapiens OX=9606 GN=HSPH1 PE=1 SV=1	S	0.7098	-0.0478	-0.7576	N/A	0.4079	N/A	15	N/A	N/A	0.6381	-15	-15	-15	-15	-15
HS71B_HUMAN	HS71B_HUMAN	HS71B_HUMAN;HS71A_HUMAN	551;551	VSAKNALESYAFNMKSAVEDEGLKGKISEAD	sp|P0DMV9|HS71B_HUMAN Heat shock 70 kDa protein 1B OS=Homo sapiens OX=9606 GN=HSPA1B PE=1 SV=1;sp|P0DMV8|HS71A_HUMAN Heat shock 70 kDa protein 1A OS=Homo sapiens OX=9606 GN=HSPA1A PE=1 SV=1	S	4.8857	0.0063	-4.8794	N/A	0.1841	N/A	15	N/A	N/A	15	-15	-15	N/A	-15	-15
HS902_HUMAN	HS902_HUMAN	HS902_HUMAN	263	EEKESKDKPEIEDVGSDEEEEKKDGDKKKKK	sp|Q14568|HS902_HUMAN Heat shock protein HSP 90-alpha A2 OS=Homo sapiens OX=9606 GN=HSP90AA2P PE=1 SV=2	S	N/A	N/A	N/A	-1.6565	-0.7645	0.934225	-1.5447	-1.6128	-1.4402	-0.9036	-1.0157	-0.6844	0.7604	0.7278	0.7646
HS902_HUMAN;HS90A_HUMAN	HS90A_HUMAN	HS902_HUMAN;HS90A_HUMAN	52;52	FYSNKEIFLRELISNSSDALDKIRYESLTDP;FYSNKEIFLRELISNSSDALDKIWYESLTDP	sp|Q14568|HS902_HUMAN Heat shock protein HSP 90-alpha A2 OS=Homo sapiens OX=9606 GN=HSP90AA2P PE=1 SV=2;sp|P07900|HS90A_HUMAN Heat shock protein HSP 90-alpha OS=Homo sapiens OX=9606 GN=HSP90AA1 PE=1 SV=5	S	N/A	N/A	N/A	N/A	N/A	N/A	N/A	N/A	N/A	N/A	N/A	-15	N/A	N/A	-15
HS902_HUMAN;HS90A_HUMAN	HS90A_HUMAN	HS902_HUMAN;HS90A_HUMAN	53;53	YSNKEIFLRELISNSSDALDKIRYESLTDPS;YSNKEIFLRELISNSSDALDKIWYESLTDPS	sp|Q14568|HS902_HUMAN Heat shock protein HSP 90-alpha A2 OS=Homo sapiens OX=9606 GN=HSP90AA2P PE=1 SV=2;sp|P07900|HS90A_HUMAN Heat shock protein HSP 90-alpha OS=Homo sapiens OX=9606 GN=HSP90AA1 PE=1 SV=5	S	N/A	N/A	N/A	-0.98725	-0.41785	0.611625	-1.3229	-0.8009	-15	-0.8491	-0.1917	N/A	0.5931	0.7399	15
HS902_HUMAN;HS90A_HUMAN;HS90B_HUMAN	HS90B_HUMAN	HS902_HUMAN;HS90A_HUMAN;HS90B_HUMAN	164;164;159	TVITKHNDDEQYAWESSAGGSFTVRTDTGEP;TVITKHNDDEQYAWESSAGGSFTVRTDTGER;VVITKHNDDEQYAWESSAGGSFTVRADHGEP	sp|Q14568|HS902_HUMAN Heat shock protein HSP 90-alpha A2 OS=Homo sapiens OX=9606 GN=HSP90AA2P PE=1 SV=2;sp|P07900|HS90A_HUMAN Heat shock protein HSP 90-alpha OS=Homo sapiens OX=9606 GN=HSP90AA1 PE=1 SV=5;sp|P08238|HS90B_HUMAN Heat shock protein HSP 90-beta	S	N/A	N/A	N/A	N/A	N/A	1.58412	N/A	-15	-15	-15	N/A	-15	-15	15	1.5203
HS905_HUMAN	HS905_HUMAN	HS905_HUMAN	89	KKKESNDKPEIEDVGSDEEEEKKDADKKKKK	sp|Q58FG0|HS905_HUMAN Putative heat shock protein HSP 90-alpha A5 OS=Homo sapiens OX=9606 GN=HSP90AA5P PE=2 SV=1	S	N/A	N/A	N/A	0.1404	-1.4311	-1.52928	-1.7368	-15	0.5167	-1.7098	-15	-1.3347	0.1463	-1.6978	-1.8426
HS90A_HUMAN	HS90A_HUMAN	HS90A_HUMAN	231	YPITLFVEKERDKEVSDDEAEEKEDKEEEKE	sp|P07900|HS90A_HUMAN Heat shock protein HSP 90-alpha OS=Homo sapiens OX=9606 GN=HSP90AA1 PE=1 SV=5	S	-0.7107	0.1806	0.8913	0.4904	2.0151	1.56692	-1.7158	1.7341	0.3425	1.2208	1.9911	3.4222	3.0559	0.3877	3.0885
HS90A_HUMAN	HS90A_HUMAN	HS90A_HUMAN	468	SQNRKKLSELLRYYTSASGDEMVSLKDYCTR	sp|P07900|HS90A_HUMAN Heat shock protein HSP 90-alpha OS=Homo sapiens OX=9606 GN=HSP90AA1 PE=1 SV=5	S	-0.7107	0.1806	0.8913	N/A	N/A	1.60413	-15	N/A	N/A	N/A	N/A	-15	15	N/A	-15
HS90A_HUMAN	HS90A_HUMAN	HS90A_HUMAN	470	NRKKLSELLRYYTSASGDEMVSLKDYCTRMK	sp|P07900|HS90A_HUMAN Heat shock protein HSP 90-alpha OS=Homo sapiens OX=9606 GN=HSP90AA1 PE=1 SV=5	S	-0.7107	0.1806	0.8913	-1.2077	-0.7736	0.476325	3.4775	-15	-15	-0.73	-15	N/A	-4.0882	0.4565	15
HS90B_HUMAN	HS90B_HUMAN	HS90B_HUMAN	417	KVIRKNIVKKCLELFSELAEDKENYKKFYEA	sp|P08238|HS90B_HUMAN Heat shock protein HSP 90-beta OS=Homo sapiens OX=9606 GN=HSP90AB1 PE=1 SV=4	S	-0.0477	0.4	0.4477	0.5105	N/A	N/A	0.3002	1.1317	0.5054	15	15	15	15	15	15
HS90B_HUMAN	HS90B_HUMAN	HS90B_HUMAN;H90B3_HUMAN	226;205	YPITLYLEKEREKEISDDEAEEEKGEKEEED	sp|P08238|HS90B_HUMAN Heat shock protein HSP 90-beta OS=Homo sapiens OX=9606 GN=HSP90AB1 PE=1 SV=4;sp|Q58FF7|H90B3_HUMAN Putative heat shock protein HSP 90-beta-3 OS=Homo sapiens OX=9606 GN=HSP90AB3P PE=5 SV=1	S	-0.0477	0.4	0.4477	-0.8276	1.2885	2.15832	-1.0295	-0.1905	-1.6845	1.5187	1.1169	0.7955	2.6675	1.4381	2.4888
HS90B_HUMAN	HS90B_HUMAN	HS90B_HUMAN	460	STNRRRLSELLRYHTSQSGDEMTSLSEYVSR	sp|P08238|HS90B_HUMAN Heat shock protein HSP 90-beta OS=Homo sapiens OX=9606 GN=HSP90AB1 PE=1 SV=4	S	-0.0477	0.4	0.4477	N/A	N/A	N/A	-15	N/A	N/A	N/A	N/A	N/A	15	N/A	N/A
HS90B_HUMAN	HS90B_HUMAN	HS90B_HUMAN	462	NRRRLSELLRYHTSQSGDEMTSLSEYVSRMK	sp|P08238|HS90B_HUMAN Heat shock protein HSP 90-beta OS=Homo sapiens OX=9606 GN=HSP90AB1 PE=1 SV=4	S	-0.0477	0.4	0.4477	0.1385	1.051	0.954725	-15	N/A	0.4715	N/A	-15	15	15	-15	15
HSP74_HUMAN	HSP74_HUMAN	HSP74_HUMAN	828	PGPQAAEQGTDTAVPSDSDKKLPEMDID___	sp|P34932|HSP74_HUMAN Heat shock 70 kDa protein 4 OS=Homo sapiens OX=9606 GN=HSPA4 PE=1 SV=4	S	0.1904	0.7055	0.5151	-0.3067	N/A	N/A	0.0622	-0.6956	0.16	15	15	15	15	15	15
HSP74_HUMAN	HSP74_HUMAN	HSP74_HUMAN	414	PYPISLRWNSPAEEGSSDCEVFSKNHAAPFS	sp|P34932|HSP74_HUMAN Heat shock 70 kDa protein 4 OS=Homo sapiens OX=9606 GN=HSPA4 PE=1 SV=4	S	0.1904	0.7055	0.5151	N/A	0.5139	N/A	15	N/A	N/A	15	-15	N/A	N/A	-15	N/A
HSP74_HUMAN	HSP74_HUMAN	HSP74_HUMAN	415	YPISLRWNSPAEEGSSDCEVFSKNHAAPFSK	sp|P34932|HSP74_HUMAN Heat shock 70 kDa protein 4 OS=Homo sapiens OX=9606 GN=HSPA4 PE=1 SV=4	S	0.1904	0.7055	0.5151	-0.3697	-0.23815	0.173775	-15	-15	-1.2248	-15	N/A	-0.0543	-0.0612	15	1.1793
HSPB1_HUMAN	HSPB1_HUMAN	HSPB1_HUMAN	15	_MTERRVPFSLLRGPSWDPFRDWYPHSRLFD	sp|P04792|HSPB1_HUMAN Heat shock protein beta-1 OS=Homo sapiens OX=9606 GN=HSPB1 PE=1 SV=2	S	10.6459	-2.0522	-12.6981	N/A	2.5029	N/A	15	N/A	N/A	2.7331	N/A	N/A	-15	N/A	N/A
HTSF1_HUMAN	HTSF1_HUMAN	HTSF1_HUMAN	624	KVLDEEGSEREFDEDSDEKEEEEDTYEKVFD	sp|O43719|HTSF1_HUMAN HIV Tat-specific factor 1 OS=Homo sapiens OX=9606 GN=HTATSF1 PE=1 SV=1	S	-0.8999	0.5728	1.4727	-1.1393	-0.1205	1.06102	-1.3189	-1.7069	2.223	-0.1314	-0.4293	0.0661	1.3068	1.4083	-2.1481
HTSF1_HUMAN	HTSF1_HUMAN	HTSF1_HUMAN	600	ENVLDKELEENDSENSEFEDDGSEKVLDEEG	sp|O43719|HTSF1_HUMAN HIV Tat-specific factor 1 OS=Homo sapiens OX=9606 GN=HTATSF1 PE=1 SV=1	S	-0.8999	0.5728	1.4727	1.6327	-2.676	-4.26648	2.4102	-0.7223	0.9523	-1.5442	-5.4337	-2.8068	-3.8351	-4.5807	-3.7503
HTSF1_HUMAN	HTSF1_HUMAN	HTSF1_HUMAN	521	KTLKNDCEENGLAKESEDDLNKESEEEVGPT	sp|O43719|HTSF1_HUMAN HIV Tat-specific factor 1 OS=Homo sapiens OX=9606 GN=HTATSF1 PE=1 SV=1	S	-0.8999	0.5728	1.4727	-1.8052	-0.5709	1.27652	N/A	N/A	-1.5671	-15	-15	-0.4236	-15	-15	1.1523
HTSF1_HUMAN	HTSF1_HUMAN	HTSF1_HUMAN	529	ENGLAKESEDDLNKESEEEVGPTKESEEDDS	sp|O43719|HTSF1_HUMAN HIV Tat-specific factor 1 OS=Homo sapiens OX=9606 GN=HTATSF1 PE=1 SV=1	S	-0.8999	0.5728	1.4727	-1.1307	0.2482	1.42113	-0.2469	-15	-0.9037	0.3382	-15	15	0.7044	1.2579	15
HTSF1_HUMAN	HTSF1_HUMAN	HTSF1_HUMAN	721	LFDEEEDSSEKLFDDSDERGTLGGFGSVEEG	sp|O43719|HTSF1_HUMAN HIV Tat-specific factor 1 OS=Homo sapiens OX=9606 GN=HTATSF1 PE=1 SV=1	S	-0.8999	0.5728	1.4727	-1.2252	-0.2194	1.04802	-0.7456	-1.0763	-1.0012	15	15	-0.2039	15	15	0.8061
HTSF1_HUMAN	HTSF1_HUMAN	HTSF1_HUMAN	713	EDDDSNEKLFDEEEDSSEKLFDDSDERGTLG	sp|O43719|HTSF1_HUMAN HIV Tat-specific factor 1 OS=Homo sapiens OX=9606 GN=HTATSF1 PE=1 SV=1	S	-0.8999	0.5728	1.4727	N/A	-0.2556	N/A	15	15	N/A	15	0.269	-15	N/A	-15	-15
HTSF1_HUMAN	HTSF1_HUMAN	HTSF1_HUMAN	714	DDDSNEKLFDEEEDSSEKLFDDSDERGTLGG	sp|O43719|HTSF1_HUMAN HIV Tat-specific factor 1 OS=Homo sapiens OX=9606 GN=HTATSF1 PE=1 SV=1	S	-0.8999	0.5728	1.4727	N/A	N/A	N/A	N/A	N/A	-15	N/A	N/A	N/A	N/A	N/A	15
HTSF1_HUMAN	HTSF1_HUMAN	HTSF1_HUMAN	702	KEVEDADEKLFEDDDSNEKLFDEEEDSSEKL	sp|O43719|HTSF1_HUMAN HIV Tat-specific factor 1 OS=Homo sapiens OX=9606 GN=HTATSF1 PE=1 SV=1	S	-0.8999	0.5728	1.4727	-1.0898	-0.8541	0.277925	-1.337	N/A	15	-0.1921	-15	-0.8209	1.2642	-15	-15
HTSF1_HUMAN	HTSF1_HUMAN	HTSF1_HUMAN	676	KKAEEGDADEKLFEESDDKEDEDADGKEVED	sp|O43719|HTSF1_HUMAN HIV Tat-specific factor 1 OS=Homo sapiens OX=9606 GN=HTATSF1 PE=1 SV=1	S	-0.8999	0.5728	1.4727	-1.1638	0.1266	1.33263	-0.991	-15	-0.9957	-0.0144	-15	0.1771	1.0959	1.4424	1.1816
HTSF1_HUMAN	HTSF1_HUMAN	HTSF1_HUMAN	642	KEEEEDTYEKVFDDESDEKEDEEYADEKGLE	sp|O43719|HTSF1_HUMAN HIV Tat-specific factor 1 OS=Homo sapiens OX=9606 GN=HTATSF1 PE=1 SV=1	S	-0.8999	0.5728	1.4727	-1.7467	1.0764	2.86533	-1.79	-1.5164	-2.4508	1.3795	0.4151	0.6218	3.2888	2.0622	3.0814
HTSF1_HUMAN	HTSF1_HUMAN	HTSF1_HUMAN	616	EFEDDGSEKVLDEEGSEREFDEDSDEKEEEE	sp|O43719|HTSF1_HUMAN HIV Tat-specific factor 1 OS=Homo sapiens OX=9606 GN=HTATSF1 PE=1 SV=1	S	-0.8999	0.5728	1.4727	-0.513	2.2768	2.83202	-0.6292	-0.4019	-1.8913	2.2579	2.1593	0.9856	3.0064	2.6919	2.8857
HUWE1_HUMAN	HUWE1_HUMAN	HUWE1_HUMAN	1907	CIRIALPAPRGSGTASDDEFENLRIKGPNAV	sp|Q7Z6Z7|HUWE1_HUMAN E3 ubiquitin-protein ligase HUWE1 OS=Homo sapiens OX=9606 GN=HUWE1 PE=1 SV=3	S	0.9692	1.0135	0.0443	N/A	N/A	N/A	N/A	-15	-15	N/A	N/A	N/A	N/A	15	15
HXK2_HUMAN	HXK2_HUMAN	HXK2_HUMAN	340	SPELLNTGRFETKDISDIEGEKDGIRKAREV	sp|P52789|HXK2_HUMAN Hexokinase-2 OS=Homo sapiens OX=9606 GN=HK2 PE=1 SV=2	S	1.1023	1.8386	0.7363	1.2249	1.5434	0.360725	-0.3932	1.2099	1.5918	0.8802	1.6832	15	1.3927	0.604	15
HYEP_HUMAN	HYEP_HUMAN	HYEP_HUMAN	56	AAREDDSIRPFKVETSDEEIHDLHQRIDKFR	sp|P07099|HYEP_HUMAN Epoxide hydrolase 1 OS=Homo sapiens OX=9606 GN=EPHX1 PE=1 SV=1	S	5.003	4.3168	-0.6862	2.6795	2.8099	0.172625	15	2.6532	2.816	2.4256	3.1088	2.8379	-15	0.5863	0.0307
IASPP_HUMAN	IASPP_HUMAN	IASPP_HUMAN	253	DDLTLRRRPPKAWNESDLDVAYEKKPSQTAS	sp|Q8WUF5|IASPP_HUMAN RelA-associated inhibitor OS=Homo sapiens OX=9606 GN=PPP1R13L PE=1 SV=4	S	2.6401	1.449	-1.1911	N/A	1.1921	N/A	15	N/A	N/A	1.3526	-15	N/A	-15	-15	N/A
ICLN_HUMAN	ICLN_HUMAN	ICLN_HUMAN	102	EEESKEPVADEEEEDSDDDVEPITEFRFVPS	sp|P54105|ICLN_HUMAN Methylosome subunit pICln OS=Homo sapiens OX=9606 GN=CLNS1A PE=1 SV=1	S	0.1881	1.1347	0.9466	-1.1398	-0.0911	1.09093	-1.2703	-0.7893	-0.9017	-0.0712	-0.0834	-0.0756	1.3184	0.8366	0.8349
ICT1_HUMAN	ICT1_HUMAN	ICT1_HUMAN	70	SDTAWRVPNGAKQADSDIPLDRLTISYCRSS	sp|Q14197|ICT1_HUMAN Peptidyl-tRNA hydrolase ICT1, mitochondrial OS=Homo sapiens OX=9606 GN=MRPL58 PE=1 SV=1	S	0.8251	0.62	-0.2051	1.83265	0.4224	-1.36802	1.615	1.7937	N/A	-0.1574	0.7971	N/A	-1.6531	-0.8659	N/A
IDE_HUMAN	IDE_HUMAN	IDE_HUMAN	276	RESLDDLTNLVVKLFSEVENKNVPLPEFPEH	sp|P14735|IDE_HUMAN Insulin-degrading enzyme OS=Homo sapiens OX=9606 GN=IDE PE=1 SV=4	S	0.8509	0.8281	-0.0228	1.3868	1.0745	-0.270075	-15	-15	1.3563	-15	-15	1.09	-0.7861	0.3662	-0.2575
IF2B_HUMAN	IF2B_HUMAN	IF2B_HUMAN	67	KDLEADEEDTRKKDASDDLDDLNFFNQKKKK	sp|P20042|IF2B_HUMAN Eukaryotic translation initiation factor 2 subunit 2 OS=Homo sapiens OX=9606 GN=EIF2S2 PE=1 SV=2	S	-1.0558	0.5952	1.651	-1.6422	2.42835	4.11278	-1.6344	-1.4343	-1.5273	2.5781	2.2373	15	4.3318	3.8023	15
IF2B_HUMAN	IF2B_HUMAN	IF2B_HUMAN	105	DIDEAEEGVKDLKIESDVQEPTEPEDDLDIM	sp|P20042|IF2B_HUMAN Eukaryotic translation initiation factor 2 subunit 2 OS=Homo sapiens OX=9606 GN=EIF2S2 PE=1 SV=2	S	-1.0558	0.5952	1.651	-1.2282	2.6265	3.89692	-1.5294	-1.5246	-0.9901	1.2476	2.4578	2.8355	2.8963	4.1131	3.8344
IF2B_HUMAN	IF2B_HUMAN	IF2B_HUMAN	2	______________MSGDEMIFDPTMSKKKK	sp|P20042|IF2B_HUMAN Eukaryotic translation initiation factor 2 subunit 2 OS=Homo sapiens OX=9606 GN=EIF2S2 PE=1 SV=2	S	-1.0558	0.5952	1.651	-6.6792	-6.2849	0.436525	-7.059	-6.9177	-1.1954	15	15	-1.0237	15	15	0.1805
IF2P_HUMAN	IF2P_HUMAN	IF2P_HUMAN	511	EDTEDAGLDDWEAMASDEETEKVEGNKVHIE	sp|O60841|IF2P_HUMAN Eukaryotic translation initiation factor 5B OS=Homo sapiens OX=9606 GN=EIF5B PE=1 SV=4	S	-0.0741	1.7312	1.8053	-0.5546	2.093	2.68982	15	15	-0.7214	2.4564	15	15	-15	N/A	15
IF2P_HUMAN	IF2P_HUMAN	IF2P_HUMAN	186	SKKIKERSRINSSGESGDESDEFLQSRKGQK	sp|O60841|IF2P_HUMAN Eukaryotic translation initiation factor 5B OS=Homo sapiens OX=9606 GN=EIF5B PE=1 SV=4	S	-0.0741	1.7312	1.8053	-0.6103	-1.1347	-0.482175	-15	-0.7507	-15	-15	-1.3192	-15	-0.9036	-0.4378	-0.6096
IF2P_HUMAN	IF2P_HUMAN	IF2P_HUMAN	113	KKGQKGKKQSFDDNDSEELEDKDSKSKKTAK	sp|O60841|IF2P_HUMAN Eukaryotic translation initiation factor 5B OS=Homo sapiens OX=9606 GN=EIF5B PE=1 SV=4	S	-0.0741	1.7312	1.8053	-0.1165	-0.7253	-0.566575	15	-15	-15	15	N/A	-15	N/A	15	-0.8396
IF2P_HUMAN	IF2P_HUMAN	IF2P_HUMAN	164	KAKGKAQKSNKKWDGSEEDEDNSKKIKERSR	sp|O60841|IF2P_HUMAN Eukaryotic translation initiation factor 5B OS=Homo sapiens OX=9606 GN=EIF5B PE=1 SV=4	S	-0.0741	1.7312	1.8053	1.7826	1.3336	-0.406775	3.0212	1.6422	0.2553	1.7001	0.8983	1.0502	-1.2018	-0.6132	0.8037
IF2P_HUMAN	IF2P_HUMAN	IF2P_HUMAN	214	GQKKNQKNKPGPNIESGNEDDDASFKIKTVA	sp|O60841|IF2P_HUMAN Eukaryotic translation initiation factor 5B OS=Homo sapiens OX=9606 GN=EIF5B PE=1 SV=4	S	-0.0741	1.7312	1.8053	-0.5076	-0.7167	-0.166875	-0.0145	-0.4565	-1.0983	-0.7477	-0.96	-1.5031	-0.6139	-0.3728	-0.396
IF2P_HUMAN	IF2P_HUMAN	IF2P_HUMAN	770	LNKIDRLYDWKKSPDSDVAATLKKQKKNTKD	sp|O60841|IF2P_HUMAN Eukaryotic translation initiation factor 5B OS=Homo sapiens OX=9606 GN=EIF5B PE=1 SV=4	S	-0.0741	1.7312	1.8053	0.1271	-0.4485	-0.533375	15	15	-15	-0.5761	0.0441	-15	-15	-15	-0.7894
IF4B_HUMAN	IF4B_HUMAN	IF4B_HUMAN	230	RGDDSFGDKYRDRYDSDRYRDGYRDGYRDGP	sp|P23588|IF4B_HUMAN Eukaryotic translation initiation factor 4B OS=Homo sapiens OX=9606 GN=EIF4B PE=1 SV=2	S	0.6483	1.279	0.6307	1.0083	1.2462	0.280125	1.4926	1.0793	-0.1793	1.4764	0.951	1.871	0.1031	0.0024	2.0591
IF4B_HUMAN	IF4B_HUMAN	IF4B_HUMAN	192	KDRDDRSFGRDRNRDSDKTDTDWRARPATDS	sp|P23588|IF4B_HUMAN Eukaryotic translation initiation factor 4B OS=Homo sapiens OX=9606 GN=EIF4B PE=1 SV=2	S	0.6483	1.279	0.6307	2.1821	1.9624	-0.177475	3.1597	2.1516	0.8104	0.6886	1.637	1.8244	-2.3518	-0.3839	1.0228
IF4B_HUMAN	IF4B_HUMAN	IF4B_HUMAN	445	STTSSRNARRRESEKSLENETLNKEEDCHSP	sp|P23588|IF4B_HUMAN Eukaryotic translation initiation factor 4B OS=Homo sapiens OX=9606 GN=EIF4B PE=1 SV=2	S	0.6483	1.279	0.6307	N/A	N/A	N/A	N/A	N/A	-15	N/A	N/A	N/A	N/A	N/A	15
IF4B_HUMAN	IF4B_HUMAN	IF4B_HUMAN	311	DRYEDRYDRRDDRSWSSRDDYSRDDYRRDDR	sp|P23588|IF4B_HUMAN Eukaryotic translation initiation factor 4B OS=Homo sapiens OX=9606 GN=EIF4B PE=1 SV=2	S	0.6483	1.279	0.6307	0.62075	-0.21875	-0.797275	15	-15	0.2583	0.1408	-15	-0.3338	-15	-0.8375	-0.5833
IF4B_HUMAN	IF4B_HUMAN	IF4B_HUMAN	597	NPASKFSSASKYAALSVDGEDENEGEDYAE_	sp|P23588|IF4B_HUMAN Eukaryotic translation initiation factor 4B OS=Homo sapiens OX=9606 GN=EIF4B PE=1 SV=2	S	0.6483	1.279	0.6307	N/A	N/A	N/A	N/A	N/A	N/A	N/A	N/A	-15	N/A	N/A	-15
IF4G1_HUMAN	IF4G1_HUMAN	IF4G1_HUMAN	1238	REAALPPVSPLKAALSEEELEKKSKAIIEEY	sp|Q04637|IF4G1_HUMAN Eukaryotic translation initiation factor 4 gamma 1 OS=Homo sapiens OX=9606 GN=EIF4G1 PE=1 SV=4	S	0.3513	0.8593	0.508	0.6725	-0.7384	-1.36868	-0.0498	0.4906	1.4209	-0.6926	-0.5376	-0.4385	-0.5235	-0.8975	-1.8506
IF4G1_HUMAN	IF4G1_HUMAN	IF4G1_HUMAN	1430	AFVAEQKVEYTLGEESEAPGQRALPSEELNR	sp|Q04637|IF4G1_HUMAN Eukaryotic translation initiation factor 4 gamma 1 OS=Homo sapiens OX=9606 GN=EIF4G1 PE=1 SV=4	S	0.3513	0.8593	0.508	1.11985	0.39695	-0.680675	-15	1.3555	0.9954	-15	1.0523	0.2082	-0.374	-0.1725	-0.7784
IF4H_HUMAN	IF4H_HUMAN	IF4H_HUMAN	13	___MADFDTYDDRAYSSFGGGRGSRGSAGGH	sp|Q15056|IF4H_HUMAN Eukaryotic translation initiation factor 4H OS=Homo sapiens OX=9606 GN=EIF4H PE=1 SV=5	S	-0.2837	1.2539	1.5376	N/A	N/A	0.135425	-15	-15	-15	N/A	-15	-15	15	-0.0677	-0.0816
IF5_HUMAN	IF5_HUMAN	IF5_HUMAN	389	KAEPFIKWLKEAEEESSGGEEEDEDENIEVV	sp|P55010|IF5_HUMAN Eukaryotic translation initiation factor 5 OS=Homo sapiens OX=9606 GN=EIF5 PE=1 SV=2	S	-0.8837	-0.0077	0.876	2.10735	-0.62465	-2.68978	1.9779	2.2883	-15	15	-1.1554	N/A	15	-3.313	15
IF5_HUMAN	IF5_HUMAN	IF5_HUMAN	390	AEPFIKWLKEAEEESSGGEEEDEDENIEVVY	sp|P55010|IF5_HUMAN Eukaryotic translation initiation factor 5 OS=Homo sapiens OX=9606 GN=EIF5 PE=1 SV=2	S	-0.8837	-0.0077	0.876	0.9582	-1.8814	-2.79738	0.842	N/A	N/A	15	N/A	-15	15	N/A	-15
IF5_HUMAN	IF5_HUMAN	IF5_HUMAN	419	VYSKAASVPKVETVKSDNKDDDIDIDAI___	sp|P55010|IF5_HUMAN Eukaryotic translation initiation factor 5 OS=Homo sapiens OX=9606 GN=EIF5 PE=1 SV=2	S	-0.8837	-0.0077	0.876	-1.7052	0.5858	2.33322	-1.3134	-15	-1.5513	0.9436	-15	0.5819	2.3763	1.934	2.142
IF5_HUMAN	IF5_HUMAN	IF5_HUMAN	229	RRMDEISDHAKVLTLSDDLERTIEERVNILF	sp|P55010|IF5_HUMAN Eukaryotic translation initiation factor 5 OS=Homo sapiens OX=9606 GN=EIF5 PE=1 SV=2	S	-0.8837	-0.0077	0.876	N/A	N/A	1.58112	N/A	-15	-15	-15	-15	-15	-15	1.1572	1.4749
IFIH1_HUMAN	IFIH1_HUMAN	IFIH1_HUMAN	645	YNEEKDKKFAVIEDDSDEGGDDEYCDGDEDE	sp|Q9BYX4|IFIH1_HUMAN Interferon-induced helicase C domain-containing protein 1 OS=Homo sapiens OX=9606 GN=IFIH1 PE=1 SV=3	S	4.0883	1.0416	-3.0467	N/A	N/A	N/A	15	15	15	15	15	15	N/A	N/A	N/A
IKBB_HUMAN	IKBB_HUMAN	IKBB_HUMAN	192	VALYPDSDLEKEEEESEEDWKLQLEAENYEG	sp|Q15653|IKBB_HUMAN NF-kappa-B inhibitor beta OS=Homo sapiens OX=9606 GN=NFKBIB PE=1 SV=2	S	-2.1179	-0.2715	1.8464	N/A	N/A	N/A	N/A	N/A	-15	N/A	N/A	N/A	N/A	N/A	15
IKBB_HUMAN	IKBB_HUMAN	IKBB_HUMAN	319	EDEKSGPCSSSSDSDSGDEGDEYDDIVVHSS	sp|Q15653|IKBB_HUMAN NF-kappa-B inhibitor beta OS=Homo sapiens OX=9606 GN=NFKBIB PE=1 SV=2	S	-2.1179	-0.2715	1.8464	-1.3932	-2.6601	-1.22467	-15	-15	-1.1695	-15	-15	-2.6446	-1.708	-1.2298	-1.4663
IKBB_HUMAN	IKBB_HUMAN	IKBB_HUMAN	183	RTPDTNHTPVALYPDSDLEKEEEESEEDWKL	sp|Q15653|IKBB_HUMAN NF-kappa-B inhibitor beta OS=Homo sapiens OX=9606 GN=NFKBIB PE=1 SV=2	S	-2.1179	-0.2715	1.8464	-1.9913	-0.7619	1.27162	-2.1286	-2.2245	-15	-0.5893	-0.9358	-15	1.6586	1.4194	1.0132
IKBE_HUMAN	IKBE_HUMAN	IKBE_HUMAN	157	EARKGPDEAEESQYDSGIESLRSLRSLPEST	sp|O00221|IKBE_HUMAN NF-kappa-B inhibitor epsilon OS=Homo sapiens OX=9606 GN=NFKBIE PE=1 SV=3	S	-0.0145	2.6277	2.6422	N/A	N/A	0.438825	-15	-15	-15	-15	-15	-15	0.0051	0.3295	0.1828
IKZF1_HUMAN	IKZF1_HUMAN	IKZF1_HUMAN	289	RKSSMPQKFLGDKGLSDTPYDSSASYEKENE	sp|Q13422|IKZF1_HUMAN DNA-binding protein Ikaros OS=Homo sapiens OX=9606 GN=IKZF1 PE=1 SV=1	S	-8.8289	0.2459	9.0748	N/A	N/A	N/A	-15	-15	-15	N/A	N/A	N/A	15	15	15
IKZF1_HUMAN	IKZF1_HUMAN	IKZF1_HUMAN	295	QKFLGDKGLSDTPYDSSASYEKENEMMKSHV	sp|Q13422|IKZF1_HUMAN DNA-binding protein Ikaros OS=Homo sapiens OX=9606 GN=IKZF1 PE=1 SV=1	S	-8.8289	0.2459	9.0748	N/A	N/A	N/A	-15	-15	N/A	N/A	N/A	N/A	15	15	N/A
IKZF2_HUMAN	IKZF2_HUMAN	IKZF2_HUMAN	78	KPLSREDEIRGHDEGSSLEEPLIESSEVADN	sp|Q9UKS7|IKZF2_HUMAN Zinc finger protein Helios OS=Homo sapiens OX=9606 GN=IKZF2 PE=1 SV=2	S	-4.4852	-0.0577	4.4275	N/A	N/A	N/A	-15	-15	-15	N/A	N/A	N/A	15	15	15
IKZF2_HUMAN	IKZF2_HUMAN	IKZF2_HUMAN	79	PLSREDEIRGHDEGSSLEEPLIESSEVADNR	sp|Q9UKS7|IKZF2_HUMAN Zinc finger protein Helios OS=Homo sapiens OX=9606 GN=IKZF2 PE=1 SV=2	S	-4.4852	-0.0577	4.4275	N/A	N/A	N/A	-15	N/A	-15	N/A	N/A	N/A	15	N/A	15
IKZF2_HUMAN	IKZF2_HUMAN	IKZF2_HUMAN	56	PSHMTSTNSVKLEMQSDEECDRKPLSREDEI	sp|Q9UKS7|IKZF2_HUMAN Zinc finger protein Helios OS=Homo sapiens OX=9606 GN=IKZF2 PE=1 SV=2	S	-4.4852	-0.0577	4.4275	N/A	N/A	N/A	-15	-15	-15	N/A	N/A	N/A	15	15	15
ILF3_HUMAN	ILF3_HUMAN	ILF3_HUMAN	46	VQNMVSHTERALKAVSDWIDEQEKGSSEQAE	sp|Q12906|ILF3_HUMAN Interleukin enhancer-binding factor 3 OS=Homo sapiens OX=9606 GN=ILF3 PE=1 SV=3	S	-0.1056	0.1918	0.2974	N/A	N/A	-1.12328	-15	-15	-15	-15	-15	-15	-1.8387	0.0214	-0.3299
IMA3_HUMAN	IMA3_HUMAN	IMA3_HUMAN	60	LLKRRNVPHEDICEDSDIDGDYRVQNTSLEA	sp|O00629|IMA3_HUMAN Importin subunit alpha-3 OS=Homo sapiens OX=9606 GN=KPNA4 PE=1 SV=1	S	0.4139	1.7123	1.2984	-0.7516	0.4571	1.25093	-0.3665	-15	-0.5805	0.6037	-15	0.6455	1.0895	1.0445	1.2348
IMA4_HUMAN	IMA4_HUMAN	IMA4_HUMAN	56	RDEHLLKKRNVPQEESLEDSDVDADFKAQNV	sp|O00505|IMA4_HUMAN Importin subunit alpha-4 OS=Homo sapiens OX=9606 GN=KPNA3 PE=1 SV=2	S	-0.3306	0.9223	1.2529	N/A	N/A	1.21193	N/A	-15	-15	-15	N/A	-15	-15	15	0.3285
IMA4_HUMAN	IMA4_HUMAN	IMA4_HUMAN	60	LLKKRNVPQEESLEDSDVDADFKAQNVTLEA	sp|O00505|IMA4_HUMAN Importin subunit alpha-4 OS=Homo sapiens OX=9606 GN=KPNA3 PE=1 SV=2	S	-0.3306	0.9223	1.2529	-1.8326	-0.5485	1.32632	-1.8943	-1.8989	-1.5945	-0.7782	-0.8924	-0.3242	1.2354	1.1372	1.2791
IMDH2_HUMAN	IMDH2_HUMAN	IMDH2_HUMAN	432	LDAMDKHLSSQNRYFSEADKIKVAQGVSGAV	sp|P12268|IMDH2_HUMAN Inosine-5'-monophosphate dehydrogenase 2 OS=Homo sapiens OX=9606 GN=IMPDH2 PE=1 SV=2	S	-0.5377	1.29	1.8277	N/A	N/A	1.68178	N/A	-15	-15	N/A	-15	N/A	N/A	1.2404	15
INADL_HUMAN	INADL_HUMAN	INADL_HUMAN	1212	PPMKLPPPYKALTDDSDENEEEDAFTDQKIR	sp|Q8NI35|INADL_HUMAN InaD-like protein OS=Homo sapiens OX=9606 GN=PATJ PE=1 SV=3	S	0.5217	-5.932	-6.4537	N/A	-1.205	N/A	15	N/A	N/A	-0.996	-15	-15	-15	-15	-15
INF2_HUMAN	INF2_HUMAN	INF2_HUMAN	1192	EDTAPESALDTSLDKSFSEDAVTDSSGSGTL	sp|Q27J81|INF2_HUMAN Inverted formin-2 OS=Homo sapiens OX=9606 GN=INF2 PE=1 SV=2	S	4.3955	-0.0952	-4.4907	N/A	N/A	N/A	N/A	N/A	N/A	N/A	N/A	-15	N/A	N/A	-15
INF2_HUMAN	INF2_HUMAN	INF2_HUMAN	1201	DTSLDKSFSEDAVTDSSGSGTLPRARGRASK	sp|Q27J81|INF2_HUMAN Inverted formin-2 OS=Homo sapiens OX=9606 GN=INF2 PE=1 SV=2	S	4.3955	-0.0952	-4.4907	N/A	-1.3506	N/A	N/A	N/A	15	-15	-15	-1.3181	-15	-15	-15
ING5_HUMAN	ING5_HUMAN	ING5_HUMAN	118	DLARFEADLKDKMEGSDFESSGGRGLKKGRG	sp|Q8WYH8|ING5_HUMAN Inhibitor of growth protein 5 OS=Homo sapiens OX=9606 GN=ING5 PE=1 SV=1	S	-6.476	-0.5673	5.9087	N/A	N/A	-0.165975	-15	-15	-15	-15	-15	-15	0.0512	-0.3704	-0.6842
INT3_HUMAN	INT3_HUMAN	INT3_HUMAN	537	SDKDESCYDNAEAAFSDDEEDLNSKGKKREF	sp|Q68E01|INT3_HUMAN Integrator complex subunit 3 OS=Homo sapiens OX=9606 GN=INTS3 PE=1 SV=1	S	2.2149	0.4376	-1.7773	0.612	-1.0139	-1.58368	0.3337	0.5357	1.4373	-0.3924	-2.1711	-0.9984	-0.6068	-2.5761	-2.4269
IPP2B_HUMAN	IPP2B_HUMAN	IPP2B_HUMAN;IPP2_HUMAN	121;121	AAEGLEPKYRIQEQESSGEEDSDLSPEEREK	sp|Q6NXS1|IPP2B_HUMAN Protein phosphatase inhibitor 2 family member B OS=Homo sapiens OX=9606 GN=PPP1R2B PE=1 SV=2;sp|P41236|IPP2_HUMAN Protein phosphatase inhibitor 2 OS=Homo sapiens OX=9606 GN=PPP1R2 PE=1 SV=2	S	N/A	N/A	N/A	0.5591	N/A	N/A	1.2175	0.6066	0.6445	15	15	15	15	15	15
IPP2B_HUMAN	IPP2B_HUMAN	IPP2B_HUMAN;IPP2_HUMAN	122;122	AEGLEPKYRIQEQESSGEEDSDLSPEEREKK	sp|Q6NXS1|IPP2B_HUMAN Protein phosphatase inhibitor 2 family member B OS=Homo sapiens OX=9606 GN=PPP1R2B PE=1 SV=2;sp|P41236|IPP2_HUMAN Protein phosphatase inhibitor 2 OS=Homo sapiens OX=9606 GN=PPP1R2 PE=1 SV=2	S	N/A	N/A	N/A	N/A	N/A	N/A	-15	-15	-15	N/A	N/A	N/A	15	15	15
IPYR_HUMAN	IPYR_HUMAN	IPYR_HUMAN	5	___________MSGFSTEERAAPFSLEYRVF	sp|Q15181|IPYR_HUMAN Inorganic pyrophosphatase OS=Homo sapiens OX=9606 GN=PPA1 PE=1 SV=2	S	-0.4763	0.7253	1.2016	-0.2927	-0.4423	-0.107375	-0.4089	-15	-15	-0.2121	-15	-15	0.3161	1.031	-0.0983
IQCB1_HUMAN	IQCB1_HUMAN	IQCB1_HUMAN	572	LKHIQAPWWKKLGEESGDEIDVPKDELSIEL	sp|Q15051|IQCB1_HUMAN IQ calmodulin-binding motif-containing protein 1 OS=Homo sapiens OX=9606 GN=IQCB1 PE=1 SV=1	S	N/A	N/A	N/A	N/A	N/A	-2.15388	-15	-15	-15	-15	-15	-15	-2.3676	-1.9692	-2.4099
IQGA1_HUMAN	IQGA1_HUMAN	IQGA1_HUMAN	2	______________MSAADEVDGLGVARPHY	sp|P46940|IQGA1_HUMAN Ras GTPase-activating-like protein IQGAP1 OS=Homo sapiens OX=9606 GN=IQGAP1 PE=1 SV=1	S	1.5904	2.1006	0.5102	1.51355	0.54785	-0.923475	1.6251	1.5001	-15	0.4634	0.2395	-15	-1.0424	-1.1299	-0.8037
IRX5_HUMAN	IRX5_HUMAN	IRX5_HUMAN	248	QGPPTPAGKETEGSLSDSDFKEPPSEGRLDA	sp|P78411|IRX5_HUMAN Iroquois-class homeodomain protein IRX-5 OS=Homo sapiens OX=9606 GN=IRX5 PE=1 SV=3	S	-2.1957	-0.3663	1.8294	N/A	N/A	N/A	N/A	N/A	N/A	-15	-15	-15	-15	-15	-15
IRX5_HUMAN	IRX5_HUMAN	IRX5_HUMAN	185	RLKKENKMTWTPRNRSEDEEEEENIDLEKND	sp|P78411|IRX5_HUMAN Iroquois-class homeodomain protein IRX-5 OS=Homo sapiens OX=9606 GN=IRX5 PE=1 SV=3	S	-2.1957	-0.3663	1.8294	-1.5687	-4.3459	-2.73498	-15	-15	-1.3306	-15	-15	-4.2473	-2.5172	-2.8686	-2.9079
ISCA1_HUMAN	ISCA1_HUMAN	ISCA1_HUMAN	73	NGLSYTLEYTKTKGDSDEEVIQDGVRVFIEK	sp|Q9BUE6|ISCA1_HUMAN Iron-sulfur cluster assembly 1 homolog, mitochondrial OS=Homo sapiens OX=9606 GN=ISCA1 PE=1 SV=1	S	1.9661	0.0874	-1.8787	0.463	-0.2886	-0.709375	-15	-15	0.7011	-15	-15	-0.2731	-0.546	-0.656	-0.9654
IWS1_HUMAN	IWS1_HUMAN	IWS1_HUMAN	398	EGEEEKVAKRKAAVLSDSEDEEKASAKKSRV	sp|Q96ST2|IWS1_HUMAN Protein IWS1 homolog OS=Homo sapiens OX=9606 GN=IWS1 PE=1 SV=2	S	-0.0493	0.7134	0.7627	4.1131	-1.4359	-5.50677	4.2061	4.1598	3.5662	-1.6271	-1.6841	-1.8174	-5.7139	-5.7132	-5.3748
IWS1_HUMAN	IWS1_HUMAN	IWS1_HUMAN	400	EEEKVAKRKAAVLSDSEDEEKASAKKSRVVS	sp|Q96ST2|IWS1_HUMAN Protein IWS1 homolog OS=Homo sapiens OX=9606 GN=IWS1 PE=1 SV=2	S	-0.0493	0.7134	0.7627	0.801	-0.8589	-1.61768	1.2131	0.4363	0.571	-0.8865	-1.2924	-1.2593	-1.9803	-1.598	-1.8215
IWS1_HUMAN	IWS1_HUMAN	IWS1_HUMAN	118	PPASDSENEDVNQHGSDSESEETRKLPGSDS	sp|Q96ST2|IWS1_HUMAN Protein IWS1 homolog OS=Homo sapiens OX=9606 GN=IWS1 PE=1 SV=2	S	-0.0493	0.7134	0.7627	1.8794	0.36455	-1.47262	1.6433	15	N/A	15	0.1808	-15	15	-15	-15
IWS1_HUMAN	IWS1_HUMAN	IWS1_HUMAN	27	DDGGATPVQDERDSGSDGEDDVNEQHSGSDT	sp|Q96ST2|IWS1_HUMAN Protein IWS1 homolog OS=Homo sapiens OX=9606 GN=IWS1 PE=1 SV=2	S	-0.0493	0.7134	0.7627	-0.1558	0.5988	0.796825	-15	-0.4056	-15	N/A	0.1896	-15	15	0.7259	0.5147
IWS1_HUMAN	IWS1_HUMAN	IWS1_HUMAN	80	HVTDSENDEPLNLNASDSESEELHRQKDSDS	sp|Q96ST2|IWS1_HUMAN Protein IWS1 homolog OS=Homo sapiens OX=9606 GN=IWS1 PE=1 SV=2	S	-0.0493	0.7134	0.7627	N/A	N/A	0.429125	N/A	-15	N/A	-15	-15	-15	-15	0.2227	-15
IWS1_HUMAN	IWS1_HUMAN	IWS1_HUMAN	84	SENDEPLNLNASDSESEELHRQKDSDSESEE	sp|Q96ST2|IWS1_HUMAN Protein IWS1 homolog OS=Homo sapiens OX=9606 GN=IWS1 PE=1 SV=2	S	-0.0493	0.7134	0.7627	N/A	N/A	N/A	N/A	N/A	-15	N/A	N/A	N/A	N/A	N/A	15
IWS1_HUMAN	IWS1_HUMAN	IWS1_HUMAN	157	HASDSENEDVGKHPASDSEIEELQKSPASDS	sp|Q96ST2|IWS1_HUMAN Protein IWS1 homolog OS=Homo sapiens OX=9606 GN=IWS1 PE=1 SV=2	S	-0.0493	0.7134	0.7627	N/A	N/A	N/A	N/A	N/A	N/A	N/A	N/A	-15	N/A	N/A	-15
IWS1_HUMAN	IWS1_HUMAN	IWS1_HUMAN	159	SDSENEDVGKHPASDSEIEELQKSPASDSET	sp|Q96ST2|IWS1_HUMAN Protein IWS1 homolog OS=Homo sapiens OX=9606 GN=IWS1 PE=1 SV=2	S	-0.0493	0.7134	0.7627	N/A	N/A	1.98142	-15	-15	-15	-15	-15	N/A	1.0467	1.9716	15
IWS1_HUMAN	IWS1_HUMAN	IWS1_HUMAN	235	QVSDSESEEPPRHQASDSENEELPKPRISDS	sp|Q96ST2|IWS1_HUMAN Protein IWS1 homolog OS=Homo sapiens OX=9606 GN=IWS1 PE=1 SV=2	S	-0.0493	0.7134	0.7627	-1.9588	-0.1826	1.81842	-1.6365	-1.7981	-2.0083	15	-0.2447	-0.2392	15	1.6841	1.7779
IWS1_HUMAN	IWS1_HUMAN	IWS1_HUMAN	237	SDSESEEPPRHQASDSENEELPKPRISDSES	sp|Q96ST2|IWS1_HUMAN Protein IWS1 homolog OS=Homo sapiens OX=9606 GN=IWS1 PE=1 SV=2	S	-0.0493	0.7134	0.7627	-0.7799	0.1274	0.949525	-15	15	-1.2266	-15	-0.0604	0.0395	0.6652	-15	1.2749
IWS1_HUMAN	IWS1_HUMAN	IWS1_HUMAN	248	QASDSENEELPKPRISDSESEDPPRHQASDS	sp|Q96ST2|IWS1_HUMAN Protein IWS1 homolog OS=Homo sapiens OX=9606 GN=IWS1 PE=1 SV=2	S	-0.0493	0.7134	0.7627	-1.82855	N/A	N/A	-1.5861	-15	-1.844	15	N/A	15	15	15	15
IWS1_HUMAN	IWS1_HUMAN	IWS1_HUMAN	250	SDSENEELPKPRISDSESEDPPRHQASDSEN	sp|Q96ST2|IWS1_HUMAN Protein IWS1 homolog OS=Homo sapiens OX=9606 GN=IWS1 PE=1 SV=2	S	-0.0493	0.7134	0.7627	N/A	1.1052	N/A	N/A	15	N/A	-15	0.6699	-15	-15	-15	-15
IWS1_HUMAN	IWS1_HUMAN	IWS1_HUMAN	144	PGSDSENEELLNGHASDSENEDVGKHPASDS	sp|Q96ST2|IWS1_HUMAN Protein IWS1 homolog OS=Homo sapiens OX=9606 GN=IWS1 PE=1 SV=2	S	-0.0493	0.7134	0.7627	0.7935	N/A	N/A	15	-15	N/A	15	N/A	N/A	N/A	15	N/A
IWS1_HUMAN	IWS1_HUMAN	IWS1_HUMAN	209	QASDSENEEPPKPRMSDSESEELPKPQVSDS	sp|Q96ST2|IWS1_HUMAN Protein IWS1 homolog OS=Homo sapiens OX=9606 GN=IWS1 PE=1 SV=2	S	-0.0493	0.7134	0.7627	-0.5136	N/A	N/A	N/A	-0.654	N/A	N/A	15	N/A	N/A	15	N/A
IWS1_HUMAN	IWS1_HUMAN	IWS1_HUMAN	287	RISDSESEDPPRNQASDSENEELPKPRVSDS	sp|Q96ST2|IWS1_HUMAN Protein IWS1 homolog OS=Homo sapiens OX=9606 GN=IWS1 PE=1 SV=2	S	-0.0493	0.7134	0.7627	-1.43165	0.0827	1.55658	15	-15	-1.3174	-0.0467	-15	0.2009	-15	1.2176	1.5271
IWS1_HUMAN	IWS1_HUMAN	IWS1_HUMAN	289	SDSESEDPPRNQASDSENEELPKPRVSDSES	sp|Q96ST2|IWS1_HUMAN Protein IWS1 homolog OS=Homo sapiens OX=9606 GN=IWS1 PE=1 SV=2	S	-0.0493	0.7134	0.7627	-1.4897	-0.1935	1.33842	15	-1.3763	-1.3618	-0.9272	-0.6288	0.0382	-15	0.8782	1.4088
IWS1_HUMAN	IWS1_HUMAN	IWS1_HUMAN	170	PASDSEIEELQKSPASDSETEDALKPQISDS	sp|Q96ST2|IWS1_HUMAN Protein IWS1 homolog OS=Homo sapiens OX=9606 GN=IWS1 PE=1 SV=2	S	-0.0493	0.7134	0.7627	N/A	N/A	0.165725	-15	N/A	-15	-15	-15	-15	0.461	-15	0.0832
IWS1_HUMAN	IWS1_HUMAN	IWS1_HUMAN	183	PASDSETEDALKPQISDSESEEPPRHQASDS	sp|Q96ST2|IWS1_HUMAN Protein IWS1 homolog OS=Homo sapiens OX=9606 GN=IWS1 PE=1 SV=2	S	-0.0493	0.7134	0.7627	N/A	N/A	1.52317	N/A	-15	N/A	-15	N/A	-15	-15	15	-15
IWS1_HUMAN	IWS1_HUMAN	IWS1_HUMAN	415	SEDEEKASAKKSRVVSDADDSDSDAVSDKSG	sp|Q96ST2|IWS1_HUMAN Protein IWS1 homolog OS=Homo sapiens OX=9606 GN=IWS1 PE=1 SV=2	S	-0.0493	0.7134	0.7627	-0.51455	-0.7964	-0.239625	-0.133	15	-0.8524	-0.7479	-1.1429	-1.0067	-0.4956	-15	-0.1455
IWS1_HUMAN	IWS1_HUMAN	IWS1_HUMAN	420	KASAKKSRVVSDADDSDSDAVSDKSGKREKT	sp|Q96ST2|IWS1_HUMAN Protein IWS1 homolog OS=Homo sapiens OX=9606 GN=IWS1 PE=1 SV=2	S	-0.0493	0.7134	0.7627	N/A	N/A	0.203325	-15	-15	-15	-15	N/A	N/A	0.6268	15	15
IWS1_HUMAN	IWS1_HUMAN	IWS1_HUMAN	438	DAVSDKSGKREKTIASDSEEEAGKELSDKKN	sp|Q96ST2|IWS1_HUMAN Protein IWS1 homolog OS=Homo sapiens OX=9606 GN=IWS1 PE=1 SV=2	S	-0.0493	0.7134	0.7627	2.43255	-0.49	-2.88033	-0.8525	15	5.4893	-0.2542	-0.9253	-0.7425	0.7176	-15	-6.223
JADE3_HUMAN	JADE3_HUMAN	JADE3_HUMAN	774	APYQENDGYCPDLELSDSEAESDGNKEKVRV	sp|Q92613|JADE3_HUMAN Protein Jade-3 OS=Homo sapiens OX=9606 GN=JADE3 PE=1 SV=1	S	0.5886	1.4067	0.8181	0.11995	-0.8477	-0.925425	15	-15	-15	-0.528	-15	-15	-15	-1.2116	-1.2665
JARD2_HUMAN	JARD2_HUMAN	JARD2_HUMAN	98	DDASQVSSTSNDVSSSDFEEGPSRKRPRLQA	sp|Q92833|JARD2_HUMAN Protein Jumonji OS=Homo sapiens OX=9606 GN=JARID2 PE=1 SV=2	S	N/A	N/A	N/A	N/A	N/A	-1.32932	-15	-15	N/A	-15	-15	-15	-0.9025	-1.5835	-15
JHD2C_HUMAN	JHD2C_HUMAN	JHD2C_HUMAN	379	MKRLRTDNVSDFSESSDSENSNKRIIDNSSE	sp|Q15652|JHD2C_HUMAN Probable JmjC domain-containing histone demethylation protein 2C OS=Homo sapiens OX=9606 GN=JMJD1C PE=1 SV=2	S	N/A	N/A	N/A	0.47205	-1.11	-1.53982	-15	-15	15	-15	-15	-1.0945	-1.6096	-1.375	-15
JIP4_HUMAN	JIP4_HUMAN	JIP4_HUMAN	493	AEAEDARQKAKDDDDSDIPTAQRKRFTRVEM	sp|O60271|JIP4_HUMAN C-Jun-amino-terminal kinase-interacting protein 4 OS=Homo sapiens OX=9606 GN=SPAG9 PE=1 SV=4	S	1.8655	0.3426	-1.5229	1.5494	0.2922	-1.21498	15	2.314	1.2671	-0.2939	0.7525	0.0434	-15	-1.4308	-1.2149
JUPI1_HUMAN	JUPI1_HUMAN	JUPI1_HUMAN	87	GGREDLESSGLQRRNSSEASSGDFLDLKGEG	sp|Q9UK76|JUPI1_HUMAN Jupiter microtubule associated homolog 1 OS=Homo sapiens OX=9606 GN=JPT1 PE=1 SV=3	S	-1.07	0.2167	1.2867	N/A	N/A	-1.58268	-15	-15	-15	-15	N/A	N/A	-1.2443	15	15
K1143_HUMAN	K1143_HUMAN	K1143_HUMAN	50	TKRIQPQPPDEDGDHSDKEDEQPQVVVLKKG	sp|Q96AT1|K1143_HUMAN Uncharacterized protein KIAA1143 OS=Homo sapiens OX=9606 GN=KIAA1143 PE=1 SV=2	S	-0.6857	1.5643	2.25	N/A	N/A	0.105675	-15	-15	-15	-15	-15	N/A	0.2272	-0.8222	15
K1C18_HUMAN	K1C18_HUMAN	K1C18_HUMAN	30	SLGSVQAPSYGARPVSSAASVYAGAGGSGSR	sp|P05783|K1C18_HUMAN Keratin, type I cytoskeletal 18 OS=Homo sapiens OX=9606 GN=KRT18 PE=1 SV=2	S	8.0108	-2.3481	-10.3589	N/A	N/A	N/A	N/A	N/A	N/A	-15	-15	-15	-15	-15	-15
K1C18_HUMAN	K1C18_HUMAN	K1C18_HUMAN	31	LGSVQAPSYGARPVSSAASVYAGAGGSGSRI	sp|P05783|K1C18_HUMAN Keratin, type I cytoskeletal 18 OS=Homo sapiens OX=9606 GN=KRT18 PE=1 SV=2	S	8.0108	-2.3481	-10.3589	N/A	N/A	N/A	N/A	N/A	N/A	-15	-15	-15	-15	-15	-15
K1C18_HUMAN	K1C18_HUMAN	K1C18_HUMAN	42	RPVSSAASVYAGAGGSGSRISVSRSTSFRGG	sp|P05783|K1C18_HUMAN Keratin, type I cytoskeletal 18 OS=Homo sapiens OX=9606 GN=KRT18 PE=1 SV=2	S	8.0108	-2.3481	-10.3589	N/A	N/A	N/A	N/A	N/A	N/A	-15	N/A	N/A	-15	N/A	N/A
K1C18_HUMAN	K1C18_HUMAN	K1C18_HUMAN	15	_MSFTTRSTFSTNYRSLGSVQAPSYGARPVS	sp|P05783|K1C18_HUMAN Keratin, type I cytoskeletal 18 OS=Homo sapiens OX=9606 GN=KRT18 PE=1 SV=2	S	8.0108	-2.3481	-10.3589	N/A	N/A	N/A	N/A	N/A	N/A	-15	N/A	-15	-15	N/A	-15
K1C18_HUMAN	K1C18_HUMAN	K1C18_HUMAN	7	_________MSFTTRSTFSTNYRSLGSVQAP	sp|P05783|K1C18_HUMAN Keratin, type I cytoskeletal 18 OS=Homo sapiens OX=9606 GN=KRT18 PE=1 SV=2	S	8.0108	-2.3481	-10.3589	N/A	N/A	N/A	N/A	N/A	N/A	-15	N/A	-15	-15	N/A	-15
KAD2_HUMAN	KAD2_HUMAN	KAD2_HUMAN	56	VCHLATGDMLRAMVASGSELGKKLKATMDAG	sp|P54819|KAD2_HUMAN Adenylate kinase 2, mitochondrial OS=Homo sapiens OX=9606 GN=AK2 PE=1 SV=2	S	1.033	1.0061	-0.0269	2.3883	1.5232	-0.822875	2.2721	2.9446	1.4697	1.4402	15	1.2263	-0.7126	15	-0.2346
KALRN_HUMAN	KALRN_HUMAN	KALRN_HUMAN	1817	LGSPKPGDETTPQGDSADEKSKKGWGEDEPD	sp|O60229|KALRN_HUMAN Kalirin OS=Homo sapiens OX=9606 GN=KALRN PE=1 SV=3	S	1.1519	-1.5537	-2.7056	0.5871	-3.77815	-4.32303	N/A	15	-15	-15	15	-15	-15	N/A	-4.4369
KANL2_HUMAN	KANL2_HUMAN	KANL2_HUMAN	175	QTWRGDPDSEADSIDSDQEDPLKHAGVYTAE	sp|Q9H9L4|KANL2_HUMAN KAT8 regulatory NSL complex subunit 2 OS=Homo sapiens OX=9606 GN=KANSL2 PE=1 SV=3	S	-1.7592	1.0864	2.8456	N/A	N/A	1.22232	-15	-15	-15	N/A	-15	-15	15	1.026	1.058
KAP2_HUMAN	KAP2_HUMAN	KAP2_HUMAN	78	PPEPGPDRVADAKGDSESEEDEDLEVPVPSR	sp|P13861|KAP2_HUMAN cAMP-dependent protein kinase type II-alpha regulatory subunit OS=Homo sapiens OX=9606 GN=PRKAR2A PE=1 SV=2	S	0.9557	0.2003	-0.7554	1.0538	N/A	N/A	-15	-15	1.2919	N/A	N/A	15	15	15	15
KAP2_HUMAN	KAP2_HUMAN	KAP2_HUMAN	80	EPGPDRVADAKGDSESEEDEDLEVPVPSRFN	sp|P13861|KAP2_HUMAN cAMP-dependent protein kinase type II-alpha regulatory subunit OS=Homo sapiens OX=9606 GN=PRKAR2A PE=1 SV=2	S	0.9557	0.2003	-0.7554	0.6874	N/A	N/A	-15	-15	0.9255	N/A	N/A	15	15	15	15
KAP2_HUMAN	KAP2_HUMAN	KAP2_HUMAN	99	EDLEVPVPSRFNRRVSVCAETYNPDEEEEDT	sp|P13861|KAP2_HUMAN cAMP-dependent protein kinase type II-alpha regulatory subunit OS=Homo sapiens OX=9606 GN=PRKAR2A PE=1 SV=2	S	0.9557	0.2003	-0.7554	1.47725	-0.85045	-2.28547	-15	1.3679	1.4094	-15	-1.0461	15	-2.4513	-2.2833	15
KAP3_HUMAN	KAP3_HUMAN	KAP3_HUMAN	114	GAFNAPVINRFTRRASVCAEAYNPDEEEDDA	sp|P31323|KAP3_HUMAN cAMP-dependent protein kinase type II-beta regulatory subunit OS=Homo sapiens OX=9606 GN=PRKAR2B PE=1 SV=3	S	-3.3069	-7.6256	-4.3187	N/A	N/A	-3.79388	N/A	N/A	-15	-15	-15	-15	-15	-15	-4.0499
KAT6A_HUMAN	KAT6A_HUMAN	KAT6A_HUMAN	1113	SSSKRKSKDEEEDEESDDADDTPILKPVSLL	sp|Q92794|KAT6A_HUMAN Histone acetyltransferase KAT6A OS=Homo sapiens OX=9606 GN=KAT6A PE=1 SV=2	S	N/A	N/A	N/A	-2.133	-0.1259	2.04932	-1.9747	-1.6942	-2.1276	15	0.1551	15	15	1.98	15
KAT7_HUMAN	KAT7_HUMAN	KAT7_HUMAN	111	QTRSSGSETEQVVDFSDRETKNTADHDESPP	sp|O95251|KAT7_HUMAN Histone acetyltransferase KAT7 OS=Homo sapiens OX=9606 GN=KAT7 PE=1 SV=1	S	-0.2047	-0.2024	0.0023	0.00615	-0.9871	-0.951025	-15	0.15	N/A	-15	-1.2472	-15	-0.3482	-1.2665	-15
KAT7_HUMAN	KAT7_HUMAN	KAT7_HUMAN	136	HDESPPRTPTGNAPSSESDIDISSPNVSHDE	sp|O95251|KAT7_HUMAN Histone acetyltransferase KAT7 OS=Homo sapiens OX=9606 GN=KAT7 PE=1 SV=1	S	-0.2047	-0.2024	0.0023	-0.5737	-1.099	-0.483075	-0.4043	-15	N/A	15	-15	N/A	15	-0.4039	N/A
KCC1D_HUMAN	KCC1D_HUMAN	KCC1D_HUMAN	154	GIVHRDLKPENLLYYSQDEESKIMISDFGLS	sp|Q8IU85|KCC1D_HUMAN Calcium/calmodulin-dependent protein kinase type 1D OS=Homo sapiens OX=9606 GN=CAMK1D PE=1 SV=1	S	6.8558	2.2333	-4.6225	N/A	N/A	N/A	15	N/A	15	15	N/A	15	N/A	N/A	N/A
KCT2_HUMAN	KCT2_HUMAN	KCT2_HUMAN	165	EPDYDWTTGPRDDDESDDTLEENRGYMEIEQ	sp|Q8NC54|KCT2_HUMAN Keratinocyte-associated transmembrane protein 2 OS=Homo sapiens OX=9606 GN=KCT2 PE=1 SV=2	S	N/A	N/A	N/A	1.9075	2.747	0.881725	15	1.8828	-15	3.2236	2.0619	-15	-15	0.3098	0.8703
KCTD5_HUMAN	KCTD5_HUMAN	KCTD5_HUMAN	82	KSFLYRLCQADPDLDSDKDETGAYLIDRDPT	sp|Q9NXV2|KCTD5_HUMAN BTB/POZ domain-containing protein KCTD5 OS=Homo sapiens OX=9606 GN=KCTD5 PE=1 SV=1	S	-1.1256	-0.2629	0.8627	N/A	N/A	1.60323	N/A	-15	N/A	-15	-15	-15	-15	0.7686	-15
KDM1A_HUMAN	KDM1A_HUMAN	KDM1A_HUMAN	131	AKVEYREMDESLANLSEDEYYSEEERNAKAE	sp|O60341|KDM1A_HUMAN Lysine-specific histone demethylase 1A OS=Homo sapiens OX=9606 GN=KDM1A PE=1 SV=2	S	-0.1705	-0.2706	-0.1001	1.3088	-1.1582	-2.42478	2.0593	15	15	0.4787	-1.5935	-1.5716	-1.4613	-15	-15
KDM2A_HUMAN	KDM2A_HUMAN	KDM2A_HUMAN	869	GGEEEEEEEEEEEDDSAEEGGAARLNGRGSW	sp|Q9Y2K7|KDM2A_HUMAN Lysine-specific demethylase 2A OS=Homo sapiens OX=9606 GN=KDM2A PE=1 SV=3	S	0.9759	0.1653	-0.8106	N/A	N/A	-0.975575	-15	-15	-15	-15	-15	-15	-0.7856	-0.8947	-1.0417
KDM2A_HUMAN	KDM2A_HUMAN	KDM2A_HUMAN	692	QEDSSEKAQKRKMEESDEEAVQAKVLRPLRS	sp|Q9Y2K7|KDM2A_HUMAN Lysine-specific demethylase 2A OS=Homo sapiens OX=9606 GN=KDM2A PE=1 SV=3	S	0.9759	0.1653	-0.8106	1.3135	1.4565	0.185225	1.1973	1.4745	0.2064	1.4021	1.5476	0.6526	0.3241	0.2038	0.455
KDM2A_HUMAN	KDM2A_HUMAN	KDM2A_HUMAN	28	RLRGTMRRRYEDDGISDDEIEGKRTFDLEEK	sp|Q9Y2K7|KDM2A_HUMAN Lysine-specific demethylase 2A OS=Homo sapiens OX=9606 GN=KDM2A PE=1 SV=3	S	0.9759	0.1653	-0.8106	0.588	-0.55605	-1.10182	0.7034	N/A	0.5945	-0.7239	-15	-0.5218	-1.308	-15	-1.1075
KDM3B_HUMAN	KDM3B_HUMAN	KDM3B_HUMAN	822	RQDSDSSTNSDLSDLSDSEEQLQAKTGLKGI	sp|Q7LBC6|KDM3B_HUMAN Lysine-specific demethylase 3B OS=Homo sapiens OX=9606 GN=KDM3B PE=1 SV=2	S	0.4751	-0.4881	-0.9632	N/A	N/A	-1.72608	N/A	-15	N/A	N/A	N/A	-15	N/A	15	-15
KDM4A_HUMAN	KDM4A_HUMAN	KDM4A_HUMAN	523	SSSSLGSGSSRDSISSDSETSEPLSCRAQGQ	sp|O75164|KDM4A_HUMAN Lysine-specific demethylase 4A OS=Homo sapiens OX=9606 GN=KDM4A PE=1 SV=2	S	0.6139	1.9484	1.3345	-0.7299	-0.4932	0.278925	-15	-15	-0.5097	-15	-15	-0.6032	0.498	0.0725	-0.0847
KI13A_HUMAN	KI13A_HUMAN	KI13A_HUMAN	1529	SMPVEHNSKREKKIDSEEEENELEAINRKLI	sp|Q9H1H9|KI13A_HUMAN Kinesin-like protein KIF13A OS=Homo sapiens OX=9606 GN=KIF13A PE=1 SV=2	S	3.2083	-3.5679	-6.7762	N/A	N/A	N/A	N/A	N/A	N/A	-15	-15	-15	-15	-15	-15
KI13A_HUMAN	KI13A_HUMAN	KI13A_HUMAN	1337	ETLALLAARSENEGTSDGETYIEKYTRGVLQ	sp|Q9H1H9|KI13A_HUMAN Kinesin-like protein KIF13A OS=Homo sapiens OX=9606 GN=KIF13A PE=1 SV=2	S	3.2083	-3.5679	-6.7762	N/A	N/A	N/A	15	N/A	15	15	N/A	15	N/A	N/A	N/A
KI21A_HUMAN	KI21A_HUMAN	KI21A_HUMAN	1662	TVRIWKARNLQDGQISDTGDLGEDIASN___	sp|Q7Z4S6|KI21A_HUMAN Kinesin-like protein KIF21A OS=Homo sapiens OX=9606 GN=KIF21A PE=1 SV=2	S	6.9898	2.2741	-4.7157	N/A	N/A	N/A	15	15	15	15	15	15	N/A	N/A	N/A
KI67_HUMAN	KI67_HUMAN	KI67_HUMAN	2617	RCPKTRPRKEVKEELSAVERLTQTSGQSTHT	sp|P46013|KI67_HUMAN Proliferation marker protein Ki-67 OS=Homo sapiens OX=9606 GN=MKI67 PE=1 SV=2	S	1.3179	1.6306	0.3127	2.5899	1.6371	-0.910575	15	2.3517	2.9754	15	2.8417	0.0623	N/A	0.6207	-2.9043
KI67_HUMAN	KI67_HUMAN	KI67_HUMAN	2638	TQTSGQSTHTHKEPASGDEGIKVLKQRAKKK	sp|P46013|KI67_HUMAN Proliferation marker protein Ki-67 OS=Homo sapiens OX=9606 GN=MKI67 PE=1 SV=2	S	1.3179	1.6306	0.3127	4.6086	4.16755	-0.398825	15	3.9474	-15	4.2802	15	N/A	-15	15	15
KI67_HUMAN	KI67_HUMAN	KI67_HUMAN	2827	EESMTDDKTTKIPCKSSPELEDTATSSKRRP	sp|P46013|KI67_HUMAN Proliferation marker protein Ki-67 OS=Homo sapiens OX=9606 GN=MKI67 PE=1 SV=2	S	1.3179	1.6306	0.3127	1.9863	0.7862	-1.15787	-15	1.8992	2.4793	-15	0.1892	0.7484	-0.5845	-1.5793	-1.7221
KIF23_HUMAN	KIF23_HUMAN	KIF23_HUMAN	867	LAKCEKYMLTHQELASDGEIETKLIKGDIYK	sp|Q02241|KIF23_HUMAN Kinesin-like protein KIF23 OS=Homo sapiens OX=9606 GN=KIF23 PE=1 SV=3	S	1.3036	1.5438	0.2402	0.341	0.4838	0.185025	0.521	-15	-15	0.8875	-15	-15	0.4858	0.0346	-0.1677
KIF4A_HUMAN	KIF4A_HUMAN	KIF4A_HUMAN	810	LRRRTFSLTEVRGQVSESEDSITKQIESLET	sp|O95239|KIF4A_HUMAN Chromosome-associated kinesin KIF4A OS=Homo sapiens OX=9606 GN=KIF4A PE=1 SV=3	S	0.5979	0.7665	0.1686	N/A	N/A	1.13572	N/A	N/A	-15	-15	-15	-15	-15	-15	0.8797
KINH_HUMAN	KINH_HUMAN	KINH_HUMAN	520	KSQEVEDKTKEYELLSDELNQKSATLASIDA	sp|P33176|KINH_HUMAN Kinesin-1 heavy chain OS=Homo sapiens OX=9606 GN=KIF5B PE=1 SV=1	S	0.4446	-0.1483	-0.5929	0.2768	-0.2193	-0.453875	0.3072	0.9038	0.5149	-0.5076	0.327	-0.377	-0.6955	-0.4461	-0.8831
KITH_HUMAN	KITH_HUMAN	KITH_HUMAN	13	___MSCINLPTVLPGSPSKTRGQIQVILGPM	sp|P04183|KITH_HUMAN Thymidine kinase, cytosolic OS=Homo sapiens OX=9606 GN=TK1 PE=1 SV=2	S	1.7073	1.1543	-0.553	0.8049	4.1546	3.39192	N/A	0.9484	15	N/A	4.0032	15	N/A	3.1855	N/A
KLC1_HUMAN	KLC1_HUMAN	KLC1_HUMAN	162	HLEFMNQLKKYDDDISPSEDKDTDSTKEPLD	sp|Q07866|KLC1_HUMAN Kinesin light chain 1 OS=Homo sapiens OX=9606 GN=KLC1 PE=1 SV=2	S	0.9104	0.2195	-0.6909	0.7326	-0.7794	-1.46978	0.1831	N/A	15	15	N/A	-0.3306	15	N/A	-15
KLC2_HUMAN	KLC2_HUMAN	KLC2_HUMAN	521	RSSRDMAGGAGPRSESDLEDVGPTAEWNGDG	sp|Q9H0B6|KLC2_HUMAN Kinesin light chain 2 OS=Homo sapiens OX=9606 GN=KLC2 PE=1 SV=1	S	0.952	-1.0437	-1.9957	N/A	N/A	N/A	15	15	15	15	15	15	N/A	N/A	N/A
KLDC4_HUMAN	KLDC4_HUMAN	KLDC4_HUMAN	413	IKQVLTAPGSAGQPRSEDEDSLEEAGSPAPG	sp|Q8TBB5|KLDC4_HUMAN Kelch domain-containing protein 4 OS=Homo sapiens OX=9606 GN=KLHDC4 PE=1 SV=1	S	-0.6232	0.0703	0.6935	-0.3934	-0.12425	0.311375	-15	-0.5338	-15	N/A	-0.5885	-15	15	0.076	0.6008
KLF13_HUMAN	KLF13_HUMAN	KLF13_HUMAN	275	RGGGSRTGSLSDYSRSDASSPTISPASSP__	sp|Q9Y2Y9|KLF13_HUMAN Krueppel-like factor 13 OS=Homo sapiens OX=9606 GN=KLF13 PE=1 SV=1	S	N/A	N/A	N/A	0.8581	2.0155	1.19962	N/A	-15	0.8756	N/A	-15	2.3754	N/A	0.4282	1.5086
KLF13_HUMAN	KLF13_HUMAN	KLF13_HUMAN	270	GMLQRRGGGSRTGSLSDYSRSDASSPTISPA	sp|Q9Y2Y9|KLF13_HUMAN Krueppel-like factor 13 OS=Homo sapiens OX=9606 GN=KLF13 PE=1 SV=1	S	N/A	N/A	N/A	0.76835	1.55815	0.832025	0.9683	-15	0.8744	1.6678	-15	1.6178	0.8188	0.925	0.7522
KMT2B_HUMAN	KMT2B_HUMAN	KMT2B_HUMAN	844	VAGAVKQISDRGPVRSEDESVEAKRERPSGP	sp|Q9UMN6|KMT2B_HUMAN Histone-lysine N-methyltransferase 2B OS=Homo sapiens OX=9606 GN=KMT2B PE=1 SV=1	S	0.4984	-0.7559	-1.2543	N/A	N/A	N/A	N/A	-15	-15	N/A	N/A	N/A	N/A	15	15
KMT2C_HUMAN	KMT2C_HUMAN	KMT2C_HUMAN	89	TTETETIVETEIKEQSAEEDAEAEVDNSKQL	sp|Q8NEZ4|KMT2C_HUMAN Histone-lysine N-methyltransferase 2C OS=Homo sapiens OX=9606 GN=KMT2C PE=1 SV=3	S	1.5232	2.9048	1.3816	N/A	-1.7724	N/A	15	15	15	-1.825	-2.1355	-2.784	-15	-15	-15
KPBB_HUMAN	KPBB_HUMAN	KPBB_HUMAN	674	LISGAVVEQLDFLRISDTEELPEFKSFEELE	sp|Q93100|KPBB_HUMAN Phosphorylase b kinase regulatory subunit beta OS=Homo sapiens OX=9606 GN=PHKB PE=1 SV=3	S	0.8903	0.7087	-0.1816	N/A	N/A	0.886825	-15	-15	-15	-15	-15	-15	0.7364	0.6804	1.2744
KPCA_HUMAN	KPCA_HUMAN	KPCA_HUMAN	10	______MADVFPGNDSTASQDVANRFARKGA	sp|P17252|KPCA_HUMAN Protein kinase C alpha type OS=Homo sapiens OX=9606 GN=PRKCA PE=1 SV=4	S	-5.0996	1.0339	6.1335	N/A	N/A	N/A	-15	N/A	-15	N/A	N/A	N/A	15	N/A	15
KPYM_HUMAN	KPYM_HUMAN	KPYM_HUMAN	222	KGVNLPGAAVDLPAVSEKDIQDLKFGVEQDV	sp|P14618|KPYM_HUMAN Pyruvate kinase PKM OS=Homo sapiens OX=9606 GN=PKM PE=1 SV=4	S	1.0243	0.8694	-0.1549	0.8736	0.849	0.017625	0.5199	0.8976	1.1153	15	15	0.8645	15	15	-0.242
KRI1_HUMAN	KRI1_HUMAN	KRI1_HUMAN	171	EQKQLKESFRAFVEDSEDEDGAGEGGSSLLQ	sp|Q8N9T8|KRI1_HUMAN Protein KRI1 homolog OS=Homo sapiens OX=9606 GN=KRI1 PE=1 SV=3	S	-0.35	0.8278	1.1778	0.0067	0.1308	0.166325	-0.3018	15	15	-0.3355	-0.0388	0.1463	0.0856	-15	-15
KRI1_HUMAN	KRI1_HUMAN	KRI1_HUMAN	309	FEQKYNFRFEEPDSASVKTYPRSIASSVRRK	sp|Q8N9T8|KRI1_HUMAN Protein KRI1 homolog OS=Homo sapiens OX=9606 GN=KRI1 PE=1 SV=3	S	-0.35	0.8278	1.1778	0.18715	1.10605	0.961125	0.5104	-15	15	1.386	N/A	1.0718	0.9949	15	-15
KRI1_HUMAN	KRI1_HUMAN	KRI1_HUMAN	95	IYQKDATFYNRTASSSDSEEDPEALEKQKKV	sp|Q8N9T8|KRI1_HUMAN Protein KRI1 homolog OS=Homo sapiens OX=9606 GN=KRI1 PE=1 SV=3	S	-0.35	0.8278	1.1778	-0.0763	-0.3471	-0.228575	-15	-0.2753	-15	-15	-0.7824	-15	-0.456	-0.3764	-0.4521
KRI1_HUMAN	KRI1_HUMAN	KRI1_HUMAN	136	KVILEKAGKYVDEENSDGETSNHRLQETSSQ	sp|Q8N9T8|KRI1_HUMAN Protein KRI1 homolog OS=Homo sapiens OX=9606 GN=KRI1 PE=1 SV=3	S	-0.35	0.8278	1.1778	1.73755	2.32855	0.633225	-15	3.0831	1.2128	N/A	2.6561	15	15	-0.2963	15
KTN1_HUMAN	KTN1_HUMAN	KTN1_HUMAN	75	KKNKKKEIQNGNLHESDSESVPRDFKLSDAL	sp|Q86UP2|KTN1_HUMAN Kinectin OS=Homo sapiens OX=9606 GN=KTN1 PE=1 SV=1	S	1.9205	1.2818	-0.6387	1.38	0	-1.33778	2.2622	1.2396	1.3288	0.0256	-0.2202	-0.1806	-2.1173	-1.3291	-1.5006
L2GL2_HUMAN	L2GL2_HUMAN	L2GL2_HUMAN	992	ERALLSDERVLKEIQSTLEGDRGSGNWRSHR	sp|Q6P1M3|L2GL2_HUMAN LLGL scribble cell polarity complex component 2 OS=Homo sapiens OX=9606 GN=LLGL2 PE=1 SV=2	S	-1.11	-9.5601	-8.4501	N/A	N/A	N/A	N/A	N/A	N/A	-15	-15	-15	-15	-15	-15
LA_HUMAN	LA_HUMAN	LA_HUMAN	366	GKGKVQFQGKKTKFASDDEHDEHDENGATGP	sp|P05455|LA_HUMAN Lupus La protein OS=Homo sapiens OX=9606 GN=SSB PE=1 SV=2	S	0.0995	0.5903	0.4908	3.2151	3.2668	0.093925	0.4452	6.5082	-15	-0.1975	6.762	-15	-0.5234	0.3845	-0.1411
LAP2B_HUMAN	LAP2B_HUMAN	LAP2B_HUMAN;LAP2A_HUMAN	66;66	PPLPAGTNSKGPPDFSSDEEREPTPVLGSGA	sp|P42167|LAP2B_HUMAN Lamina-associated polypeptide 2, isoforms beta/gamma OS=Homo sapiens OX=9606 GN=TMPO PE=1 SV=2;sp|P42166|LAP2A_HUMAN Lamina-associated polypeptide 2, isoform alpha OS=Homo sapiens OX=9606 GN=TMPO PE=1 SV=2	S	-0.1998	0.2582	0.458	-0.7166	-2.0852	-1.32638	-0.4651	-0.502	-0.6621	-2.0347	-1.9491	-2.0697	-1.4503	-1.3164	-1.3988
LAP2B_HUMAN	LAP2B_HUMAN	LAP2B_HUMAN;LAP2A_HUMAN	67;67	PLPAGTNSKGPPDFSSDEEREPTPVLGSGAA	sp|P42167|LAP2B_HUMAN Lamina-associated polypeptide 2, isoforms beta/gamma OS=Homo sapiens OX=9606 GN=TMPO PE=1 SV=2;sp|P42166|LAP2A_HUMAN Lamina-associated polypeptide 2, isoform alpha OS=Homo sapiens OX=9606 GN=TMPO PE=1 SV=2	S	-0.1998	0.2582	0.458	-0.3125	-1.273	-0.918275	-0.0579	-0.4793	-0.182	-1.1985	-1.5511	-1.3651	-1.0213	-0.9411	-1.1743
LAP2B_HUMAN	LAP2B_HUMAN	LAP2B_HUMAN	184	AENTRQNGSNDSDRYSDNEEDSKIELKLEKR	sp|P42167|LAP2B_HUMAN Lamina-associated polypeptide 2, isoforms beta/gamma OS=Homo sapiens OX=9606 GN=TMPO PE=1 SV=2	S	-0.1998	0.2582	0.458	0.1439	-1.3654	-1.46708	0.0485	-0.1325	0.2763	-1.3875	-1.1881	15	-1.3167	-0.9249	15
LAP2B_HUMAN	LAP2B_HUMAN	LAP2B_HUMAN;LAP2A_HUMAN	167;167	QGTESRSSTPLPTISSSAENTRQNGSNDSDR	sp|P42167|LAP2B_HUMAN Lamina-associated polypeptide 2, isoforms beta/gamma OS=Homo sapiens OX=9606 GN=TMPO PE=1 SV=2;sp|P42166|LAP2A_HUMAN Lamina-associated polypeptide 2, isoform alpha OS=Homo sapiens OX=9606 GN=TMPO PE=1 SV=2	S	-0.1998	0.2582	0.458	-0.16785	-1.2768	-1.06672	-0.0635	N/A	-15	15	-15	-15	15	-15	-1.0625
LAR1B_HUMAN	LAR1B_HUMAN	LAR1B_HUMAN	60	KENRETKLNGPGENVSEDEAQSSNQRKRANK	sp|Q659C4|LAR1B_HUMAN La-related protein 1B OS=Homo sapiens OX=9606 GN=LARP1B PE=1 SV=2	S	N/A	N/A	N/A	-0.3718	-0.6695	-0.255475	-0.3969	15	15	-0.3482	-0.7193	-0.7109	0.168	-15	-15
LARP1_HUMAN	LARP1_HUMAN	LARP1_HUMAN	90	SPRPLQLPGAEGPAISDGEEGGGEPGAGGGA	sp|Q6PKG0|LARP1_HUMAN La-related protein 1 OS=Homo sapiens OX=9606 GN=LARP1 PE=1 SV=2	S	-0.0937	1.4262	1.5199	-1.2272	0.2442	1.51362	-1.0947	-15	-0.8931	0.2684	-15	0.3557	1.4824	1.7394	1.2576
LARP1_HUMAN	LARP1_HUMAN	LARP1_HUMAN	631	MDGRKNTFTAWSDEESDYEIDDRDVNKILIV	sp|Q6PKG0|LARP1_HUMAN La-related protein 1 OS=Homo sapiens OX=9606 GN=LARP1 PE=1 SV=2	S	-0.0937	1.4262	1.5199	-0.1782	-0.2259	-0.005475	-0.1865	-0.0437	-0.9196	0.0043	-0.4571	-0.0395	0.3101	-0.2827	0.8889
LARP7_HUMAN	LARP7_HUMAN	LARP7_HUMAN	261	TSISKMKRSRPTSEGSDIESTEPQKQCSKKK	sp|Q4G0J3|LARP7_HUMAN La-related protein 7 OS=Homo sapiens OX=9606 GN=LARP7 PE=1 SV=1	S	-1.2984	-1.2038	0.0946	-0.8251	-0.8762	-0.008875	-0.2238	-0.8775	-1.0062	-1.2802	-1.112	-1.0446	-0.9371	-0.1038	-0.0296
LC7L2_HUMAN	LC7L2_HUMAN	LC7L2_HUMAN	347	KRRSSKERFRDQDLASCDRDRSSRDRSPRDR	sp|Q9Y383|LC7L2_HUMAN Putative RNA-binding protein Luc7-like 2 OS=Homo sapiens OX=9606 GN=LUC7L2 PE=1 SV=2	S	-0.5481	-0.0015	0.5466	N/A	N/A	-0.722925	-15	N/A	-15	-15	N/A	-15	-0.4174	N/A	-0.861
LC7L3_HUMAN	LC7L3_HUMAN	LC7L3_HUMAN	425	SDTKNEVNGTSEDIKSEGDTQSN________	sp|O95232|LC7L3_HUMAN Luc7-like protein 3 OS=Homo sapiens OX=9606 GN=LUC7L3 PE=1 SV=2	S	-0.6442	0.5528	1.197	N/A	N/A	N/A	-15	N/A	-15	N/A	N/A	N/A	15	N/A	15
LCMT1_HUMAN	LCMT1_HUMAN	LCMT1_HUMAN	176	DSKRYAVIGADLRDLSELEEKLKKCNMNTQL	sp|Q9UIC8|LCMT1_HUMAN Leucine carboxyl methyltransferase 1 OS=Homo sapiens OX=9606 GN=LCMT1 PE=1 SV=2	S	-5.6107	-4.3168	1.2939	N/A	N/A	-0.078475	-15	-15	-15	-15	-15	-15	-0.2105	-0.1221	-0.3345
LDHA_HUMAN	LDHA_HUMAN	LDHA_HUMAN	237	KDKEQWKEVHKQVVESAYEVIKLKGYTSWAI	sp|P00338|LDHA_HUMAN L-lactate dehydrogenase A chain OS=Homo sapiens OX=9606 GN=LDHA PE=1 SV=2	S	1.5692	3.0074	1.4382	2.20275	1.97215	-0.188375	-15	15	15	-15	15	15	0.2351	N/A	N/A
LDHA_HUMAN;LDHB_HUMAN	LDHA_HUMAN	LDHA_HUMAN;LDHB_HUMAN;LDHC_HUMAN;LDH6A_HUMAN	167;168;167;167	GFPKNRVIGSGCNLDSARFRYLMGERLGVHP;GLPKHRVIGSGCNLDSARFRYLMAEKLGIHP	sp|P00338|LDHA_HUMAN L-lactate dehydrogenase A chain OS=Homo sapiens OX=9606 GN=LDHA PE=1 SV=2;sp|P07195|LDHB_HUMAN L-lactate dehydrogenase B chain OS=Homo sapiens OX=9606 GN=LDHB PE=1 SV=2;sp|P07864|LDHC_HUMAN L-lactate dehydrogenase C chain OS=Homo sapie	S	1.5692	3.0074	1.4382	1.2889	N/A	N/A	-15	-15	0.9149	N/A	N/A	15	15	15	15
LDHA_HUMAN	LDHA_HUMAN	LDHA_HUMAN	310	LGQNGISDLVKVTLTSEEEARLKKSADTLWG	sp|P00338|LDHA_HUMAN L-lactate dehydrogenase A chain OS=Homo sapiens OX=9606 GN=LDHA PE=1 SV=2	S	1.5692	3.0074	1.4382	0.87495	0.96165	0.128925	0.5617	-15	0.8642	0.9663	-15	1.1315	0.5239	1.1297	0.2761
LEO1_HUMAN	LEO1_HUMAN	LEO1_HUMAN	14	__MADMEDLFGSDADSEAERKDSDSGSDSDS	sp|Q8WVC0|LEO1_HUMAN RNA polymerase-associated protein LEO1 OS=Homo sapiens OX=9606 GN=LEO1 PE=1 SV=1	S	0.0981	-0.7786	-0.8767	N/A	N/A	N/A	N/A	-15	-15	N/A	N/A	N/A	N/A	15	15
LEO1_HUMAN	LEO1_HUMAN	LEO1_HUMAN	66	GDSGQPSNKELFGDDSEDEGASHHSGSDNHS	sp|Q8WVC0|LEO1_HUMAN RNA polymerase-associated protein LEO1 OS=Homo sapiens OX=9606 GN=LEO1 PE=1 SV=1	S	0.0981	-0.7786	-0.8767	-1.1077	-1.8755	-0.725575	-0.6814	-4.4871	-0.8696	-1.6792	-5.2415	-1.86	-0.8785	-0.6237	-0.9816
LEO1_HUMAN	LEO1_HUMAN	LEO1_HUMAN	277	DDEEEQDHKSESARGSDSEDEVLRMKRKNAI	sp|Q8WVC0|LEO1_HUMAN RNA polymerase-associated protein LEO1 OS=Homo sapiens OX=9606 GN=LEO1 PE=1 SV=1	S	0.0981	-0.7786	-0.8767	-0.992	-1.7408	-0.706575	-0.2271	-7.5979	-0.724	-1.5466	-8.6416	-1.5602	-1.2002	-0.913	-0.8274
LEO1_HUMAN	LEO1_HUMAN	LEO1_HUMAN	279	EEEQDHKSESARGSDSEDEVLRMKRKNAIAS	sp|Q8WVC0|LEO1_HUMAN RNA polymerase-associated protein LEO1 OS=Homo sapiens OX=9606 GN=LEO1 PE=1 SV=1	S	0.0981	-0.7786	-0.8767	-0.7141	-1.3109	-0.554575	-0.8303	-0.4929	-0.378	-1.2823	-1.3388	-1.3871	-0.3327	-0.7152	-1.0003
LEO1_HUMAN	LEO1_HUMAN	LEO1_HUMAN	630	EEDKAQRLLKAKKLTSDEEGEPSGKRKAEDD	sp|Q8WVC0|LEO1_HUMAN RNA polymerase-associated protein LEO1 OS=Homo sapiens OX=9606 GN=LEO1 PE=1 SV=1	S	0.0981	-0.7786	-0.8767	-0.0557	0.9403	1.03822	-15	0.0296	-0.2043	-15	0.7307	0.8467	0.0129	0.8318	1.0598
LEO1_HUMAN	LEO1_HUMAN	LEO1_HUMAN	658	EDDDKANKKHKKYVISDEEEEDDD_______	sp|Q8WVC0|LEO1_HUMAN RNA polymerase-associated protein LEO1 OS=Homo sapiens OX=9606 GN=LEO1 PE=1 SV=1	S	0.0981	-0.7786	-0.8767	-0.65265	-1.6478	-0.952925	-15	15	-0.5515	-15	15	15	-0.6333	N/A	15
LEO1_HUMAN	LEO1_HUMAN	LEO1_HUMAN	197	DEKMQNTDDEERPQLSDDERQQLSEEEKANS	sp|Q8WVC0|LEO1_HUMAN RNA polymerase-associated protein LEO1 OS=Homo sapiens OX=9606 GN=LEO1 PE=1 SV=1	S	0.0981	-0.7786	-0.8767	-0.8774	-0.6548	0.264825	-0.8506	-1.0469	-0.9611	-0.6877	-0.6541	-0.9611	0.2822	0.5235	0.0088
LEO1_HUMAN	LEO1_HUMAN	LEO1_HUMAN	294	SEDEVLRMKRKNAIASDSEADSDTEVPKDNS	sp|Q8WVC0|LEO1_HUMAN RNA polymerase-associated protein LEO1 OS=Homo sapiens OX=9606 GN=LEO1 PE=1 SV=1	S	0.0981	-0.7786	-0.8767	-0.9984	-1.8529	-0.812275	-1.0384	-0.7483	-0.8309	-1.7313	-1.9595	-1.8374	-0.5736	-1.0805	-0.9977
LEO1_HUMAN	LEO1_HUMAN	LEO1_HUMAN	296	DEVLRMKRKNAIASDSEADSDTEVPKDNSGT	sp|Q8WVC0|LEO1_HUMAN RNA polymerase-associated protein LEO1 OS=Homo sapiens OX=9606 GN=LEO1 PE=1 SV=1	S	0.0981	-0.7786	-0.8767	N/A	N/A	-0.191775	N/A	-15	N/A	N/A	-15	-15	N/A	-0.2874	-15
LEO1_HUMAN	LEO1_HUMAN	LEO1_HUMAN	300	RMKRKNAIASDSEADSDTEVPKDNSGTMDLF	sp|Q8WVC0|LEO1_HUMAN RNA polymerase-associated protein LEO1 OS=Homo sapiens OX=9606 GN=LEO1 PE=1 SV=1	S	0.0981	-0.7786	-0.8767	0.2883	-2.0951	-2.34118	0.805	0.0807	0.1097	-1.9127	-2.3996	-2.4963	-2.5984	-2.3496	-2.5972
LEO1_HUMAN	LEO1_HUMAN	LEO1_HUMAN	229	DERPVASDNDDEKQNSDDEEQPQLSDEEKMQ	sp|Q8WVC0|LEO1_HUMAN RNA polymerase-associated protein LEO1 OS=Homo sapiens OX=9606 GN=LEO1 PE=1 SV=1	S	0.0981	-0.7786	-0.8767	-0.1376	-1.1778	-0.997975	-0.698	0.0215	0.0599	-1.913	-1.3136	-1.0474	-1.0957	-1.2044	-1.0985
LEO1_HUMAN	LEO1_HUMAN	LEO1_HUMAN	238	DDEKQNSDDEEQPQLSDEEKMQNSDDERPQA	sp|Q8WVC0|LEO1_HUMAN RNA polymerase-associated protein LEO1 OS=Homo sapiens OX=9606 GN=LEO1 PE=1 SV=1	S	0.0981	-0.7786	-0.8767	-0.435	-0.8889	-0.411675	0.078	-0.6138	-0.5257	-0.8749	-1.3241	-1.2022	-0.8336	-0.5796	-0.6677
LEO1_HUMAN	LEO1_HUMAN	LEO1_HUMAN	94	NHSERSDNRSEASERSDHEDNDPSDVDQHSG	sp|Q8WVC0|LEO1_HUMAN RNA polymerase-associated protein LEO1 OS=Homo sapiens OX=9606 GN=LEO1 PE=1 SV=1	S	0.0981	-0.7786	-0.8767	-0.388	0.7078	1.13803	-0.058	-0.0001	-0.9118	0.3482	0.5768	1.5055	0.5255	0.7076	2.4261
LEO1_HUMAN	LEO1_HUMAN	LEO1_HUMAN	102	RSEASERSDHEDNDPSDVDQHSGSEAPNDDE	sp|Q8WVC0|LEO1_HUMAN RNA polymerase-associated protein LEO1 OS=Homo sapiens OX=9606 GN=LEO1 PE=1 SV=1	S	0.0981	-0.7786	-0.8767	N/A	0.5519	N/A	15	15	N/A	0.0667	15	-15	-15	N/A	-15
LEO1_HUMAN	LEO1_HUMAN	LEO1_HUMAN	110	DHEDNDPSDVDQHSGSEAPNDDEDEGHRSDG	sp|Q8WVC0|LEO1_HUMAN RNA polymerase-associated protein LEO1 OS=Homo sapiens OX=9606 GN=LEO1 PE=1 SV=1	S	0.0981	-0.7786	-0.8767	N/A	N/A	-4.34878	N/A	N/A	-15	-15	N/A	-15	-15	N/A	-4.7324
LETM1_HUMAN	LETM1_HUMAN	LETM1_HUMAN	549	GLKEEEITKEEIDILSDACSKLQEQKKSLTK	sp|O95202|LETM1_HUMAN Mitochondrial proton/calcium exchanger protein OS=Homo sapiens OX=9606 GN=LETM1 PE=1 SV=1	S	-0.7164	-0.1702	0.5462	N/A	N/A	0.406825	-15	-15	-15	-15	-15	-15	0.8422	0.1828	0.5575
LEUK_HUMAN	LEUK_HUMAN	LEUK_HUMAN	351	SSRRPTLTTFFGRRKSRQGSLAMEELKSGSG	sp|P16150|LEUK_HUMAN Leukosialin OS=Homo sapiens OX=9606 GN=SPN PE=1 SV=1	S	-7.7297	1.2708	9.0005	N/A	N/A	N/A	N/A	N/A	-15	N/A	N/A	N/A	N/A	N/A	15
LIMA1_HUMAN	LIMA1_HUMAN	LIMA1_HUMAN	686	SLEMENENLVENGADSDEDDNSFLKQQSPQE	sp|Q9UHB6|LIMA1_HUMAN LIM domain and actin-binding protein 1 OS=Homo sapiens OX=9606 GN=LIMA1 PE=1 SV=1	S	0.1236	1.2885	1.1649	0.2532	3.2971	3.08613	0.7327	-0.0501	0.192	3.864	2.8618	2.7866	3.2506	3.0426	2.6034
LIMC1_HUMAN	LIMC1_HUMAN	LIMC1_HUMAN	231	PSPDVVLRGSSDGRGSDSESDLPHRKLPDVK	sp|Q9UPQ0|LIMC1_HUMAN LIM and calponin homology domains-containing protein 1 OS=Homo sapiens OX=9606 GN=LIMCH1 PE=1 SV=4	S	8.7974	5.7065	-3.0909	N/A	N/A	N/A	15	15	15	15	15	15	N/A	N/A	N/A
LIMC1_HUMAN	LIMC1_HUMAN	LIMC1_HUMAN	377	DKWQDDLARWKSRRRSVSQDLIKKEEERKKM	sp|Q9UPQ0|LIMC1_HUMAN LIM and calponin homology domains-containing protein 1 OS=Homo sapiens OX=9606 GN=LIMCH1 PE=1 SV=4	S	8.7974	5.7065	-3.0909	N/A	N/A	N/A	N/A	N/A	N/A	-15	-15	-15	-15	-15	-15
LIN9_HUMAN	LIN9_HUMAN	LIN9_HUMAN	65	AVEMPFRNSKRSRLFSDEDDRQINTRSPKRN	sp|Q5TKA1|LIN9_HUMAN Protein lin-9 homolog OS=Homo sapiens OX=9606 GN=LIN9 PE=1 SV=1	S	0.4243	2.2481	1.8238	-0.2123	0.3587	0.613225	-0.3285	N/A	N/A	15	N/A	-15	15	N/A	-15
LKHA4_HUMAN	LKHA4_HUMAN	LKHA4_HUMAN	236	VWSEKEQVEKSAYEFSETESMLKIAEDLGGP	sp|P09960|LKHA4_HUMAN Leukotriene A-4 hydrolase OS=Homo sapiens OX=9606 GN=LTA4H PE=1 SV=2	S	0.2563	1.5615	1.3052	-0.1534	1.95075	2.14637	-0.1923	-15	-0.306	1.8667	-15	15	2.1783	2.133	15
LMBL2_HUMAN	LMBL2_HUMAN	LMBL2_HUMAN	52	NSSVGSESSSYLEESSEAENEDREAGELPTS	sp|Q969R5|LMBL2_HUMAN Lethal(3)malignant brain tumor-like protein 2 OS=Homo sapiens OX=9606 GN=L3MBTL2 PE=1 SV=1	S	N/A	N/A	N/A	-1.3643	-0.885	0.521525	-1.0025	-15	-1.1924	-0.5872	-15	-0.9357	0.5346	0.3734	0.2655
LMNA_HUMAN	LMNA_HUMAN	LMNA_HUMAN	212	LQTMKEELDFQKNIYSEELRETKRRHETRLV	sp|P02545|LMNA_HUMAN Prelamin-A/C OS=Homo sapiens OX=9606 GN=LMNA PE=1 SV=1	S	5.2561	1.1906	-4.0655	N/A	0.4167	N/A	N/A	N/A	15	-15	-15	0.4322	-15	-15	-15
LMNB2_HUMAN	LMNB2_HUMAN	LMNB2_HUMAN	175	EVELAAALSDKRGLESDVAELRAQLAKAEDG	sp|Q03252|LMNB2_HUMAN Lamin-B2 OS=Homo sapiens OX=9606 GN=LMNB2 PE=1 SV=4	S	0.3125	0.2019	-0.1106	1.2398	1.5068	0.309225	15	1.7616	15	15	2.2645	0.9915	N/A	0.6336	-15
LMO7_HUMAN	LMO7_HUMAN	LMO7_HUMAN	276	CSSDITLRGGREGFESDTDSEFTFKMQDYNK	sp|Q8WWI1|LMO7_HUMAN LIM domain only protein 7 OS=Homo sapiens OX=9606 GN=LMO7 PE=1 SV=3	S	5.8865	8.0489	2.1624	N/A	N/A	1.89328	-15	-15	-15	-15	N/A	-15	1.775	15	1.6004
LMO7_HUMAN	LMO7_HUMAN	LMO7_HUMAN	1461	NMTSSQRRSKKEQVPSGAELERQQILQEMRK	sp|Q8WWI1|LMO7_HUMAN LIM domain only protein 7 OS=Homo sapiens OX=9606 GN=LMO7 PE=1 SV=3	S	5.8865	8.0489	2.1624	4.2578	N/A	N/A	N/A	4.2883	15	N/A	15	15	N/A	15	N/A
LMTK2_HUMAN	LMTK2_HUMAN	LMTK2_HUMAN	1107	FTAGSQGSYRDSAYFSDNDSEPEKRSEEVPG	sp|Q8IWU2|LMTK2_HUMAN Serine/threonine-protein kinase LMTK2 OS=Homo sapiens OX=9606 GN=LMTK2 PE=1 SV=2	S	-2.3999	-3.4632	-1.0633	-0.2646	-1.6639	-1.35708	-15	-15	-0.3421	-15	-15	-1.7209	-0.9594	-1.5635	-1.37
LORF1_HUMAN	LORF1_HUMAN	LORF1_HUMAN	166	DYVKRPNLRLIGVPESDVENGTKLENTLQDI	sp|Q9UN81|LORF1_HUMAN LINE-1 retrotransposable element ORF1 protein OS=Homo sapiens OX=9606 GN=L1RE1 PE=1 SV=1	S	-3.8888	-10.4134	-6.5246	N/A	N/A	-3.47288	-15	-15	-15	-15	-15	-15	-3.8817	-3.5192	-3.7289
LPIN3_HUMAN	LPIN3_HUMAN	LPIN3_HUMAN	224	PPQASLSAGELTSPKSDSELEVRTPEPSPLR	sp|Q9BQK8|LPIN3_HUMAN Phosphatidate phosphatase LPIN3 OS=Homo sapiens OX=9606 GN=LPIN3 PE=1 SV=3	S	-1.6822	-5.463	-3.7808	N/A	N/A	N/A	N/A	N/A	N/A	-15	N/A	N/A	-15	N/A	N/A
LRBA_HUMAN	LRBA_HUMAN	LRBA_HUMAN	2064	NSENEILLEGDDDTLSSVDEKDLENLAGPVS	sp|P50851|LRBA_HUMAN Lipopolysaccharide-responsive and beige-like anchor protein OS=Homo sapiens OX=9606 GN=LRBA PE=1 SV=4	S	-0.7949	-0.6775	0.1174	-0.6634	1.98495	2.69058	-1.3313	-0.6252	-0.4253	15	1.8349	1.9485	15	2.5908	2.3826
LRC17_HUMAN	LRC17_HUMAN	LRC17_HUMAN	208	ESPQEQKNKKLRQIKSEQLCNEEEKEQLDPK	sp|Q8N6Y2|LRC17_HUMAN Leucine-rich repeat-containing protein 17 OS=Homo sapiens OX=9606 GN=LRRC17 PE=2 SV=1	S	N/A	N/A	N/A	-4.19345	-3.84685	0.388825	-15	N/A	-5.6877	N/A	-15	-4.1628	15	-15	1.5337
LRC47_HUMAN	LRC47_HUMAN	LRC47_HUMAN	518	MAEMKKYTLENKEEGSLSDTEADAVSGQLPD	sp|Q8N1G4|LRC47_HUMAN Leucine-rich repeat-containing protein 47 OS=Homo sapiens OX=9606 GN=LRRC47 PE=1 SV=1	S	-1.1411	0.6542	1.7953	N/A	N/A	N/A	15	15	15	15	15	15	N/A	N/A	N/A
LRC59_HUMAN	LRC59_HUMAN	LRC59_HUMAN	25	NLRDKLDGNELDLSLSDLNEVPVKELAALPK	sp|Q96AG4|LRC59_HUMAN Leucine-rich repeat-containing protein 59 OS=Homo sapiens OX=9606 GN=LRRC59 PE=1 SV=1	S	0.595	-0.0949	-0.6899	0.7726	1.49755	0.767175	15	0.4917	1.6702	15	0.9698	2.1245	N/A	0.6088	0.4631
LRRF2_HUMAN	LRRF2_HUMAN	LRRF2_HUMAN	373	EGRYMQGLKELKESLSEVEEKYKKAMVSNAQ	sp|Q9Y608|LRRF2_HUMAN Leucine-rich repeat flightless-interacting protein 2 OS=Homo sapiens OX=9606 GN=LRRFIP2 PE=1 SV=1	S	-0.3796	1.3877	1.7673	-1.51605	-0.60175	0.956525	-15	-1.6656	-1.2789	-15	-1.0223	-0.5872	0.7752	0.774	0.7005
LS14A_HUMAN	LS14A_HUMAN	LS14A_HUMAN	340	LEKQEKPVNGEDKGDSGVDTQNSEGNADEED	sp|Q8ND56|LS14A_HUMAN Protein LSM14 homolog A OS=Homo sapiens OX=9606 GN=LSM14A PE=1 SV=3	S	-0.6658	0.8701	1.5359	N/A	-1.63535	N/A	N/A	15	N/A	-15	15	-15	-15	N/A	-15
LS14A_HUMAN	LS14A_HUMAN	LS14A_HUMAN	374	PNCYYDKTKSFFDNISCDDNRERRPTWAEER	sp|Q8ND56|LS14A_HUMAN Protein LSM14 homolog A OS=Homo sapiens OX=9606 GN=LSM14A PE=1 SV=3	S	-0.6658	0.8701	1.5359	0.3441	-1.7768	-2.07868	0.2233	-0.0512	0.8445	-1.6221	-2.4121	-1.499	-1.7261	-2.2302	-2.3347
LSR_HUMAN	LSR_HUMAN	LSR_HUMAN	530	SNGGRSRAYMPPRSRSRDDLYDQDDSRDFPR	sp|Q86X29|LSR_HUMAN Lipolysis-stimulated lipoprotein receptor OS=Homo sapiens OX=9606 GN=LSR PE=1 SV=4	S	4.1842	-4.2801	-8.4643	N/A	N/A	N/A	N/A	N/A	N/A	-15	-15	-15	-15	-15	-15
LTV1_HUMAN	LTV1_HUMAN	LTV1_HUMAN	188	EEEGMDIQKSENEDDSEWEDVDDEKGDSNDD	sp|Q96GA3|LTV1_HUMAN Protein LTV1 homolog OS=Homo sapiens OX=9606 GN=LTV1 PE=1 SV=1	S	-1.2157	1.8245	3.0402	N/A	N/A	-1.12988	-15	-15	-15	-15	-15	-15	-1.3064	-0.5775	-0.515
LUZP1_HUMAN	LUZP1_HUMAN	LUZP1_HUMAN	659	LRCRVIKSSGREKPDSDDDLDIASLVTAKLV	sp|Q86V48|LUZP1_HUMAN Leucine zipper protein 1 OS=Homo sapiens OX=9606 GN=LUZP1 PE=1 SV=2	S	2.3147	5.2105	2.8958	1.5441	1.6808	0.178925	2.2024	1.3026	2.0666	1.3856	1.2455	2.3571	-0.6975	0.0736	0.2993
LYRIC_HUMAN	LYRIC_HUMAN	LYRIC_HUMAN	298	GGGWNEKSVKLSSQISAGEEKWNSVSPASAG	sp|Q86UE4|LYRIC_HUMAN Protein LYRIC OS=Homo sapiens OX=9606 GN=MTDH PE=1 SV=2	S	0.4004	-0.0645	-0.4649	0.342	-1.1062	-1.40598	0.7195	0.2148	0.4615	-1.0767	-1.3111	-1.2093	-1.6769	-1.3952	-1.662
LYRIC_HUMAN	LYRIC_HUMAN	LYRIC_HUMAN	426	SLLKSQEPIPDDQKVSDDDKEKGEGALPTGK	sp|Q86UE4|LYRIC_HUMAN Protein LYRIC OS=Homo sapiens OX=9606 GN=MTDH PE=1 SV=2	S	0.4004	-0.0645	-0.4649	-0.7248	-1.6288	-0.861775	-15	-15	-0.4867	-15	N/A	15	-0.8261	15	15
LYSM1_HUMAN	LYSM1_HUMAN	LYSM1_HUMAN	99	IPILTEPRDLFNGLDSEEEKDGEEKVHPSNS	sp|Q96S90|LYSM1_HUMAN LysM and putative peptidoglycan-binding domain-containing protein 1 OS=Homo sapiens OX=9606 GN=LYSMD1 PE=1 SV=1	S	-0.4565	-0.9373	-0.4808	-1.5025	1.3325	2.87723	-1.2742	-1.3166	-1.2644	15	0.9619	1.7113	15	2.4092	2.9845
M18BP_HUMAN	M18BP_HUMAN	M18BP_HUMAN	1116	GENSGIGKLFTNAVESLDEEEKDYYFSNSDS	sp|Q6P0N0|M18BP_HUMAN Mis18-binding protein 1 OS=Homo sapiens OX=9606 GN=MIS18BP1 PE=1 SV=1	S	0.7957	3.7413	2.9456	0.56835	1.28225	0.756125	0.8375	0.5502	-15	1.3708	0.9319	-15	0.6526	0.5124	0.5654
MA7D3_HUMAN	MA7D3_HUMAN	MA7D3_HUMAN	751	SSHDIYEEAEADNEESDKDSLNEMFPSAILN	sp|Q8IWC1|MA7D3_HUMAN MAP7 domain-containing protein 3 OS=Homo sapiens OX=9606 GN=MAP7D3 PE=1 SV=2	S	2.5383	3.0196	0.4813	N/A	N/A	N/A	N/A	15	15	N/A	15	15	N/A	N/A	N/A
MAGD2_HUMAN	MAGD2_HUMAN	MAGD2_HUMAN	190	KKARKVKHLDGEEDGSSDQSQASGTTGGRRV	sp|Q9UNF1|MAGD2_HUMAN Melanoma-associated antigen D2 OS=Homo sapiens OX=9606 GN=MAGED2 PE=1 SV=2	S	0.2086	-0.6107	-0.8193	3.1725	1.7304	-1.39988	-0.4831	3.1774	2.9869	-2.2002	1.533	1.4682	-1.5978	-1.5137	-1.5099
MAGD2_HUMAN	MAGD2_HUMAN	MAGD2_HUMAN	191	KARKVKHLDGEEDGSSDQSQASGTTGGRRVS	sp|Q9UNF1|MAGD2_HUMAN Melanoma-associated antigen D2 OS=Homo sapiens OX=9606 GN=MAGED2 PE=1 SV=2	S	0.2086	-0.6107	-0.8193	3.1725	1.7304	-1.39988	-0.4831	3.1774	2.9869	-2.2002	1.533	1.4682	-1.5978	-1.5137	-1.5099
MAK16_HUMAN	MAK16_HUMAN	MAK16_HUMAN	200	AFDKALEQQEAESDSSDTEEKDDDDDDEEDV	sp|Q9BXY0|MAK16_HUMAN Protein MAK16 homolog OS=Homo sapiens OX=9606 GN=MAK16 PE=1 SV=2	S	-0.5264	1.3294	1.8558	-0.63765	-2.168	-1.48813	-15	15	-0.8095	-15	-2.4623	-2.3178	1.7323	-15	-1.4995
MAN1_HUMAN	MAN1_HUMAN	MAN1_HUMAN	253	LWASRTVNGSRLVPYSCRENYSDSEEEDDDD	sp|Q9Y2U8|MAN1_HUMAN Inner nuclear membrane protein Man1 OS=Homo sapiens OX=9606 GN=LEMD3 PE=1 SV=2	S	1.4448	-0.2191	-1.6639	N/A	N/A	-1.33338	-15	-15	-15	-15	-15	-15	-1.3811	-1.5398	-1.2618
MAN1_HUMAN	MAN1_HUMAN	MAN1_HUMAN	144	PAAGSKVLLGFSSDESDVEASPRDQAGGGGR	sp|Q9Y2U8|MAN1_HUMAN Inner nuclear membrane protein Man1 OS=Homo sapiens OX=9606 GN=LEMD3 PE=1 SV=2	S	1.4448	-0.2191	-1.6639	2.0953	-1.1145	-3.16758	2.4573	2.292	2.2261	-0.8372	-1.5636	-1.2063	-3.1752	-3.7249	-3.4236
MAOX_HUMAN	MAOX_HUMAN	MAOX_HUMAN	92	DLQDRNEKLFYRVLTSDIEKFMPIVYTPTVG	sp|P48163|MAOX_HUMAN NADP-dependent malic enzyme OS=Homo sapiens OX=9606 GN=ME1 PE=1 SV=1	S	7.0192	-1.1646	-8.1838	N/A	-0.35735	N/A	N/A	N/A	15	-15	-15	15	-15	-15	N/A
MAP1A_HUMAN	MAP1A_HUMAN	MAP1A_HUMAN	667	VIEKAELEEMEEVHPSDEEEEDATKAEGFYQ	sp|P78559|MAP1A_HUMAN Microtubule-associated protein 1A OS=Homo sapiens OX=9606 GN=MAP1A PE=1 SV=6	S	-7.8674	-0.6524	7.215	N/A	N/A	N/A	-15	-15	-15	N/A	N/A	N/A	15	15	15
MAP1A_HUMAN	MAP1A_HUMAN	MAP1A_HUMAN	612	PEVPEEQGSKDRGLDSGAETEEEKDTWEEKK	sp|P78559|MAP1A_HUMAN Microtubule-associated protein 1A OS=Homo sapiens OX=9606 GN=MAP1A PE=1 SV=6	S	-7.8674	-0.6524	7.215	N/A	N/A	N/A	-15	-15	-15	N/A	N/A	N/A	15	15	15
MAP1A_HUMAN	MAP1A_HUMAN	MAP1A_HUMAN	2106	PSPKESGRSHWDDSTSDSELEKGAREQPEKE	sp|P78559|MAP1A_HUMAN Microtubule-associated protein 1A OS=Homo sapiens OX=9606 GN=MAP1A PE=1 SV=6	S	-7.8674	-0.6524	7.215	-6.5269	N/A	N/A	-5.3791	-15	-15	15	N/A	N/A	15	15	15
MAP2_HUMAN	MAP2_HUMAN	MAP2_HUMAN	29	LNGDLDPDDREEGAASTAEEAAKKKRRKKKK	sp|P50579|MAP2_HUMAN Methionine aminopeptidase 2 OS=Homo sapiens OX=9606 GN=METAP2 PE=1 SV=1	S	1.8753	1.1128	-0.7625	0.2466	-0.2942	-0.498575	15	15	0.4847	15	15	-0.2787	N/A	N/A	-0.7546
MATR3_HUMAN	MATR3_HUMAN	MATR3_HUMAN	766	ADDPNKDTSENADGQSDENKDDYTIPDEYRI	sp|P43243|MATR3_HUMAN Matrin-3 OS=Homo sapiens OX=9606 GN=MATR3 PE=1 SV=2	S	0.3403	0.6002	0.2599	-0.3919	-0.4264	0.007725	15	N/A	-15	-0.3269	-15	-15	-15	-15	-0.2483
MATR3_HUMAN	MATR3_HUMAN	MATR3_HUMAN	248	DSFFGETSHNYHKFDSEYERMGRGPGPLQER	sp|P43243|MATR3_HUMAN Matrin-3 OS=Homo sapiens OX=9606 GN=MATR3 PE=1 SV=2	S	0.3403	0.6002	0.2599	-0.2633	0.0465	0.352025	-0.1984	-0.388	-0.1457	-0.1997	-0.3731	0.1582	0.118	0.1456	0.3127
MATR3_HUMAN	MATR3_HUMAN	MATR3_HUMAN	747	ENGIKNEENTEPGAESSENADDPNKDTSENA	sp|P43243|MATR3_HUMAN Matrin-3 OS=Homo sapiens OX=9606 GN=MATR3 PE=1 SV=2	S	0.3403	0.6002	0.2599	0.4118	0.4892	0.119625	0.901	0.3486	-0.0717	1.0825	0.1311	0.2717	0.3008	-0.0868	0.3522
MAX_HUMAN	MAX_HUMAN	MAX_HUMAN	11	_____MSDNDDIEVESDEEQPRFQSAADKRA	sp|P61244|MAX_HUMAN Protein max OS=Homo sapiens OX=9606 GN=MAX PE=1 SV=1	S	-1.7037	1.5913	3.295	-1.2224	-1.5663	-0.301675	-1.0727	-1.3628	-1.8865	-1.6607	-2.0016	-2.515	-0.4687	-0.5081	-0.6197
MBB1A_HUMAN	MBB1A_HUMAN	MBB1A_HUMAN	734	AEDKSEEGEDNRSSESEEESEGEESEEEERD	sp|Q9BQG0|MBB1A_HUMAN Myb-binding protein 1A OS=Homo sapiens OX=9606 GN=MYBBP1A PE=1 SV=2	S	0.0851	1.3728	1.2877	N/A	N/A	N/A	N/A	N/A	N/A	-15	N/A	N/A	-15	N/A	N/A
MBB1A_HUMAN	MBB1A_HUMAN	MBB1A_HUMAN	738	SEEGEDNRSSESEEESEGEESEEEERDGDVD	sp|Q9BQG0|MBB1A_HUMAN Myb-binding protein 1A OS=Homo sapiens OX=9606 GN=MYBBP1A PE=1 SV=2	S	0.0851	1.3728	1.2877	3.7606	-1.5222	-5.24058	4.5641	3.5601	3.3956	-1.6438	-1.5638	-2.1098	-6.0886	-4.9932	-5.4966
MCAF1_HUMAN	MCAF1_HUMAN	MCAF1_HUMAN	496	QESSESLPKEAFLVLSDEEDISGEKDESEVI	sp|Q6VMQ6|MCAF1_HUMAN Activating transcription factor 7-interacting protein 1 OS=Homo sapiens OX=9606 GN=ATF7IP PE=1 SV=3	S	1.5184	-0.6224	-2.1408	N/A	N/A	N/A	15	15	15	15	15	15	N/A	N/A	N/A
MCCB_HUMAN	MCCB_HUMAN	MCCB_HUMAN	499	TITKDQRAREGKQFSSADEAALKEPIIKKFE	sp|Q9HCC0|MCCB_HUMAN Methylcrotonoyl-CoA carboxylase beta chain, mitochondrial OS=Homo sapiens OX=9606 GN=MCCC2 PE=1 SV=1	S	1.4958	-1.9498	-3.4456	0.91625	-2.4704	-3.34443	0.9234	N/A	-15	-2.3727	-15	-15	-3.1768	-15	-3.4771
MCM2_HUMAN	MCM2_HUMAN	MCM2_HUMAN	139	AGRGLGRMRRGLLYDSDEEDEERPARKRRQV	sp|P49736|MCM2_HUMAN DNA replication licensing factor MCM2 OS=Homo sapiens OX=9606 GN=MCM2 PE=1 SV=4	S	-0.1383	1.1746	1.3129	-0.6754	-0.5276	0.190025	-0.5411	-15	-15	-0.3846	-15	-15	0.2758	0.4419	-0.066
MCM3_HUMAN	MCM3_HUMAN	MCM3_HUMAN	711	QPDAKDGDSYDPYDFSDTEEEMPQVHTPKTA	sp|P25205|MCM3_HUMAN DNA replication licensing factor MCM3 OS=Homo sapiens OX=9606 GN=MCM3 PE=1 SV=3	S	-0.6493	0.8029	1.4522	-3.0111	-2.4447	0.608625	-0.449	4.4814	-3.2885	0.7032	-3.3562	-2.6627	1.2715	-7.7069	0.6346
MCM3_HUMAN	MCM3_HUMAN	MCM3_HUMAN	41	EEDQGIYQSKVRELISDNQYRLIVNVNDLRR	sp|P25205|MCM3_HUMAN DNA replication licensing factor MCM3 OS=Homo sapiens OX=9606 GN=MCM3 PE=1 SV=3	S	-0.6493	0.8029	1.4522	N/A	1.2207	N/A	N/A	15	N/A	-15	1.1578	-15	-15	-15	-15
MCM3_HUMAN	MCM3_HUMAN	MCM3_HUMAN	253	VGTYRCLPGKKGGYTSGTFRTVLIACNVKQM	sp|P25205|MCM3_HUMAN DNA replication licensing factor MCM3 OS=Homo sapiens OX=9606 GN=MCM3 PE=1 SV=3	S	-0.6493	0.8029	1.4522	0.5935	0.5675	0.016225	0.4773	-15	-15	0.4511	-15	-15	0.0931	-0.2391	-0.0179
MCM5_HUMAN	MCM5_HUMAN	MCM5_HUMAN	12	____MSGFDDPGIFYSDSFGGDAQADEGQAR	sp|P33992|MCM5_HUMAN DNA replication licensing factor MCM5 OS=Homo sapiens OX=9606 GN=MCM5 PE=1 SV=5	S	-0.4383	1.4531	1.8914	-1.45005	N/A	N/A	-2.115	-15	-0.0033	15	N/A	15	15	15	15
MCM6_HUMAN	MCM6_HUMAN	MCM6_HUMAN	758	LKRSELVNWYLKEIESEIDSEEELINKKRII	sp|Q14566|MCM6_HUMAN DNA replication licensing factor MCM6 OS=Homo sapiens OX=9606 GN=MCM6 PE=1 SV=1	S	-0.6097	0.7908	1.4005	-1.5723	3.3269	4.94142	-2.5607	-1.5938	-1.3342	2.7203	3.4069	3.3415	5.4003	5.1314	4.6845
MCM6_HUMAN	MCM6_HUMAN	MCM6_HUMAN	762	ELVNWYLKEIESEIDSEEELINKKRIIEKVI	sp|Q14566|MCM6_HUMAN DNA replication licensing factor MCM6 OS=Homo sapiens OX=9606 GN=MCM6 PE=1 SV=1	S	-0.6097	0.7908	1.4005	-1.3137	0.8142	2.17013	5.9442	-1.0949	-1.0756	0.4947	0.6103	1.0544	-5.3302	1.8359	2.1388
MCM7_HUMAN	MCM7_HUMAN	MCM7_HUMAN	309	SETYLEAHRIVKMNKSEDDESGAGELTREEL	sp|P33993|MCM7_HUMAN DNA replication licensing factor MCM7 OS=Homo sapiens OX=9606 GN=MCM7 PE=1 SV=4	S	-0.5637	1.0663	1.63	-0.57	1.3824	1.99462	-1.18	-0.4639	-0.8399	0.6939	1.7941	1.3979	1.9932	2.3887	2.2466
MCM7_HUMAN	MCM7_HUMAN	MCM7_HUMAN	314	EAHRIVKMNKSEDDESGAGELTREELRQIAE	sp|P33993|MCM7_HUMAN DNA replication licensing factor MCM7 OS=Homo sapiens OX=9606 GN=MCM7 PE=1 SV=4	S	-0.5637	1.0663	1.63	N/A	N/A	1.40412	-15	-15	N/A	-15	-15	N/A	1.2629	1.7624	N/A
MCRS1_HUMAN	MCRS1_HUMAN	MCRS1_HUMAN	282	QTVQPLPKGDQVLNFSDAEDLIDDSKLKDMR	sp|Q96EZ8|MCRS1_HUMAN Microspherule protein 1 OS=Homo sapiens OX=9606 GN=MCRS1 PE=1 SV=1	S	0.0042	1.3918	1.3876	-0.7211	N/A	N/A	-1.6827	-1.153	0.5905	15	15	15	15	15	15
MDC1_HUMAN	MDC1_HUMAN	MDC1_HUMAN	329	AEVHLERAQPFGFIDSDTDAEEERIPATPVV	sp|Q14676|MDC1_HUMAN Mediator of DNA damage checkpoint protein 1 OS=Homo sapiens OX=9606 GN=MDC1 PE=1 SV=3	S	-0.0814	-1.2308	-1.1494	N/A	N/A	N/A	N/A	N/A	15	N/A	N/A	15	N/A	N/A	N/A
MDC1_HUMAN	MDC1_HUMAN	MDC1_HUMAN	453	RVVLLQRSQTTTERDSDTDVEEEELPVENRE	sp|Q14676|MDC1_HUMAN Mediator of DNA damage checkpoint protein 1 OS=Homo sapiens OX=9606 GN=MDC1 PE=1 SV=3	S	-0.0814	-1.2308	-1.1494	N/A	N/A	N/A	-15	N/A	N/A	N/A	N/A	N/A	15	N/A	N/A
MDC1_HUMAN	MDC1_HUMAN	MDC1_HUMAN	299	PAGVILERSQPPGEDSDTDVDDDSRPPGRPA	sp|Q14676|MDC1_HUMAN Mediator of DNA damage checkpoint protein 1 OS=Homo sapiens OX=9606 GN=MDC1 PE=1 SV=3	S	-0.0814	-1.2308	-1.1494	N/A	N/A	N/A	N/A	N/A	N/A	-15	-15	-15	-15	-15	-15
MDHC_HUMAN	MDHC_HUMAN	MDHC_HUMAN	326	EKMDLTAKELTEEKESAFEFLSSA_______	sp|P40925|MDHC_HUMAN Malate dehydrogenase, cytoplasmic OS=Homo sapiens OX=9606 GN=MDH1 PE=1 SV=4	S	-0.1842	0.7053	0.8895	0.7458	2.521	1.81742	-15	-0.1639	-15	-15	2.0857	-15	2.6736	2.3803	0.9444
MDHC_HUMAN	MDHC_HUMAN	MDHC_HUMAN	332	AKELTEEKESAFEFLSSA_____________	sp|P40925|MDHC_HUMAN Malate dehydrogenase, cytoplasmic OS=Homo sapiens OX=9606 GN=MDH1 PE=1 SV=4	S	-0.1842	0.7053	0.8895	N/A	N/A	N/A	N/A	N/A	15	N/A	N/A	15	N/A	N/A	N/A
MDHC_HUMAN	MDHC_HUMAN	MDHC_HUMAN	333	KELTEEKESAFEFLSSA______________	sp|P40925|MDHC_HUMAN Malate dehydrogenase, cytoplasmic OS=Homo sapiens OX=9606 GN=MDH1 PE=1 SV=4	S	-0.1842	0.7053	0.8895	0.0217	2.194	2.21453	-15	0.2131	-0.099	-15	1.5551	1.8507	1.7317	1.4727	1.9585
MDHM_HUMAN	MDHM_HUMAN	MDHM_HUMAN	317	NLGIGKVSSFEEKMISDAIPELKASIKKGED	sp|P40926|MDHM_HUMAN Malate dehydrogenase, mitochondrial OS=Homo sapiens OX=9606 GN=MDH2 PE=1 SV=3	S	-0.0353	-0.5973	-0.562	1.05125	-0.82775	-1.83678	1.0939	0.1753	-15	-0.5074	-1.1675	-15	-1.482	-1.2121	-2.3452
MDN1_HUMAN	MDN1_HUMAN	MDN1_HUMAN	4752	MHDGELEEQEEDDEKSDSEGGDLDKHMGDLN	sp|Q9NU22|MDN1_HUMAN Midasin OS=Homo sapiens OX=9606 GN=MDN1 PE=1 SV=2	S	0.3585	1.2307	0.8722	0.5179	-0.1809	-0.656575	0.5317	-15	N/A	-0.006	-15	-15	-0.4184	-0.4801	-15
MDN1_HUMAN	MDN1_HUMAN	MDN1_HUMAN	3565	SGLYRYRSRNSRTALSEEEEEEREFRKQFPL	sp|Q9NU22|MDN1_HUMAN Midasin OS=Homo sapiens OX=9606 GN=MDN1 PE=1 SV=2	S	0.3585	1.2307	0.8722	3.6347	0.895	-2.69748	15	N/A	-15	1.7387	-15	-15	-15	-15	-3.0088
MED1_HUMAN	MED1_HUMAN	MED1_HUMAN	1463	PSHSKSPAYTPQNLDSESESGSSIAEKSYQN	sp|Q15648|MED1_HUMAN Mediator of RNA polymerase II transcription subunit 1 OS=Homo sapiens OX=9606 GN=MED1 PE=1 SV=4	S	-0.2399	1.3935	1.6334	0.6677	-0.9772	-1.60267	0.5825	-15	-15	-1.0014	-15	-15	-1.4646	-1.8091	-1.5035
MELPH_HUMAN	MELPH_HUMAN	MELPH_HUMAN	463	PGDPVQYNRTTDEELSELEDRVAVTASEVQQ	sp|Q9BV36|MELPH_HUMAN Melanophilin OS=Homo sapiens OX=9606 GN=MLPH PE=1 SV=1	S	2.5746	-3.8838	-6.4584	N/A	N/A	N/A	N/A	N/A	N/A	-15	-15	-15	-15	-15	-15
MEP50_HUMAN	MEP50_HUMAN	MEP50_HUMAN	185	VTCVAASPHKDSVFLSCSEDNRILLWDTRCP	sp|Q9BQA1|MEP50_HUMAN Methylosome protein 50 OS=Homo sapiens OX=9606 GN=WDR77 PE=1 SV=1	S	-0.2268	0.6225	0.8493	-0.0235	0.0262	0.091925	-0.8444	-15	0.5626	-0.0916	N/A	15	0.8721	15	15
MFAP1_HUMAN	MFAP1_HUMAN	MFAP1_HUMAN	80	KAKEQEAEPEEQEEDSSSDPRLRRLQNRISE	sp|P55081|MFAP1_HUMAN Microfibrillar-associated protein 1 OS=Homo sapiens OX=9606 GN=MFAP1 PE=1 SV=2	S	-0.4901	1.2682	1.7583	-1.1848	N/A	N/A	15	-0.9562	-1.0263	15	15	15	N/A	15	15
MFAP1_HUMAN	MFAP1_HUMAN	MFAP1_HUMAN	361	AFFMDEDEEVYKRDFSAPTLEDHFNKTILPK	sp|P55081|MFAP1_HUMAN Microfibrillar-associated protein 1 OS=Homo sapiens OX=9606 GN=MFAP1 PE=1 SV=2	S	-0.4901	1.2682	1.7583	-1.0971	3.1017	4.24102	-0.9594	-15	-0.6895	3.1624	-15	3.5408	4.2411	3.6921	4.2391
MFAP1_HUMAN	MFAP1_HUMAN	MFAP1_HUMAN	116	LARHRKIVEPEVVGESDSEVEGDAWRMERED	sp|P55081|MFAP1_HUMAN Microfibrillar-associated protein 1 OS=Homo sapiens OX=9606 GN=MFAP1 PE=1 SV=2	S	-0.4901	1.2682	1.7583	-0.51015	-0.68585	-0.133475	-0.3696	0.1001	-15	-1.0515	-0.4978	-15	-0.5626	-0.4672	1.3083
MFAP1_HUMAN	MFAP1_HUMAN	MFAP1_HUMAN	118	RHRKIVEPEVVGESDSEVEGDAWRMEREDSS	sp|P55081|MFAP1_HUMAN Microfibrillar-associated protein 1 OS=Homo sapiens OX=9606 GN=MFAP1 PE=1 SV=2	S	-0.4901	1.2682	1.7583	-0.51015	-0.68585	-0.133475	-0.3696	0.1001	-15	-1.0515	-0.4978	-15	-0.5626	-0.4672	1.3083
MFAP1_HUMAN	MFAP1_HUMAN	MFAP1_HUMAN	404	TKYTHLVDQDTTSFDSAWGQESAQNTKFFKQ	sp|P55081|MFAP1_HUMAN Microfibrillar-associated protein 1 OS=Homo sapiens OX=9606 GN=MFAP1 PE=1 SV=2	S	-0.4901	1.2682	1.7583	0.303	-0.142	-0.402775	0.8786	-15	-15	0.0882	-15	-15	-0.6711	-0.5367	0.0498
MGME1_HUMAN	MGME1_HUMAN	MGME1_HUMAN	343	YTEKKKNQNIQKPEYSE______________	sp|Q9BQP7|MGME1_HUMAN Mitochondrial genome maintenance exonuclease 1 OS=Homo sapiens OX=9606 GN=MGME1 PE=1 SV=1	S	2.0012	-2.7343	-4.7355	N/A	0.207	N/A	15	15	15	0.4386	-0.0002	0.2198	-15	-15	-15
MGN_HUMAN	MGN_HUMAN	MGN_HUMAN	3	_____________MESDFYLRYYVGHKGKFG	sp|P61326|MGN_HUMAN Protein mago nashi homolog OS=Homo sapiens OX=9606 GN=MAGOH PE=1 SV=1	S	-0.026	1.1131	1.1391	-0.8204	1.5844	2.44702	-0.951	-0.6206	-1.0625	15	1.4893	15	15	2.2406	15
MIC19_HUMAN	MIC19_HUMAN	MIC19_HUMAN	58	GSKSQRYSGAYGASVSDEELKRRVAEELALE	sp|Q9NX63|MIC19_HUMAN MICOS complex subunit MIC19 OS=Homo sapiens OX=9606 GN=CHCHD3 PE=1 SV=1	S	-0.3953	-1.0586	-0.6633	-0.8002	-1.7683	-0.925875	-1.1784	-0.6383	-15	-2.2498	-1.6112	-15	-0.9521	-0.8422	-0.9001
MIC60_HUMAN	MIC60_HUMAN	MIC60_HUMAN	507	DHLRDVLRVQEQELKSEFEQNLSEKLSEQEL	sp|Q16891|MIC60_HUMAN MICOS complex subunit MIC60 OS=Homo sapiens OX=9606 GN=IMMT PE=1 SV=1	S	-0.6462	-1.0707	-0.4245	-0.59765	-0.88045	-0.240575	N/A	-0.4938	-0.6038	-15	-0.979	-1.195	-15	-0.3545	-0.5824
MIER1_HUMAN	MIER1_HUMAN	MIER1_HUMAN	130	EENIKDSSGQEDETQSSNDDPSQSVASQDAQ	sp|Q8N108|MIER1_HUMAN Mesoderm induction early response protein 1 OS=Homo sapiens OX=9606 GN=MIER1 PE=1 SV=2	S	0.4814	2.0626	1.5812	0.65895	2.4364	1.81968	1.0146	0.1665	-15	15	1.7187	-15	15	1.6829	1.8658
MIER2_HUMAN	MIER2_HUMAN	MIER2_HUMAN	181	RFLADEDREPGSSASSDTEEDSLPANKCKKE	sp|Q8N344|MIER2_HUMAN Mesoderm induction early response protein 2 OS=Homo sapiens OX=9606 GN=MIER2 PE=1 SV=2	S	N/A	N/A	N/A	-2.19335	-1.32585	0.909725	15	-15	-15	-1.2839	N/A	-15	-15	15	1.0255
MIER3_HUMAN	MIER3_HUMAN	MIER3_HUMAN	53	TLEEEEMMDEGKNFSSEIEDLEKEGTMPLED	sp|Q7Z3K6|MIER3_HUMAN Mesoderm induction early response protein 3 OS=Homo sapiens OX=9606 GN=MIER3 PE=1 SV=2	S	-3.5964	-0.9171	2.6793	-2.87735	N/A	N/A	-15	15	15	N/A	15	15	15	N/A	N/A
MIER3_HUMAN	MIER3_HUMAN	MIER3_HUMAN	156	PRPLRSNTACDGDKESEVEDVETDSGNSPED	sp|Q7Z3K6|MIER3_HUMAN Mesoderm induction early response protein 3 OS=Homo sapiens OX=9606 GN=MIER3 PE=1 SV=2	S	-3.5964	-0.9171	2.6793	-2.6869	-0.3244	2.40473	-15	-2.8273	-15	-15	15	N/A	2.3745	15	15
MINT_HUMAN	MINT_HUMAN	MINT_HUMAN	1380	LRKRSVRDLEPGEVPSDSDEDGEHKSHSPRA	sp|Q96T58|MINT_HUMAN Msx2-interacting protein OS=Homo sapiens OX=9606 GN=SPEN PE=1 SV=1	S	-0.35	3.3399	3.6899	-0.6903	0.0732	0.805725	-0.2389	-0.594	-0.7042	-0.0253	-0.1254	2.5334	0.3329	0.5993	3.2464
MINT_HUMAN	MINT_HUMAN	MINT_HUMAN	1382	KRSVRDLEPGEVPSDSDEDGEHKSHSPRASA	sp|Q96T58|MINT_HUMAN Msx2-interacting protein OS=Homo sapiens OX=9606 GN=SPEN PE=1 SV=1	S	-0.35	3.3399	3.6899	-0.73275	-0.66815	0.106825	-15	-0.6445	-2.2606	-15	-0.595	-2.9763	0.087	0.1802	-0.7069
MINT_HUMAN	MINT_HUMAN	MINT_HUMAN	1333	EQMADMAKIKLSVLNSEDELNRWDSQMKQDA	sp|Q96T58|MINT_HUMAN Msx2-interacting protein OS=Homo sapiens OX=9606 GN=SPEN PE=1 SV=1	S	-0.35	3.3399	3.6899	0.2566	0.6388	0.424425	0.088	0.2506	-15	0.931	0.1357	-15	0.9623	0.0158	0.1684
MIRO2_HUMAN	MIRO2_HUMAN	MIRO2_HUMAN	205	TRIFRLSDQDLDQALSDEELNAFQKSCFGHP	sp|Q8IXI1|MIRO2_HUMAN Mitochondrial Rho GTPase 2 OS=Homo sapiens OX=9606 GN=RHOT2 PE=1 SV=2	S	1.1053	-1.4287	-2.534	-0.2722	3.4401	3.75452	-1.6022	-1.2226	-0.0341	15	2.9981	3.4819	15	4.3514	3.5248
MK07_HUMAN	MK07_HUMAN	MK07_HUMAN	562	ASGGPSTDPLAGLVLSDNDRSLLERWTRMAR	sp|Q13164|MK07_HUMAN Mitogen-activated protein kinase 7 OS=Homo sapiens OX=9606 GN=MAPK7 PE=1 SV=2	S	-0.1001	2.3945	2.4946	-1.8243	N/A	N/A	-2.7435	-2.0788	-1.3511	15	15	15	15	15	15
MK67I_HUMAN	MK67I_HUMAN	MK67I_HUMAN	247	GPTPVCTPTFLERRKSQVAELNDDDKDDEIV	sp|Q9BYG3|MK67I_HUMAN MKI67 FHA domain-interacting nucleolar phosphoprotein OS=Homo sapiens OX=9606 GN=NIFK PE=1 SV=1	S	-0.0347	2.5955	2.6302	-0.3237	-0.3356	0.030325	-0.4674	-0.3442	-15	-0.2802	-0.5529	-15	0.3065	-0.078	-0.0775
MLH1_HUMAN	MLH1_HUMAN	MLH1_HUMAN	477	RGPTSSNPRKRHREDSDVEMVEDDSRKEMTA	sp|P40692|MLH1_HUMAN DNA mismatch repair protein Mlh1 OS=Homo sapiens OX=9606 GN=MLH1 PE=1 SV=1	S	4.7922	0.7191	-4.0731	N/A	1.6717	N/A	15	15	15	15	1.573	1.3585	N/A	-15	-15
MMAB_HUMAN	MMAB_HUMAN	MMAB_HUMAN	247	GNQEKIYMKNDPSAESEGL____________	sp|Q96EY8|MMAB_HUMAN Corrinoid adenosyltransferase OS=Homo sapiens OX=9606 GN=MMAB PE=1 SV=1	S	0.0259	-1.4334	-1.4593	N/A	N/A	-0.471275	-15	-15	-15	-15	N/A	-15	0.0021	15	-0.7742
MO4L2_HUMAN	MO4L2_HUMAN	MO4L2_HUMAN	15	_MSSRKQGSQPRGQQSAEEENFKKPTRSNMQ	sp|Q15014|MO4L2_HUMAN Mortality factor 4-like protein 2 OS=Homo sapiens OX=9606 GN=MORF4L2 PE=1 SV=1	S	0.2713	1.2057	0.9344	0.9047	-0.6513	-1.51378	1.1569	1.1851	0.9732	-0.5402	-0.6658	-0.3774	-1.5778	-1.7202	-1.3418
MOES_HUMAN	MOES_HUMAN	MOES_HUMAN	576	QIRQGNTKQRIDEFESM______________	sp|P26038|MOES_HUMAN Moesin OS=Homo sapiens OX=9606 GN=MSN PE=1 SV=3	S	0.2261	4.342	4.1159	0.8636	N/A	N/A	0.7474	-15	-15	15	N/A	N/A	15	15	15
MORC2_HUMAN	MORC2_HUMAN	MORC2_HUMAN	779	FVVKEEKKDSNELSDSAGEEDSADLKRAQKD	sp|Q9Y6X9|MORC2_HUMAN ATPase MORC2 OS=Homo sapiens OX=9606 GN=MORC2 PE=1 SV=2	S	-0.1126	-0.9419	-0.8293	-0.088	-1.0241	-0.893875	0.6447	-15	-15	-1.1576	-15	-15	-1.683	-0.7611	-1.1499
MORC2_HUMAN	MORC2_HUMAN	MORC2_HUMAN	743	KLSPATPSRKRSVAVSDEEEVEEEAERRKER	sp|Q9Y6X9|MORC2_HUMAN ATPase MORC2 OS=Homo sapiens OX=9606 GN=MORC2 PE=1 SV=2	S	-0.1126	-0.9419	-0.8293	N/A	N/A	-1.35098	-15	-15	-15	-15	-15	-15	-1.3013	-1.5574	-0.9619
MOT4_HUMAN	MOT4_HUMAN	MOT4_HUMAN	436	VAAAEEEKLHKPPADSGVDLREVEHFLKAEP	sp|O15427|MOT4_HUMAN Monocarboxylate transporter 4 OS=Homo sapiens OX=9606 GN=SLC16A3 PE=1 SV=1	S	9.259	7.6118	-1.6472	N/A	N/A	N/A	N/A	15	N/A	N/A	15	N/A	N/A	N/A	N/A
MPP10_HUMAN	MPP10_HUMAN	MPP10_HUMAN	275	SSRNLKYKDFFDPVESDEDITNVHDDELDSN	sp|O00566|MPP10_HUMAN U3 small nucleolar ribonucleoprotein protein MPP10 OS=Homo sapiens OX=9606 GN=MPHOSPH10 PE=1 SV=2	S	-0.2608	0.9532	1.214	-0.0471	2.0662	2.15552	-0.2477	-0.3052	0.191	1.9762	2.1255	15	2.3432	2.5614	15
MPP10_HUMAN	MPP10_HUMAN	MPP10_HUMAN	242	NDEEEEDIDFFEDIDSDEDEGGLFGSKKLKS	sp|O00566|MPP10_HUMAN U3 small nucleolar ribonucleoprotein protein MPP10 OS=Homo sapiens OX=9606 GN=MPHOSPH10 PE=1 SV=2	S	-0.2608	0.9532	1.214	-0.3575	3.91	4.30972	-0.7843	-0.7646	1.5617	3.8296	15	15	4.7332	15	15
MPP10_HUMAN	MPP10_HUMAN	MPP10_HUMAN	171	SKSDLRKSPVFSDEDSDLDFDISKLEQQSKV	sp|O00566|MPP10_HUMAN U3 small nucleolar ribonucleoprotein protein MPP10 OS=Homo sapiens OX=9606 GN=MPHOSPH10 PE=1 SV=2	S	-0.2608	0.9532	1.214	-0.3484	0.4865	0.877125	-0.1311	-0.3268	-0.2912	0.8854	0.4377	0.3211	1.1358	0.8952	0.6211
MPP8_HUMAN	MPP8_HUMAN	MPP8_HUMAN	51	EDNDAAARGAEAFGDSEEDGEDVFEVEKILD	sp|Q99549|MPP8_HUMAN M-phase phosphoprotein 8 OS=Homo sapiens OX=9606 GN=MPHOSPH8 PE=1 SV=2	S	0.2576	-0.0386	-0.2962	-0.0871	-0.8907	-0.761375	0.0163	-0.0771	0.151	-0.3804	-1.1063	-0.8872	-0.2774	-0.8985	-1.0294
MPP8_HUMAN	MPP8_HUMAN	MPP8_HUMAN	403	GRRLSGEERGLWSTDSAEEDKETKRNESKEK	sp|Q99549|MPP8_HUMAN M-phase phosphoprotein 8 OS=Homo sapiens OX=9606 GN=MPHOSPH8 PE=1 SV=2	S	0.2576	-0.0386	-0.2962	N/A	N/A	-2.08443	N/A	-15	-15	-15	-15	-15	-15	-2.5255	-1.4427
MPP8_HUMAN	MPP8_HUMAN	MPP8_HUMAN	85	EGGKVLYKVRWKGYTSDDDTWEPEIHLEDCK	sp|Q99549|MPP8_HUMAN M-phase phosphoprotein 8 OS=Homo sapiens OX=9606 GN=MPHOSPH8 PE=1 SV=2	S	0.2576	-0.0386	-0.2962	-0.74015	0.28395	1.06632	N/A	15	-0.8396	-15	0.194	-0.0381	-15	-15	0.8103
MPP8_HUMAN	MPP8_HUMAN	MPP8_HUMAN	136	DIQRLSLNNDIFEANSDSDQQSETKEDTSPK	sp|Q99549|MPP8_HUMAN M-phase phosphoprotein 8 OS=Homo sapiens OX=9606 GN=MPHOSPH8 PE=1 SV=2	S	0.2576	-0.0386	-0.2962	-0.2705	0.1451	0.457825	-0.0454	-0.0722	-0.1925	0.2005	-0.4375	0.1606	0.3652	-0.2346	0.3619
MPRI_HUMAN	MPRI_HUMAN	MPRI_HUMAN	2409	KSVKALSSLHGDDQDSEDEVLTIPEVKVHSG	sp|P11717|MPRI_HUMAN Cation-independent mannose-6-phosphate receptor OS=Homo sapiens OX=9606 GN=IGF2R PE=1 SV=3	S	0.7701	2.5971	1.827	-0.3314	3.5978	3.97143	-0.8857	-0.4881	-0.0933	3.2182	2.8322	3.8831	4.2232	3.451	3.9852
MPRI_HUMAN	MPRI_HUMAN	MPRI_HUMAN	2484	QKTVSSTKLVSFHDDSDEDLLHI________	sp|P11717|MPRI_HUMAN Cation-independent mannose-6-phosphate receptor OS=Homo sapiens OX=9606 GN=IGF2R PE=1 SV=3	S	0.7701	2.5971	1.827	-0.9585	2.834	3.83472	-1.5671	-1.5956	-0.7204	2.4543	15	15	4.1407	15	15
MPZL1_HUMAN	MPZL1_HUMAN	MPZL1_HUMAN	221	SESLSPVKQAPRKSPSDTEGLVKSLPSGSHQ	sp|O95297|MPZL1_HUMAN Myelin protein zero-like protein 1 OS=Homo sapiens OX=9606 GN=MPZL1 PE=1 SV=1	S	9.7642	2.9971	-6.7671	N/A	N/A	N/A	N/A	N/A	N/A	-15	-15	-15	-15	-15	-15
MRCKA_HUMAN	MRCKA_HUMAN	MRCKA_HUMAN	1691	DQGSDAPARDFDGEDSDSPRHSTASNSSNLS	sp|Q5VT25|MRCKA_HUMAN Serine/threonine-protein kinase MRCK alpha OS=Homo sapiens OX=9606 GN=CDC42BPA PE=1 SV=1	S	0.6675	3.3689	2.7014	-0.6652	0.9576	1.66502	-0.8602	-15	-0.539	1.109	-15	1.1004	2.0885	0.8406	1.6482
MRP_HUMAN	MRP_HUMAN	MRP_HUMAN	135	SPTEEEQEQGEIGACSDEGTAQEGKAAATPE	sp|P49006|MRP_HUMAN MARCKS-related protein OS=Homo sapiens OX=9606 GN=MARCKSL1 PE=1 SV=2	S	-0.5948	-1.069	-0.4742	-0.4414	-0.7691	-0.285475	15	-15	N/A	-0.1765	-15	-15	-15	-0.4919	-15
MRP_HUMAN	MRP_HUMAN	MRP_HUMAN	165	ESQEPQAKGAEASAASEEEAGPQATEPSTPS	sp|P49006|MRP_HUMAN MARCKS-related protein OS=Homo sapiens OX=9606 GN=MARCKSL1 PE=1 SV=2	S	-0.5948	-1.069	-0.4742	N/A	N/A	-0.697475	-15	-15	-15	-15	-15	-15	-0.8177	-1.038	-0.5404
MRT4_HUMAN	MRT4_HUMAN	MRT4_HUMAN	235	DDLPESASESTEESDSEDDD___________	sp|Q9UKD2|MRT4_HUMAN mRNA turnover protein 4 homolog OS=Homo sapiens OX=9606 GN=MRTO4 PE=1 SV=2	S	0.5393	0.9503	0.411	N/A	N/A	-2.73908	-15	-15	-15	-15	-15	N/A	-2.7301	-3.053	15
MRT4_HUMAN	MRT4_HUMAN	MRT4_HUMAN	171	LGLPTALKRGVVTLLSDYEVCKEGDVLTPEQ	sp|Q9UKD2|MRT4_HUMAN mRNA turnover protein 4 homolog OS=Homo sapiens OX=9606 GN=MRTO4 PE=1 SV=2	S	0.5393	0.9503	0.411	0.5843	2.1764	1.63432	-0.5463	0.5934	0.5922	1.4186	1.8679	1.5596	2.0842	1.4052	0.9762
MSH6_HUMAN	MSH6_HUMAN	MSH6_HUMAN	935	KARKTGLITPKAGFDSDYDQALADIRENEQS	sp|P52701|MSH6_HUMAN DNA mismatch repair protein Msh6 OS=Homo sapiens OX=9606 GN=MSH6 PE=1 SV=2	S	6.3482	-0.1816	-6.5298	4.4665	2.9866	-1.43768	15	4.7479	15	2.6309	2.9847	2.8229	-15	-1.6325	-15
MSH6_HUMAN	MSH6_HUMAN	MSH6_HUMAN	274	GGSDVEFKPDTKEEGSSDEISSGVGDSESEG	sp|P52701|MSH6_HUMAN DNA mismatch repair protein Msh6 OS=Homo sapiens OX=9606 GN=MSH6 PE=1 SV=2	S	6.3482	-0.1816	-6.5298	N/A	N/A	N/A	N/A	N/A	N/A	N/A	-15	-15	N/A	-15	-15
MSH6_HUMAN	MSH6_HUMAN	MSH6_HUMAN	285	KEEGSSDEISSGVGDSESEGLNSPVKVARKR	sp|P52701|MSH6_HUMAN DNA mismatch repair protein Msh6 OS=Homo sapiens OX=9606 GN=MSH6 PE=1 SV=2	S	6.3482	-0.1816	-6.5298	N/A	N/A	-5.80368	N/A	N/A	-15	-15	-15	-15	-15	-15	-6.0597
MSH6_HUMAN	MSH6_HUMAN	MSH6_HUMAN	227	TTYVTDKSEEDNEIESEEEVQPKTQGSRRSS	sp|P52701|MSH6_HUMAN DNA mismatch repair protein Msh6 OS=Homo sapiens OX=9606 GN=MSH6 PE=1 SV=2	S	6.3482	-0.1816	-6.5298	4.6965	-1.0838	-5.73808	5.2206	4.2278	4.9346	-0.6954	-1.469	-1.181	-5.7967	-5.5661	-6.1068
MSH6_HUMAN	MSH6_HUMAN	MSH6_HUMAN	252	GSRRSSRQIKKRRVISDSESDIGGSDVEFKP	sp|P52701|MSH6_HUMAN DNA mismatch repair protein Msh6 OS=Homo sapiens OX=9606 GN=MSH6 PE=1 SV=2	S	6.3482	-0.1816	-6.5298	N/A	N/A	N/A	N/A	N/A	N/A	-15	-15	-15	-15	-15	-15
MSH6_HUMAN	MSH6_HUMAN	MSH6_HUMAN	261	KKRRVISDSESDIGGSDVEFKPDTKEEGSSD	sp|P52701|MSH6_HUMAN DNA mismatch repair protein Msh6 OS=Homo sapiens OX=9606 GN=MSH6 PE=1 SV=2	S	6.3482	-0.1816	-6.5298	N/A	N/A	-6.73763	N/A	-15	-15	-15	-15	-15	-15	-7.0634	-6.8961
MTFR1_HUMAN	MTFR1_HUMAN	MTFR1_HUMAN	331	MLKPTGKMKALIENVSDS_____________	sp|Q15390|MTFR1_HUMAN Mitochondrial fission regulator 1 OS=Homo sapiens OX=9606 GN=MTFR1 PE=1 SV=2	S	1.4752	-1.1941	-2.6693	N/A	N/A	N/A	N/A	N/A	N/A	-15	N/A	N/A	-15	N/A	N/A
MTFR1_HUMAN	MTFR1_HUMAN	MTFR1_HUMAN	333	KPTGKMKALIENVSDS_______________	sp|Q15390|MTFR1_HUMAN Mitochondrial fission regulator 1 OS=Homo sapiens OX=9606 GN=MTFR1 PE=1 SV=2	S	1.4752	-1.1941	-2.6693	N/A	N/A	-1.94648	-15	-15	-15	-15	N/A	N/A	-1.5752	15	15
MTREX_HUMAN	MTREX_HUMAN	MTREX_HUMAN	432	KKMVEEVFSNAIDCLSDEDKKLPQVEHVLPL	sp|P42285|MTREX_HUMAN Exosome RNA helicase MTR4 OS=Homo sapiens OX=9606 GN=MTREX PE=1 SV=3	S	0.8815	1.4942	0.6127	N/A	N/A	N/A	-15	-15	-15	N/A	N/A	N/A	15	15	15
MTRR_HUMAN	MTRR_HUMAN	MTRR_HUMAN	393	AIPKKAFLRALVDYTSDSAEKRRLQELCSKQ	sp|Q9UBK8|MTRR_HUMAN Methionine synthase reductase OS=Homo sapiens OX=9606 GN=MTRR PE=1 SV=4	S	2.1301	4.6276	2.4975	2.0999	1.6579	-0.399775	-15	2.0483	-15	N/A	1.2226	N/A	15	-0.695	15
MUTA_HUMAN	MUTA_HUMAN	MUTA_HUMAN	481	LRIEECAARRQARIDSGSEVIVGVNKYQLEK	sp|P22033|MUTA_HUMAN Methylmalonyl-CoA mutase, mitochondrial OS=Homo sapiens OX=9606 GN=MMUT PE=1 SV=4	S	-0.5226	-0.2638	0.2588	N/A	N/A	-2.57742	-15	-15	N/A	-15	-15	-15	-1.9421	-1.0855	-15
MY18A_HUMAN	MY18A_HUMAN	MY18A_HUMAN	1970	MVTKYQKRKNKLEGDSDVDSELEDRVDGVKS	sp|Q92614|MY18A_HUMAN Unconventional myosin-XVIIIa OS=Homo sapiens OX=9606 GN=MYO18A PE=1 SV=3	S	0.2208	3.1824	2.9616	N/A	N/A	N/A	15	15	15	15	15	15	N/A	N/A	N/A
MY18A_HUMAN	MY18A_HUMAN	MY18A_HUMAN	2020	SSSPTSYWKSLAPDRSDDEHDPLDNTSRPRY	sp|Q92614|MY18A_HUMAN Unconventional myosin-XVIIIa OS=Homo sapiens OX=9606 GN=MYO18A PE=1 SV=3	S	0.2208	3.1824	2.9616	0.3112	1.2107	0.941725	0.195	0.6041	0.4578	1.1235	1.1626	1.2798	1.0478	0.6892	0.8308
MY18A_HUMAN	MY18A_HUMAN	MY18A_HUMAN	2041	PLDNTSRPRYSHSYLSDSDTEAKLTETNA__	sp|Q92614|MY18A_HUMAN Unconventional myosin-XVIIIa OS=Homo sapiens OX=9606 GN=MYO18A PE=1 SV=3	S	0.2208	3.1824	2.9616	N/A	N/A	N/A	N/A	-15	N/A	N/A	N/A	N/A	N/A	15	N/A
MY18A_HUMAN	MY18A_HUMAN	MY18A_HUMAN	2043	DNTSRPRYSHSYLSDSDTEAKLTETNA____	sp|Q92614|MY18A_HUMAN Unconventional myosin-XVIIIa OS=Homo sapiens OX=9606 GN=MYO18A PE=1 SV=3	S	0.2208	3.1824	2.9616	-0.042	0.88605	0.970275	0.5568	-15	-0.413	1.2403	-15	15	0.8028	0.987	15
MYCB2_HUMAN	MYCB2_HUMAN	MYCB2_HUMAN	181	ISLAAASKNSVQSGESDSDEEEESKEPPIKL	sp|O75592|MYCB2_HUMAN E3 ubiquitin-protein ligase MYCBP2 OS=Homo sapiens OX=9606 GN=MYCBP2 PE=1 SV=4	S	0.2397	1.8709	1.6312	N/A	N/A	N/A	N/A	N/A	N/A	N/A	-15	N/A	N/A	-15	N/A
MYCB2_HUMAN	MYCB2_HUMAN	MYCB2_HUMAN	183	LAAASKNSVQSGESDSDEEEESKEPPIKLPK	sp|O75592|MYCB2_HUMAN E3 ubiquitin-protein ligase MYCBP2 OS=Homo sapiens OX=9606 GN=MYCBP2 PE=1 SV=4	S	0.2397	1.8709	1.6312	0.00505	0.1	0.137175	15	-15	0.2369	0.1843	N/A	0.2614	-15	15	0.0333
MYCPP_HUMAN	MYCPP_HUMAN	MYCPP_HUMAN	1099	KPPLRSKRDSLEKESSDDDTPFDGSNYLADK	sp|Q7Z401|MYCPP_HUMAN C-myc promoter-binding protein OS=Homo sapiens OX=9606 GN=DENND4A PE=1 SV=2	S	N/A	N/A	N/A	-0.4916	-0.1027	0.431125	-0.4677	-0.6457	-15	0.0086	-0.4944	-15	0.5956	0.282	0.329
MYCT_HUMAN	MYCT_HUMAN	MYCT_HUMAN	645	IRVKGSNYHLSDNDASDVE____________	sp|Q96QE2|MYCT_HUMAN Proton myo-inositol cotransporter OS=Homo sapiens OX=9606 GN=SLC2A13 PE=1 SV=3	S	N/A	N/A	N/A	N/A	4.785	N/A	15	N/A	15	5.0746	-15	15	-15	-15	N/A
MYH10_HUMAN	MYH10_HUMAN	MYH10_HUMAN	1956	SGRRQLHLEGASLELSDDDTESKTSDVNETQ	sp|P35580|MYH10_HUMAN Myosin-10 OS=Homo sapiens OX=9606 GN=MYH10 PE=1 SV=3	S	-1.9876	-0.1546	1.833	-2.46155	-1.38245	1.12133	-2.5782	-2.4133	-15	-1.8391	-1.6207	-15	0.8584	0.9233	1.1164
MYH14_HUMAN	MYH14_HUMAN	MYH14_HUMAN	1969	TRTVRQVFRLEEGVASDEEAEEAQPGSGPSP	sp|Q7Z406|MYH14_HUMAN Myosin-14 OS=Homo sapiens OX=9606 GN=MYH14 PE=1 SV=2	S	-0.206	-3.4889	-3.2829	N/A	N/A	N/A	N/A	N/A	N/A	-15	-15	-15	-15	-15	-15
MYH9_HUMAN	MYH9_HUMAN	MYH9_HUMAN	1943	FVVPRRMARKGAGDGSDEEVDGKADGAEAKP	sp|P35579|MYH9_HUMAN Myosin-9 OS=Homo sapiens OX=9606 GN=MYH9 PE=1 SV=4	S	-0.7855	4.8916	5.6771	0.9057	4.7022	3.83873	0.7895	-0.6535	2.3948	5.3327	15	3.8556	4.6625	15	1.4696
MYO9B_HUMAN	MYO9B_HUMAN	MYO9B_HUMAN	1992	KEDITYRLPELDPRGSDEENLDSETSASTES	sp|Q13459|MYO9B_HUMAN Unconventional myosin-IXb OS=Homo sapiens OX=9606 GN=MYO9B PE=1 SV=3	S	-0.7059	0.6908	1.3967	0.53535	0.9875	0.494375	-0.2308	15	0.8099	0.6042	15	15	0.9543	N/A	15
MYOF_HUMAN	MYOF_HUMAN	MYOF_HUMAN	1706	LSEDGSRIRYGGRDYSLDEFEANKILHQHLG	sp|Q9NZM1|MYOF_HUMAN Myoferlin OS=Homo sapiens OX=9606 GN=MYOF PE=1 SV=1	S	3.5733	0.7415	-2.8318	N/A	0.434	N/A	N/A	15	N/A	-15	0.5098	-15	-15	-15	-15
MYOF_HUMAN	MYOF_HUMAN	MYOF_HUMAN	1460	EKEEEIVDWWSKFYASSGEHEKCGQYIQKGY	sp|Q9NZM1|MYOF_HUMAN Myoferlin OS=Homo sapiens OX=9606 GN=MYOF PE=1 SV=1	S	3.5733	0.7415	-2.8318	N/A	N/A	N/A	15	15	15	15	15	15	N/A	N/A	N/A
MYPN_HUMAN	MYPN_HUMAN	MYPN_HUMAN	928	MNEIEFRLERTPVDESDDEIQHDEIPTGKCI	sp|Q86TC9|MYPN_HUMAN Myopalladin OS=Homo sapiens OX=9606 GN=MYPN PE=1 SV=2	S	9.1984	8.4411	-0.7573	N/A	N/A	N/A	N/A	15	N/A	N/A	15	N/A	N/A	N/A	N/A
MYPT1_HUMAN	MYPT1_HUMAN	MYPT1_HUMAN	365	KDESSCSSEEDEEDDSESEAETDKTKPLASV	sp|O14974|MYPT1_HUMAN Protein phosphatase 1 regulatory subunit 12A OS=Homo sapiens OX=9606 GN=PPP1R12A PE=1 SV=1	S	1.5062	0.1781	-1.3281	1.8716	-2.3161	-4.14547	2.0649	1.8464	1.492	-2.0859	-3.1181	-2.3616	-4.0315	-4.8338	-3.8448
MYPT1_HUMAN	MYPT1_HUMAN	MYPT1_HUMAN	367	ESSCSSEEDEEDDSESEAETDKTKPLASVTN	sp|O14974|MYPT1_HUMAN Protein phosphatase 1 regulatory subunit 12A OS=Homo sapiens OX=9606 GN=PPP1R12A PE=1 SV=1	S	1.5062	0.1781	-1.3281	N/A	-2.8574	N/A	15	N/A	N/A	-2.4209	-15	-15	-15	-15	-15
MYPT1_HUMAN	MYPT1_HUMAN	MYPT1_HUMAN	509	LAYVAPTIPRRLASTSDIEEKENRDSSSLRT	sp|O14974|MYPT1_HUMAN Protein phosphatase 1 regulatory subunit 12A OS=Homo sapiens OX=9606 GN=PPP1R12A PE=1 SV=1	S	1.5062	0.1781	-1.3281	0.9952	-1.9289	-2.88187	1.391	0.7958	1.0539	-1.5867	-2.1809	-1.9134	-2.8584	-2.846	-2.9585
MYPT1_HUMAN	MYPT1_HUMAN	MYPT1_HUMAN	871	SFWTQDSDENEQEQQSDTEEGSNKKETQTDS	sp|O14974|MYPT1_HUMAN Protein phosphatase 1 regulatory subunit 12A OS=Homo sapiens OX=9606 GN=PPP1R12A PE=1 SV=1	S	1.5062	0.1781	-1.3281	2.3214	-2.21825	-4.49743	15	2.8296	-15	-2.5686	-2.0243	-15	-15	-4.7232	-4.317
NAA15_HUMAN	NAA15_HUMAN	NAA15_HUMAN	856	PGYEEDMKITVNGDSSAEAEELANEI_____	sp|Q9BXJ9|NAA15_HUMAN N-alpha-acetyltransferase 15, NatA auxiliary subunit OS=Homo sapiens OX=9606 GN=NAA15 PE=1 SV=1	S	-1.0644	0.644	1.7084	-1.17005	N/A	N/A	-15	N/A	-0.9733	N/A	N/A	15	15	N/A	15
NAA30_HUMAN	NAA30_HUMAN	NAA30_HUMAN	39	EPRCPFPAGAALACCSEDEEDDEEHEGGGSR	sp|Q147X3|NAA30_HUMAN N-alpha-acetyltransferase 30 OS=Homo sapiens OX=9606 GN=NAA30 PE=1 SV=1	S	-3.4483	-0.0926	3.3557	N/A	N/A	0.004225	-15	-15	-15	-15	-15	-15	-0.5348	-0.0469	-0.1947
NACA_HUMAN	NACA_HUMAN	NACA_HUMAN;NACAM_HUMAN	166;2029	SNIQENTQTPTVQEESEEEEVDETGVEVKDI	sp|Q13765|NACA_HUMAN Nascent polypeptide-associated complex subunit alpha OS=Homo sapiens OX=9606 GN=NACA PE=1 SV=1;sp|E9PAV3|NACAM_HUMAN Nascent polypeptide-associated complex subunit alpha, muscle-specific form OS=Homo sapiens OX=9606 GN=NACA PE=1 SV=1	S	N/A	N/A	N/A	-0.5742	3.4839	4.10032	-0.7483	-15	-15	3.7141	-15	-15	4.5817	3.7913	3.8325
NADAP_HUMAN	NADAP_HUMAN	NADAP_HUMAN	712	THFKETQTHENMSQLSEEEQNKDYQDCSKTT	sp|Q9BWU0|NADAP_HUMAN Kanadaptin OS=Homo sapiens OX=9606 GN=SLC4A1AP PE=1 SV=1	S	-0.1136	0.0229	0.1365	0.517	0.8312	0.356425	1.2819	0.6591	0.7339	1.0025	15	0.8844	-0.1601	15	0.1593
NADAP_HUMAN	NADAP_HUMAN	NADAP_HUMAN	312	KQQQILLEKKMLGEDSDEEEEMDTSERKINA	sp|Q9BWU0|NADAP_HUMAN Kanadaptin OS=Homo sapiens OX=9606 GN=SLC4A1AP PE=1 SV=1	S	-0.1136	0.0229	0.1365	-0.1819	-1.1489	-0.924775	0.6374	-0.4913	-0.6871	-1.0903	-1.5545	-1.8767	-1.6084	-0.9325	-1.1808
NADAP_HUMAN	NADAP_HUMAN	NADAP_HUMAN	466	RKRKAKNWEDEDFYDSDDDTFLDRTGLIEKK	sp|Q9BWU0|NADAP_HUMAN Kanadaptin OS=Homo sapiens OX=9606 GN=SLC4A1AP PE=1 SV=1	S	-0.1136	0.0229	0.1365	0.4756	3.2913	2.85792	0.7846	0.7862	0.7137	2.6995	3.6538	3.3068	2.0342	2.9983	2.6019
NAF1_HUMAN	NAF1_HUMAN	NAF1_HUMAN	315	SWKNDQEPPPEALDFSDDEKEKEAKQRKKSQ	sp|Q96HR8|NAF1_HUMAN H/ACA ribonucleoprotein complex non-core subunit NAF1 OS=Homo sapiens OX=9606 GN=NAF1 PE=1 SV=2	S	-0.7986	2.8207	3.6193	-1.8694	0.5015	2.41312	-1.6811	-1.7866	-1.8065	0.5239	0.2894	0.7912	2.3243	2.2067	2.6065
NAT10_HUMAN	NAT10_HUMAN	NAT10_HUMAN	934	VAAKDVVMEPTMKTLSDDLDEAAKEFQEKHK	sp|Q9H0A0|NAT10_HUMAN RNA cytidine acetyltransferase OS=Homo sapiens OX=9606 GN=NAT10 PE=1 SV=2	S	-0.302	1.7974	2.0994	N/A	N/A	-0.243775	-15	-15	-15	-15	-15	-15	0.0684	-0.0245	-0.4022
NAV1_HUMAN	NAV1_HUMAN	NAV1_HUMAN	199	PLSKAPEAAVSEDGKSDDELLSSKAKAQKSS	sp|Q8NEY1|NAV1_HUMAN Neuron navigator 1 OS=Homo sapiens OX=9606 GN=NAV1 PE=1 SV=2	S	N/A	N/A	N/A	N/A	N/A	-4.48278	N/A	N/A	-15	-15	-15	-15	-15	-15	-4.7388
NBAS_HUMAN	NBAS_HUMAN	NBAS_HUMAN	473	RLETRAGEEDEGEEDSDSDYEISAKARYFGY	sp|A2RRP1|NBAS_HUMAN Neuroblastoma-amplified sequence OS=Homo sapiens OX=9606 GN=NBAS PE=1 SV=2	S	-1.2744	-0.0881	1.1863	N/A	N/A	N/A	-15	-15	-15	N/A	N/A	N/A	15	15	15
NBAS_HUMAN	NBAS_HUMAN	NBAS_HUMAN	475	ETRAGEEDEGEEDSDSDYEISAKARYFGYIK	sp|A2RRP1|NBAS_HUMAN Neuroblastoma-amplified sequence OS=Homo sapiens OX=9606 GN=NBAS PE=1 SV=2	S	-1.2744	-0.0881	1.1863	N/A	-1.1778	N/A	N/A	N/A	15	N/A	N/A	-1.1623	N/A	N/A	-15
NC2B_HUMAN	NC2B_HUMAN	NC2B_HUMAN	4	____________MASSSGNDDDLTIPRAAIN	sp|Q01658|NC2B_HUMAN Protein Dr1 OS=Homo sapiens OX=9606 GN=DR1 PE=1 SV=1	S	-0.8002	1.8689	2.6691	N/A	N/A	N/A	N/A	N/A	-15	N/A	N/A	N/A	N/A	N/A	15
NCBP3_HUMAN	NCBP3_HUMAN	NCBP3_HUMAN	575	TKKVDHRAPGAEEDDSELQRAWGALIKEKEQ	sp|Q53F19|NCBP3_HUMAN Nuclear cap-binding protein subunit 3 OS=Homo sapiens OX=9606 GN=NCBP3 PE=1 SV=2	S	-0.4095	-0.7308	-0.3213	-0.3474	-0.2289	0.160725	0.0744	-0.4878	-0.3469	-0.0173	-0.6642	-0.0399	0.0276	-0.0457	0.3158
NCOR1_HUMAN	NCOR1_HUMAN	NCOR1_HUMAN	2436	EREPAPLLSAQYETLSDSDD___________	sp|O75376|NCOR1_HUMAN Nuclear receptor corepressor 1 OS=Homo sapiens OX=9606 GN=NCOR1 PE=1 SV=2	S	0.343	2.568	2.225	0.0755	-0.0515	-0.084775	-0.1153	0.1816	0.396	0.6438	-0.3374	-0.036	0.8784	-0.3883	-0.4232
NCOR1_HUMAN	NCOR1_HUMAN	NCOR1_HUMAN	388	IARSEHEISEIIDGLSEQENNEKQMRQLSVI	sp|O75376|NCOR1_HUMAN Nuclear receptor corepressor 1 OS=Homo sapiens OX=9606 GN=NCOR1 PE=1 SV=2	S	0.343	2.568	2.225	1.1475	1.588	0.482725	1.0313	N/A	N/A	1.8182	-15	-15	0.9062	-15	-15
NCOR2_HUMAN	NCOR2_HUMAN	NCOR2_HUMAN	2511	DEEPKPLLCSQYETLSDSE____________	sp|Q9Y618|NCOR2_HUMAN Nuclear receptor corepressor 2 OS=Homo sapiens OX=9606 GN=NCOR2 PE=1 SV=3	S	0.0734	0.6612	0.5878	N/A	0.03095	N/A	15	15	15	0.3363	-0.6937	15	-15	-15	N/A
NDE1_HUMAN	NDE1_HUMAN	NDE1_HUMAN;NDEL1_HUMAN	154;155	EQRLNQAIERNAFLESELDEKENLLESVQRL	sp|Q9NXR1|NDE1_HUMAN Nuclear distribution protein nudE homolog 1 OS=Homo sapiens OX=9606 GN=NDE1 PE=1 SV=3;sp|Q9GZM8|NDEL1_HUMAN Nuclear distribution protein nudE-like 1 OS=Homo sapiens OX=9606 GN=NDEL1 PE=1 SV=1	S	-2.9411	0.2461	3.1872	-0.8176	0.395	1.25482	-0.9421	-15	N/A	0.6252	N/A	N/A	1.6866	15	N/A
NDK8_HUMAN	NDK8_HUMAN	NDK8_HUMAN;NDKB_HUMAN	105;120	RGDFCIQVGRNIIHGSDSVKSAEKEISLRFK	sp|O60361|NDK8_HUMAN Putative nucleoside diphosphate kinase OS=Homo sapiens OX=9606 GN=NME2P1 PE=5 SV=1;sp|P22392|NDKB_HUMAN Nucleoside diphosphate kinase B OS=Homo sapiens OX=9606 GN=NME2 PE=1 SV=1	S	N/A	N/A	N/A	4.7539	-0.3656	-5.07728	-15	15	15	-15	15	-0.4523	-4.9282	N/A	-15
NDK8_HUMAN	NDK8_HUMAN	NDK8_HUMAN;NDKB_HUMAN	129;144	EISLRFKPEELVDYKSCAHDWVYE_______	sp|O60361|NDK8_HUMAN Putative nucleoside diphosphate kinase OS=Homo sapiens OX=9606 GN=NME2P1 PE=5 SV=1;sp|P22392|NDKB_HUMAN Nucleoside diphosphate kinase B OS=Homo sapiens OX=9606 GN=NME2 PE=1 SV=1	S	N/A	N/A	N/A	0.97	-0.9563	-1.88408	1.6155	-15	-15	-0.7261	-15	-15	-2.2223	-1.6042	-0.9974
NDKA_HUMAN	NDKA_HUMAN	NDKA_HUMAN	120	RGDFCIQVGRNIIHGSDSVESAEKEIGLWFH	sp|P15531|NDKA_HUMAN Nucleoside diphosphate kinase A OS=Homo sapiens OX=9606 GN=NME1 PE=1 SV=1	S	0.0764	0.3881	0.3117	0.8918	-0.252	-1.10158	0.4627	1.4977	0.7273	-0.5408	0.8189	-0.2365	-0.8842	-0.5481	-0.955
NDKA_HUMAN	NDKA_HUMAN	NDKA_HUMAN	122	DFCIQVGRNIIHGSDSVESAEKEIGLWFHPE	sp|P15531|NDKA_HUMAN Nucleoside diphosphate kinase A OS=Homo sapiens OX=9606 GN=NME1 PE=1 SV=1	S	0.0764	0.3881	0.3117	1.1448	-0.6286	-1.73118	-15	-15	15	-15	N/A	15	-0.9066	15	N/A
NED4L_HUMAN	NED4L_HUMAN	NED4L_HUMAN	13	___MATGLGEPVYGLSEDEGESRILRVKVVS	sp|Q96PU5|NED4L_HUMAN E3 ubiquitin-protein ligase NEDD4-like OS=Homo sapiens OX=9606 GN=NEDD4L PE=1 SV=2	S	2.611	1.4604	-1.1506	2.6893	0.5366	-2.11047	15	2.7436	2.9642	-0.0263	0.2856	0.56	-15	-2.3273	-2.3954
NELFE_HUMAN	NELFE_HUMAN	NELFE_HUMAN	115	EKGPVPTFQPFQRSISADDDLQESSRRPQRK	sp|P18615|NELFE_HUMAN Negative elongation factor E OS=Homo sapiens OX=9606 GN=NELFE PE=1 SV=3	S	0.1612	0.9627	0.8015	N/A	-1.1489	N/A	15	N/A	N/A	-1.0904	-15	-15	-15	-15	-15
NEMF_HUMAN	NEMF_HUMAN	NEMF_HUMAN	747	QSGRDELNEELIQEESSEDEGEYEEVRKDQD	sp|O60524|NEMF_HUMAN Nuclear export mediator factor NEMF OS=Homo sapiens OX=9606 GN=NEMF PE=1 SV=4	S	2.4248	1.2152	-1.2096	N/A	0.3177	N/A	15	15	N/A	15	-0.1474	-15	N/A	-15	-15
NEMF_HUMAN	NEMF_HUMAN	NEMF_HUMAN	748	SGRDELNEELIQEESSEDEGEYEEVRKDQDS	sp|O60524|NEMF_HUMAN Nuclear export mediator factor NEMF OS=Homo sapiens OX=9606 GN=NEMF PE=1 SV=4	S	2.4248	1.2152	-1.2096	N/A	0.3177	N/A	15	15	N/A	15	-0.1474	-15	N/A	-15	-15
NEMF_HUMAN	NEMF_HUMAN	NEMF_HUMAN	417	QTNHVTMLLRNPYLLSEEEDDDVDGDVNVEK	sp|O60524|NEMF_HUMAN Nuclear export mediator factor NEMF OS=Homo sapiens OX=9606 GN=NEMF PE=1 SV=4	S	2.4248	1.2152	-1.2096	0.62155	N/A	N/A	0.4535	-15	1.4554	15	N/A	15	15	15	15
NEPR1_HUMAN	NEPR1_HUMAN	NEPR1_HUMAN	3	_____________MNSLEQAEDLKAFERRLT	sp|Q8N9A8|NEPR1_HUMAN Nuclear envelope phosphatase-regulatory subunit 1 OS=Homo sapiens OX=9606 GN=CNEP1R1 PE=1 SV=1	S	N/A	N/A	N/A	N/A	N/A	0.495525	N/A	-15	N/A	N/A	N/A	-15	N/A	15	-15
NEST_HUMAN	NEST_HUMAN	NEST_HUMAN	1418	WDRDGESDGFADEEESGEEGEEDQEEGREPG	sp|P48681|NEST_HUMAN Nestin OS=Homo sapiens OX=9606 GN=NES PE=1 SV=2	S	N/A	N/A	N/A	N/A	1.5242	N/A	N/A	15	N/A	-15	15	N/A	-15	N/A	N/A
NEUA_HUMAN	NEUA_HUMAN	NEUA_HUMAN	376	MGLCWKEVAYLGNEVSDEECLKRVGLSGAPA	sp|Q8NFW8|NEUA_HUMAN N-acylneuraminate cytidylyltransferase OS=Homo sapiens OX=9606 GN=CMAS PE=1 SV=2	S	-0.7327	-1.1326	-0.3999	-1.0926	-0.8598	0.275025	-1.1243	-15	-0.6475	-1.1056	-15	-0.6152	0.138	0.101	0.0411
NEXN_HUMAN	NEXN_HUMAN	NEXN_HUMAN	80	REWNRRKQEIKEMLASDDEEDVSSKVEKAYV	sp|Q0ZGT2|NEXN_HUMAN Nexilin OS=Homo sapiens OX=9606 GN=NEXN PE=1 SV=1	S	6.3697	7.7205	1.3508	N/A	N/A	N/A	15	15	N/A	15	15	N/A	N/A	N/A	N/A
NFX1_HUMAN	NFX1_HUMAN	NFX1_HUMAN	998	SDSLKEDARKDLKFVSDVEKEMETLVEAVNK	sp|Q12986|NFX1_HUMAN Transcriptional repressor NF-X1 OS=Homo sapiens OX=9606 GN=NFX1 PE=1 SV=2	S	0.6781	2.7309	2.0528	N/A	0.8894	N/A	15	15	15	0.7254	15	15	-15	N/A	N/A
NGDN_HUMAN	NGDN_HUMAN	NGDN_HUMAN	214	RALSSSVIRELKEQYSDAPEEIRDARHPHVT	sp|Q8NEJ9|NGDN_HUMAN Neuroguidin OS=Homo sapiens OX=9606 GN=NGDN PE=1 SV=1	S	-0.4968	0.7163	1.2131	-0.0886	0.2258	0.356625	0.3106	-0.306	-15	0.5206	-0.0351	-15	0.3293	0.4016	0.1414
NGDN_HUMAN	NGDN_HUMAN	NGDN_HUMAN	142	PLRFKPHPSNMMSKLSSEDEEEDEAEDDQSE	sp|Q8NEJ9|NGDN_HUMAN Neuroguidin OS=Homo sapiens OX=9606 GN=NGDN PE=1 SV=1	S	-0.4968	0.7163	1.2131	-0.66295	-0.22765	0.477525	15	-0.071	-0.5367	15	0.023	-0.2776	N/A	0.2247	0.2679
NGDN_HUMAN	NGDN_HUMAN	NGDN_HUMAN	143	LRFKPHPSNMMSKLSSEDEEEDEAEDDQSEA	sp|Q8NEJ9|NGDN_HUMAN Neuroguidin OS=Homo sapiens OX=9606 GN=NGDN PE=1 SV=1	S	-0.4968	0.7163	1.2131	-0.4908	-0.1145	0.418525	0.3266	-0.0503	-0.435	0.4758	0.0311	-0.3411	0.2685	0.2121	0.1027
NGLY1_HUMAN	NGLY1_HUMAN	NGLY1_HUMAN	267	KCGGQTRSRDRSLLPSDDELKWGAKEVEDHY	sp|Q96IV0|NGLY1_HUMAN Peptide-N(4)-(N-acetyl-beta-glucosaminyl)asparagine amidase OS=Homo sapiens OX=9606 GN=NGLY1 PE=1 SV=1	S	-4.8849	1.9789	6.8638	N/A	N/A	1.22652	-15	-15	-15	-15	-15	-15	1.4508	1.0201	1.5138
NGRN_HUMAN	NGRN_HUMAN	NGRN_HUMAN	41	GVAGPGPIGREPDPDSDWEPEERELQEVEST	sp|Q9NPE2|NGRN_HUMAN Neugrin OS=Homo sapiens OX=9606 GN=NGRN PE=1 SV=2	S	N/A	N/A	N/A	N/A	N/A	N/A	N/A	N/A	-15	N/A	N/A	N/A	N/A	N/A	15
NHRF1_HUMAN	NHRF1_HUMAN	NHRF1_HUMAN	290	EAALESPRPALVRSASSDTSEELNSQDSPPK	sp|O14745|NHRF1_HUMAN Na(+)/H(+) exchange regulatory cofactor NHE-RF1 OS=Homo sapiens OX=9606 GN=SLC9A3R1 PE=1 SV=4	S	-0.9639	-3.669	-2.7051	0.4494	N/A	N/A	15	N/A	0.5269	15	N/A	15	N/A	N/A	15
NHS_HUMAN	NHS_HUMAN	NHS_HUMAN	415	KTISGIPRRVQQEIDSDESPVARERNVIVHT	sp|Q6T4R5|NHS_HUMAN Nance-Horan syndrome protein OS=Homo sapiens OX=9606 GN=NHS PE=1 SV=2	S	N/A	N/A	N/A	N/A	1.6424	N/A	15	15	15	1.454	1.475	1.4907	-15	-15	-15
NIPBL_HUMAN	NIPBL_HUMAN	NIPBL_HUMAN	2491	KRKERKSSPSKENESSDSEEEVSRPRKSRKR	sp|Q6KC79|NIPBL_HUMAN Nipped-B-like protein OS=Homo sapiens OX=9606 GN=NIPBL PE=1 SV=2	S	1.3152	2.3564	1.0412	0.5832	1.9849	1.44392	15	15	0.4642	15	1.7994	15	N/A	-15	15
NIPBL_HUMAN	NIPBL_HUMAN	NIPBL_HUMAN	2513	SRPRKSRKRVDSDSDSDSEDDINSVMKCLPE	sp|Q6KC79|NIPBL_HUMAN Nipped-B-like protein OS=Homo sapiens OX=9606 GN=NIPBL PE=1 SV=2	S	1.3152	2.3564	1.0412	N/A	-0.4572	N/A	15	N/A	N/A	-0.227	-15	-15	-15	-15	-15
NIT2_HUMAN	NIT2_HUMAN	NIT2_HUMAN	244	GEVLAKAGTEEAIVYSDIDLKKLAEIRQQIP	sp|Q9NQR4|NIT2_HUMAN Omega-amidase NIT2 OS=Homo sapiens OX=9606 GN=NIT2 PE=1 SV=1	S	0.3246	0.8066	0.482	0.15355	1.11425	1.00292	-0.3172	-15	0.7071	0.5613	-15	1.4452	0.9978	0.9783	0.7469
NJMU_HUMAN	NJMU_HUMAN	NJMU_HUMAN	18	PSLQESMDGDEKELESSEEGGSAEERRLEPP	sp|Q9HAS0|NJMU_HUMAN Protein Njmu-R1 OS=Homo sapiens OX=9606 GN=C17orf75 PE=1 SV=2	S	-1.7867	0.2611	2.0478	-1.5187	-0.0935	1.46742	-1.4288	-1.6591	-1.9228	-0.3652	-0.5288	-0.2014	1.1829	1.261	1.7302
NKAP_HUMAN	NKAP_HUMAN	NKAP_HUMAN;NKAPL_HUMAN	375;362	RRMEAVRLRKENQIYSADEKRALASFNQEER	sp|Q8N5F7|NKAP_HUMAN NF-kappa-B-activating protein OS=Homo sapiens OX=9606 GN=NKAP PE=1 SV=1;sp|Q5M9Q1|NKAPL_HUMAN NKAP-like protein OS=Homo sapiens OX=9606 GN=NKAPL PE=1 SV=3	S	-0.992	-0.9081	0.0839	-0.368	-0.8248	-0.414575	-0.0372	-0.3558	-0.5772	-0.7635	-0.8136	-0.8441	-0.607	-0.3271	-0.2581
NKAP_HUMAN	NKAP_HUMAN	NKAP_HUMAN	157	APEVWGLSPKNPEPDSDEHTPVEDEEPKKST	sp|Q8N5F7|NKAP_HUMAN NF-kappa-B-activating protein OS=Homo sapiens OX=9606 GN=NKAP PE=1 SV=1	S	-0.992	-0.9081	0.0839	-1.4002	-1.1354	0.307025	-0.6595	-1.0807	-1.6456	-1.0473	-0.5875	-1.5024	-0.2685	0.6239	0.152
NKAP1_HUMAN	NKAP1_HUMAN	NKAP1_HUMAN	183	KQKKSKKEATDITADSSSEFSEETGASGTRK	sp|Q6ZUT1|NKAP1_HUMAN Uncharacterized protein NKAPD1 OS=Homo sapiens OX=9606 GN=NKAPD1 PE=1 SV=2	S	-1.8236	3.3705	5.1941	N/A	N/A	0.973825	-15	-15	-15	-15	-15	-15	0.5	1.1171	0.8279
NKTR_HUMAN	NKTR_HUMAN	NKTR_HUMAN	463	CRRHKQTKKRRILIPSDIESSKSSTRRMKSS	sp|P30414|NKTR_HUMAN NK-tumor recognition protein OS=Homo sapiens OX=9606 GN=NKTR PE=1 SV=2	S	0.3607	0.6653	0.3046	0.59265	-0.13785	-0.688275	0.5325	0.4644	-15	0.1672	-0.648	N/A	-0.246	-0.9817	15
NMD3_HUMAN	NMD3_HUMAN	NMD3_HUMAN	468	RKNVNIYRDSAIPVESDTDDEGAPRISLAEM	sp|Q96D46|NMD3_HUMAN 60S ribosomal export protein NMD3 OS=Homo sapiens OX=9606 GN=NMD3 PE=1 SV=1	S	1.5964	1.5514	-0.045	0.85075	-1.46535	-2.27387	1.004	0.808	-15	-1.3635	-1.7755	-15	-2.2482	-2.4528	-2.4917
NOA1_HUMAN	NOA1_HUMAN	NOA1_HUMAN	419	HQRLKKDSTQAEEDLSEQEQNQLNVLKKHGY	sp|Q8NC60|NOA1_HUMAN Nitric oxide-associated protein 1 OS=Homo sapiens OX=9606 GN=NOA1 PE=1 SV=2	S	-0.3505	1.7509	2.1014	0.6719	N/A	N/A	-0.0028	0.6971	1.2166	15	15	15	15	15	15
NOB1_HUMAN	NOB1_HUMAN	NOB1_HUMAN	201	EEEEEENGFEDRKDDSDDDGGGWITPSNIKQ	sp|Q9ULX3|NOB1_HUMAN RNA-binding protein NOB1 OS=Homo sapiens OX=9606 GN=NOB1 PE=1 SV=1	S	-0.1705	3.4712	3.6417	0.2273	1.1638	0.978725	0.9573	0.3642	-0.9059	1.1618	1.4694	1.1793	0.3238	1.2359	2.094
NOB1_HUMAN	NOB1_HUMAN	NOB1_HUMAN	184	HELQELLIDRGEDVPSEEEEEEENGFEDRKD	sp|Q9ULX3|NOB1_HUMAN RNA-binding protein NOB1 OS=Homo sapiens OX=9606 GN=NOB1 PE=1 SV=1	S	-0.1705	3.4712	3.6417	N/A	N/A	0.964425	-15	-15	-15	-15	-15	-15	1.2049	1.0051	0.7565
NOC2L_HUMAN	NOC2L_HUMAN	NOC2L_HUMAN	672	KDEDRKQFKDLFDLNSSEEDDTEGFSERGIL	sp|Q9Y3T9|NOC2L_HUMAN Nucleolar complex protein 2 homolog OS=Homo sapiens OX=9606 GN=NOC2L PE=1 SV=4	S	1.2964	1.8232	0.5268	0.61085	2.90405	2.33542	0.0935	0.4453	-15	3.0359	2.7997	-15	3.0617	2.4851	1.8402
NOC2L_HUMAN	NOC2L_HUMAN	NOC2L_HUMAN	673	DEDRKQFKDLFDLNSSEEDDTEGFSERGILR	sp|Q9Y3T9|NOC2L_HUMAN Nucleolar complex protein 2 homolog OS=Homo sapiens OX=9606 GN=NOC2L PE=1 SV=4	S	1.2964	1.8232	0.5268	1.3637	N/A	N/A	0.7775	1.0289	-15	15	15	N/A	15	15	15
NOC3L_HUMAN	NOC3L_HUMAN	NOC3L_HUMAN	115	MKDLGQRVSFLTRDLSSSEPVHAKKRKHERI	sp|Q8WTT2|NOC3L_HUMAN Nucleolar complex protein 3 homolog OS=Homo sapiens OX=9606 GN=NOC3L PE=1 SV=1	S	0.6069	1.9889	1.382	0.5477	0.1544	-0.351075	0.9785	0.6011	0.7119	-0.1173	-0.0871	0.1491	-0.9765	-0.5575	-0.554
NOG1_HUMAN	NOG1_HUMAN	NOG1_HUMAN	300	IVVANKCDVKRIAELSEDDQKIFTDLQSEGF	sp|Q9BZE4|NOG1_HUMAN Nucleolar GTP-binding protein 1 OS=Homo sapiens OX=9606 GN=GTPBP4 PE=1 SV=3	S	0.1296	0.7866	0.657	-0.36185	0.39235	0.796425	15	-15	-0.1692	-0.1726	-15	0.517	-15	0.8338	0.695
NOL10_HUMAN	NOL10_HUMAN	NOL10_HUMAN	551	EEPEGKPSDAESSESSDDEKAWVEEVRKQRR	sp|Q9BSC4|NOL10_HUMAN Nucleolar protein 10 OS=Homo sapiens OX=9606 GN=NOL10 PE=1 SV=1	S	-0.2179	1.6036	1.8215	2.17205	N/A	N/A	N/A	3.0591	1.3827	N/A	15	15	N/A	15	15
NOL8_HUMAN	NOL8_HUMAN	NOL8_HUMAN	35	SEADLQNQFSRFGEVSDVEIITRKDDQGNPQ	sp|Q76FK4|NOL8_HUMAN Nucleolar protein 8 OS=Homo sapiens OX=9606 GN=NOL8 PE=1 SV=1	S	-0.0375	1.836	1.8735	-0.342	1.3376	1.72183	-1.0831	-0.0718	-0.3878	1.6038	0.9617	1.3531	2.8062	1.1642	1.7497
NOL8_HUMAN	NOL8_HUMAN	NOL8_HUMAN	890	TDDRFRMDSRFLETDSEEEQEEVNEKKTAEE	sp|Q76FK4|NOL8_HUMAN Nucleolar protein 8 OS=Homo sapiens OX=9606 GN=NOL8 PE=1 SV=1	S	-0.0375	1.836	1.8735	1.3136	-1.8851	-3.15648	-15	N/A	15	-15	N/A	15	-2.733	N/A	N/A
NOL8_HUMAN	NOL8_HUMAN	NOL8_HUMAN	378	HDSDDDIMRNDREYDSGDTDEIIAMKKNVAK	sp|Q76FK4|NOL8_HUMAN Nucleolar protein 8 OS=Homo sapiens OX=9606 GN=NOL8 PE=1 SV=1	S	-0.0375	1.836	1.8735	0.4335	0.7277	0.336425	0.4739	0.1182	-15	1.0582	0.0917	-15	0.7036	0.1042	0.0812
NOL8_HUMAN	NOL8_HUMAN	NOL8_HUMAN	304	ETAKKRNSISDDDTDSEDELRMMIAKEENLQ	sp|Q76FK4|NOL8_HUMAN Nucleolar protein 8 OS=Homo sapiens OX=9606 GN=NOL8 PE=1 SV=1	S	-0.0375	1.836	1.8735	N/A	N/A	-3.41868	-15	N/A	N/A	-15	-15	-15	-2.998	-15	-15
NOL8_HUMAN	NOL8_HUMAN	NOL8_HUMAN	365	SLIGLGIKNRVSCHDSDDDIMRNDREYDSGD	sp|Q76FK4|NOL8_HUMAN Nucleolar protein 8 OS=Homo sapiens OX=9606 GN=NOL8 PE=1 SV=1	S	-0.0375	1.836	1.8735	1.68035	3.01225	1.37413	2.3428	1.7992	-15	1.9508	3.1849	-15	-0.2727	1.5164	1.1181
NOLC1_HUMAN	NOLC1_HUMAN	NOLC1_HUMAN	698	RGGSISVQVNSIKFDSE______________	sp|Q14978|NOLC1_HUMAN Nucleolar and coiled-body phosphoprotein 1 OS=Homo sapiens OX=9606 GN=NOLC1 PE=1 SV=2	S	-0.3703	1.4115	1.7818	0.23	3.5701	3.38232	0.1138	-0.0443	1.1523	3.8003	2.4119	3.8804	3.8058	2.5869	2.7369
NOLC1_HUMAN	NOLC1_HUMAN	NOLC1_HUMAN	637	SSPFRRVREEEIEVDSRVADNSFDAKRGAAG	sp|Q14978|NOLC1_HUMAN Nucleolar and coiled-body phosphoprotein 1 OS=Homo sapiens OX=9606 GN=NOLC1 PE=1 SV=2	S	-0.3703	1.4115	1.7818	-0.3964	1.561	1.99962	0.1537	-15	-0.2898	15	-15	1.3243	15	1.9947	1.6229
NOM1_HUMAN	NOM1_HUMAN	NOM1_HUMAN	280	GDVEKEKKAQEAEAQSEDDDEDTEEEQGEEK	sp|Q5C9Z4|NOM1_HUMAN Nucleolar MIF4G domain-containing protein 1 OS=Homo sapiens OX=9606 GN=NOM1 PE=1 SV=1	S	-5.0225	-3.4485	1.574	-1.1367	-0.6637	0.515225	-0.6413	-1.3748	-1.6155	-1.1081	-0.6294	-1.0331	-0.3475	0.8761	0.5912
NOM1_HUMAN	NOM1_HUMAN	NOM1_HUMAN	57	LKRLKLAVEEFVHATSEGEAPGGCEGRGAPV	sp|Q5C9Z4|NOM1_HUMAN Nucleolar MIF4G domain-containing protein 1 OS=Homo sapiens OX=9606 GN=NOM1 PE=1 SV=1	S	-5.0225	-3.4485	1.574	N/A	N/A	0.981025	-15	-15	-15	-15	-15	-15	1.4045	0.7131	0.8408
NOP14_HUMAN	NOP14_HUMAN	NOP14_HUMAN	146	GQSLADIEKHNDIVDSDSDAEDRGTLSAELT	sp|P78316|NOP14_HUMAN Nucleolar protein 14 OS=Homo sapiens OX=9606 GN=NOP14 PE=1 SV=3	S	-0.662	1.3611	2.0231	-1.76665	-2.41165	-0.602775	-3.2149	-15	1.9905	-4.1138	-15	-0.8283	-0.7796	-0.1226	-2.81
NOP14_HUMAN	NOP14_HUMAN	NOP14_HUMAN	148	SLADIEKHNDIVDSDSDAEDRGTLSAELTAA	sp|P78316|NOP14_HUMAN Nucleolar protein 14 OS=Homo sapiens OX=9606 GN=NOP14 PE=1 SV=3	S	-0.662	1.3611	2.0231	-1.16705	1.5692	2.77848	-0.5062	-1.3009	-15	-1.0589	15	-15	-0.4334	15	5.4814
NOP2_HUMAN	NOP2_HUMAN	NOP2_HUMAN	36	QKGAETELVRFLPAVSDENSKRLSSRARKRA	sp|P46087|NOP2_HUMAN Probable 28S rRNA (cytosine(4447)-C(5))-methyltransferase OS=Homo sapiens OX=9606 GN=NOP2 PE=1 SV=2	S	-0.1273	0.8921	1.0194	-0.8642	0.1901	1.09652	-0.6451	-0.7949	-15	0.164	0.0417	-15	0.9284	0.9673	0.8985
NOP53_HUMAN	NOP53_HUMAN	NOP53_HUMAN	16	MAAGGSGVGGKRSSKSDADSGFLGLRPTSVD	sp|Q9NZM5|NOP53_HUMAN Ribosome biogenesis protein NOP53 OS=Homo sapiens OX=9606 GN=NOP53 PE=1 SV=2	S	-0.0288	0.6964	0.7252	-0.0659	1.3366	1.44473	-0.3976	-0.3134	0.1722	3.1815	0.866	1.3521	3.6984	1.3101	1.1887
NOP53_HUMAN	NOP53_HUMAN	NOP53_HUMAN	79	LEDVRLQERTSGGLLSEAPNEKLFFVDTGSK	sp|Q9NZM5|NOP53_HUMAN Ribosome biogenesis protein NOP53 OS=Homo sapiens OX=9606 GN=NOP53 PE=1 SV=2	S	-0.0288	0.6964	0.7252	-0.7556	-0.2164	0.581425	0.1268	-1.2389	-15	0.0126	-0.8181	-15	0.0051	0.5515	0.4464
NOP56_HUMAN	NOP56_HUMAN	NOP56_HUMAN	519	SKPKKKKSFSKEELMSSDLEETAGSTSIPKR	sp|O00567|NOP56_HUMAN Nucleolar protein 56 OS=Homo sapiens OX=9606 GN=NOP56 PE=1 SV=4	S	0.1652	1.153	0.9878	N/A	N/A	0.137975	-15	N/A	-15	-15	-15	N/A	0.3399	-15	15
NOP56_HUMAN	NOP56_HUMAN	NOP56_HUMAN	520	KPKKKKSFSKEELMSSDLEETAGSTSIPKRK	sp|O00567|NOP56_HUMAN Nucleolar protein 56 OS=Homo sapiens OX=9606 GN=NOP56 PE=1 SV=4	S	0.1652	1.153	0.9878	-0.5149	0.9821	1.53923	-0.0887	-0.6553	-0.688	1.6047	0.5468	0.5513	1.8127	1.3328	1.2481
NOP56_HUMAN	NOP56_HUMAN	NOP56_HUMAN	570	GSKKKRKFSKEEPVSSGPEEAVGKSSSKKKK	sp|O00567|NOP56_HUMAN Nucleolar protein 56 OS=Homo sapiens OX=9606 GN=NOP56 PE=1 SV=4	S	0.1652	1.153	0.9878	N/A	N/A	-0.013675	-15	N/A	-15	-15	-15	-15	-0.1549	-15	-0.0033
NOP58_HUMAN	NOP58_HUMAN	NOP58_HUMAN	502	KKKRGKKKHIKEEPLSEEEPCTSTAIASPEK	sp|Q9Y2X3|NOP58_HUMAN Nucleolar protein 58 OS=Homo sapiens OX=9606 GN=NOP58 PE=1 SV=1	S	0.052	1.4865	1.4345	0.2009	0.3141	0.155425	0.324	-0.1042	0.1466	0.0299	0.0629	0.2725	-0.1748	0.2978	0.1347
NOTC2_HUMAN	NOTC2_HUMAN	NOTC2_HUMAN	1778	GPQPKKVKAEDEALLSEEDDPIDRRPWTQQH	sp|Q04721|NOTC2_HUMAN Neurogenic locus notch homolog protein 2 OS=Homo sapiens OX=9606 GN=NOTCH2 PE=1 SV=3	S	3.4398	0.0033	-3.4365	0.6932	-0.4816	-1.13258	1.1082	0.6199	0.9075	-0.2514	-0.8793	-0.4122	-1.2403	-1.3685	-1.3109
NP1L1_HUMAN	NP1L1_HUMAN	NP1L1_HUMAN	10	______MADIDNKEQSELDQDLDDVEEVEEE	sp|P55209|NP1L1_HUMAN Nucleosome assembly protein 1-like 1 OS=Homo sapiens OX=9606 GN=NAP1L1 PE=1 SV=1	S	-0.6002	0.3495	0.9497	0.4805	4.8787	4.44042	0.5704	-0.5151	0.7186	15	4.9393	4.5543	15	5.5851	3.8445
NP1L4_HUMAN	NP1L4_HUMAN	NP1L4_HUMAN	7	_________MADHSFSDGVPSDSVEAAKNAS	sp|Q99733|NP1L4_HUMAN Nucleosome assembly protein 1-like 4 OS=Homo sapiens OX=9606 GN=NAP1L4 PE=1 SV=1	S	-1.0094	0.0353	1.0447	-1.4578	-0.7211	0.778925	-15	-15	-1.2197	-15	-15	-0.7595	0.8558	0.6057	0.469
NP1L4_HUMAN	NP1L4_HUMAN	NP1L4_HUMAN	125	ITGDVEPTDAESEWHSENEEEEKLAGDMKSK	sp|Q99733|NP1L4_HUMAN Nucleosome assembly protein 1-like 4 OS=Homo sapiens OX=9606 GN=NAP1L4 PE=1 SV=1	S	-1.0094	0.0353	1.0447	N/A	-1.1439	N/A	15	N/A	15	-0.4742	N/A	-1.5679	-15	N/A	-15
NPAT_HUMAN	NPAT_HUMAN	NPAT_HUMAN	1173	ESFHKATANKENELCSDVERQKNPENSKLSI	sp|Q14207|NPAT_HUMAN Protein NPAT OS=Homo sapiens OX=9606 GN=NPAT PE=1 SV=3	S	N/A	N/A	N/A	-0.48665	0.5315	1.06037	-0.3729	15	-0.5068	0.5953	0.2744	0.547	1.0875	-15	1.0626
NPM_HUMAN	NPM_HUMAN	NPM_HUMAN	125	HISGQHLVAVEEDAESEDEEEEDVKLLSISG	sp|P06748|NPM_HUMAN Nucleophosmin OS=Homo sapiens OX=9606 GN=NPM1 PE=1 SV=2	S	0.0366	0.4483	0.4117	-0.4066	1.5012	1.95002	-2.146	0.9975	-0.0047	1.6745	2.6104	1.3925	3.9398	1.7436	1.406
NPM_HUMAN	NPM_HUMAN	NPM_HUMAN	70	DELHIVEAEAMNYEGSPIKVTLATLKMSVQP	sp|P06748|NPM_HUMAN Nucleophosmin OS=Homo sapiens OX=9606 GN=NPM1 PE=1 SV=2	S	0.0366	0.4483	0.4117	0.5224	2.2507	1.77053	-0.0188	-0.406	0.7605	1.962	1.7227	3.9041	2.1001	2.2594	3.1524
NPM_HUMAN	NPM_HUMAN	NPM_HUMAN	242	SFKKQEKTPKTPKGPSSVEDIKAKMQASIEK	sp|P06748|NPM_HUMAN Nucleophosmin OS=Homo sapiens OX=9606 GN=NPM1 PE=1 SV=2	S	0.0366	0.4483	0.4117	0.1665	-0.4778	-0.602075	-0.2216	0.8717	0.1588	-1.0292	0.5857	-0.4623	-0.6883	-0.1553	-0.6123
NQO2_HUMAN	NQO2_HUMAN	NQO2_HUMAN	197	FKVLAPQISFAPEIASEEERKGMVAAWSQRL	sp|P16083|NQO2_HUMAN Ribosyldihydronicotinamide dehydrogenase [quinone] OS=Homo sapiens OX=9606 GN=NQO2 PE=1 SV=5	S	3.4635	5.2329	1.7694	2.1243	N/A	N/A	1.4804	2.3143	2.8	15	15	15	15	15	15
NRBP_HUMAN	NRBP_HUMAN	NRBP_HUMAN	2	______________MSEGESQTVLSSGSDPK	sp|Q9UHY1|NRBP_HUMAN Nuclear receptor-binding protein OS=Homo sapiens OX=9606 GN=NRBP1 PE=1 SV=1	S	0.0447	-1.3028	-1.3475	-0.0296	-2.04	-1.96818	-0.1458	N/A	N/A	-1.8098	N/A	N/A	-1.5447	N/A	N/A
NRDC_HUMAN	NRDC_HUMAN	NRDC_HUMAN	313	LMIRDAIDREVEAVDSEYQLARPSDANRKEM	sp|O43847|NRDC_HUMAN Nardilysin OS=Homo sapiens OX=9606 GN=NRDC PE=1 SV=3	S	0.9699	2.2112	1.2413	N/A	N/A	0.382425	N/A	-15	N/A	N/A	N/A	-15	N/A	15	-15
NRDC_HUMAN	NRDC_HUMAN	NRDC_HUMAN	96	LGADESEEEGRRGSLSNAGDPEIVKSPSDPK	sp|O43847|NRDC_HUMAN Nardilysin OS=Homo sapiens OX=9606 GN=NRDC PE=1 SV=3	S	0.9699	2.2112	1.2413	0.8241	1.08535	0.303475	1.2629	0.9129	0.8945	15	1.2036	0.7765	15	0.4214	-0.1092
NRDC_HUMAN	NRDC_HUMAN	NRDC_HUMAN	86	DLGENSRVARLGADESEEEGRRGSLSNAGDP	sp|O43847|NRDC_HUMAN Nardilysin OS=Homo sapiens OX=9606 GN=NRDC PE=1 SV=3	S	0.9699	2.2112	1.2413	1.3684	2.1229	0.796725	1.6868	1.1974	1.2394	2.3531	15	15	0.7856	15	15
NSF_HUMAN	NSF_HUMAN	NSF_HUMAN	437	ADVDIKELAVETKNFSGAELEGLVRAAQSTA	sp|P46459|NSF_HUMAN Vesicle-fusing ATPase OS=Homo sapiens OX=9606 GN=NSF PE=1 SV=3	S	-0.5184	0.0414	0.5598	N/A	0.9535	N/A	N/A	15	15	-15	15	0.6935	-15	N/A	-15
NSRP1_HUMAN	NSRP1_HUMAN	NSRP1_HUMAN	33	QLHPVLQKPSVFGNDSDDDDETSVSESLQRE	sp|Q9H0G5|NSRP1_HUMAN Nuclear speckle splicing regulatory protein 1 OS=Homo sapiens OX=9606 GN=NSRP1 PE=1 SV=1	S	1.1629	1.5691	0.4062	-2.30925	-0.98125	1.37022	0.923	-15	-4.4995	1.4747	-15	-3.6303	0.671	1.3662	0.878
NSRP1_HUMAN	NSRP1_HUMAN	NSRP1_HUMAN	254	KVEENPDADSDFDAKSSADDEIEETRVNCRR	sp|Q9H0G5|NSRP1_HUMAN Nuclear speckle splicing regulatory protein 1 OS=Homo sapiens OX=9606 GN=NSRP1 PE=1 SV=1	S	1.1629	1.5691	0.4062	-0.229	0.765	1.03622	-0.2309	-15	-15	1.0755	-15	-15	1.4257	0.4582	0.8888
NSRP1_HUMAN	NSRP1_HUMAN	NSRP1_HUMAN	255	VEENPDADSDFDAKSSADDEIEETRVNCRRE	sp|Q9H0G5|NSRP1_HUMAN Nuclear speckle splicing regulatory protein 1 OS=Homo sapiens OX=9606 GN=NSRP1 PE=1 SV=1	S	1.1629	1.5691	0.4062	N/A	N/A	N/A	N/A	N/A	15	N/A	N/A	15	N/A	N/A	N/A
NSRP1_HUMAN	NSRP1_HUMAN	NSRP1_HUMAN	248	ILQTDVKVEENPDADSDFDAKSSADDEIEET	sp|Q9H0G5|NSRP1_HUMAN Nuclear speckle splicing regulatory protein 1 OS=Homo sapiens OX=9606 GN=NSRP1 PE=1 SV=1	S	1.1629	1.5691	0.4062	-0.6658	0.257	0.965025	-0.0652	-0.696	-0.6761	0.325	0.2508	0.0506	0.5095	1.0775	0.7355
NSUN2_HUMAN	NSUN2_HUMAN	NSUN2_HUMAN	593	MKVINTGIKVWCRNNSGEEFDCAFRLAQEGI	sp|Q08J23|NSUN2_HUMAN RNA cytosine C(5)-methyltransferase NSUN2 OS=Homo sapiens OX=9606 GN=NSUN2 PE=1 SV=2	S	1.1464	1.9435	0.7971	0.7536	0.576	-0.135375	1.2805	-15	-0.0333	1.1841	-15	-0.0516	0.0229	0.4646	-0.0095
NUCB2_HUMAN	NUCB2_HUMAN	NUCB2_HUMAN	164	KFESTDLDMLIKAATSDLEHYDKTRHEEFKK	sp|P80303|NUCB2_HUMAN Nucleobindin-2 OS=Homo sapiens OX=9606 GN=NUCB2 PE=1 SV=3	S	-1.9263	-2.8947	-0.9684	-2.7745	-2.50885	0.307875	-2.6399	N/A	-15	-2.6268	N/A	-15	0.1324	N/A	0.6508
NUCKS_HUMAN	NUCKS_HUMAN	NUCKS_HUMAN	130	EEQEEEDEAPFQEKDSGSDEDFLMEDDDDSD	sp|Q9H1E3|NUCKS_HUMAN Nuclear ubiquitous casein and cyclin-dependent kinase substrate 1 OS=Homo sapiens OX=9606 GN=NUCKS1 PE=1 SV=1	S	0.8857	0.3247	-0.561	N/A	-0.47385	N/A	15	15	N/A	-2.6793	-0.4655	-15	-15	-15	-15
NUCKS_HUMAN	NUCKS_HUMAN	NUCKS_HUMAN	132	QEEEDEAPFQEKDSGSDEDFLMEDDDDSDYG	sp|Q9H1E3|NUCKS_HUMAN Nuclear ubiquitous casein and cyclin-dependent kinase substrate 1 OS=Homo sapiens OX=9606 GN=NUCKS1 PE=1 SV=1	S	0.8857	0.3247	-0.561	0.2057	-3.1005	-3.26398	0.2729	0.0876	0.2703	-2.6941	-3.3778	-3.2585	-2.8477	-3.3347	-3.52
NUCKS_HUMAN	NUCKS_HUMAN	NUCKS_HUMAN	144	DSGSDEDFLMEDDDDSDYGSSKKKNKKMVKK	sp|Q9H1E3|NUCKS_HUMAN Nuclear ubiquitous casein and cyclin-dependent kinase substrate 1 OS=Homo sapiens OX=9606 GN=NUCKS1 PE=1 SV=1	S	0.8857	0.3247	-0.561	-0.5819	3.0035	3.62763	-0.4575	-0.7223	-0.5427	3.4666	3.1374	1.9899	4.0434	3.9904	2.5414
NUCKS_HUMAN	NUCKS_HUMAN	NUCKS_HUMAN	214	KEKTPSPKEEDEEPESPPEKKTSTSPPPEKS	sp|Q9H1E3|NUCKS_HUMAN Nuclear ubiquitous casein and cyclin-dependent kinase substrate 1 OS=Homo sapiens OX=9606 GN=NUCKS1 PE=1 SV=1	S	0.8857	0.3247	-0.561	-1.2558	-0.7421	0.555925	-0.7217	-1.3962	-1.3684	-0.4063	15	15	0.4347	15	15
NUCKS_HUMAN	NUCKS_HUMAN	NUCKS_HUMAN	113	KAASKQREMLMEDVGSEEEQEEEDEAPFQEK	sp|Q9H1E3|NUCKS_HUMAN Nuclear ubiquitous casein and cyclin-dependent kinase substrate 1 OS=Homo sapiens OX=9606 GN=NUCKS1 PE=1 SV=1	S	0.8857	0.3247	-0.561	-0.4147	-1.5454	-1.08848	-0.0166	-0.7975	-0.2395	-1.0817	-2.1833	-1.5539	-0.9458	-1.2551	-1.3056
NUCKS_HUMAN	NUCKS_HUMAN	NUCKS_HUMAN	19	PVRNRKVVDYSQFQESDDADEDYGRDSGPPT	sp|Q9H1E3|NUCKS_HUMAN Nuclear ubiquitous casein and cyclin-dependent kinase substrate 1 OS=Homo sapiens OX=9606 GN=NUCKS1 PE=1 SV=1	S	0.8857	0.3247	-0.561	1.2962	N/A	N/A	N/A	-15	0.2116	N/A	N/A	15	N/A	15	15
NUCL_HUMAN	NUCL_HUMAN	NUCL_HUMAN	184	EIEPAAMKAAAAAPASEDEDDEDDEDDEDDD	sp|P19338|NUCL_HUMAN Nucleolin OS=Homo sapiens OX=9606 GN=NCL PE=1 SV=3	S	-0.8453	0.2749	1.1202	N/A	-4.2494	N/A	N/A	15	N/A	-15	-4.9366	-15	-15	-15	-15
NUCL_HUMAN	NUCL_HUMAN	NUCL_HUMAN	206	DDEDDEDDDDDEEDDSEEEAMETTPAKGKKA	sp|P19338|NUCL_HUMAN Nucleolin OS=Homo sapiens OX=9606 GN=NCL PE=1 SV=3	S	-0.8453	0.2749	1.1202	N/A	N/A	-1.41188	-15	-15	-15	-15	N/A	N/A	-1.1864	15	15
NUCL_HUMAN	NUCL_HUMAN	NUCL_HUMAN	153	KNAKKEDSDEEEDDDSEEDEEDDEDEDEDED	sp|P19338|NUCL_HUMAN Nucleolin OS=Homo sapiens OX=9606 GN=NCL PE=1 SV=3	S	-0.8453	0.2749	1.1202	0.9374	N/A	N/A	N/A	N/A	1.1755	N/A	N/A	15	N/A	N/A	15
NUCL_HUMAN	NUCL_HUMAN	NUCL_HUMAN	356	VRIGMTRKFGYVDFESAEDLEKALELTGLKV	sp|P19338|NUCL_HUMAN Nucleolin OS=Homo sapiens OX=9606 GN=NCL PE=1 SV=3	S	-0.8453	0.2749	1.1202	-1.0953	3.3745	4.51202	-1.6756	-1.1193	-1.0355	3.1812	2.9668	3.39	4.9761	4.2168	4.4343
NUCL_HUMAN	NUCL_HUMAN	NUCL_HUMAN	619	RETGSSKGFGFVDFNSEEDAKAAKEAMEDGE	sp|P19338|NUCL_HUMAN Nucleolin OS=Homo sapiens OX=9606 GN=NCL PE=1 SV=3	S	-0.8453	0.2749	1.1202	-1.2382	1.7021	2.98252	-1.3885	-0.9559	-1.1809	1.2215	1.6895	1.8878	2.7293	2.7761	3.0775
NUCL_HUMAN	NUCL_HUMAN	NUCL_HUMAN	580	NARSQPSKTLFVKGLSEDTTEETLKESFDGS	sp|P19338|NUCL_HUMAN Nucleolin OS=Homo sapiens OX=9606 GN=NCL PE=1 SV=3	S	-0.8453	0.2749	1.1202	-0.8979	-0.1973	0.742825	-1.3528	15	15	-0.7425	0.406	-0.1818	0.7296	-15	-15
NUDC_HUMAN	NUDC_HUMAN	NUDC_HUMAN	274	SSDPEINTKKINPENSKLSDLDSETRSMVEK	sp|Q9Y266|NUDC_HUMAN Nuclear migration protein nudC OS=Homo sapiens OX=9606 GN=NUDC PE=1 SV=1	S	-0.7314	1.3561	2.0875	N/A	N/A	N/A	-15	N/A	N/A	N/A	N/A	N/A	15	N/A	N/A
NUDC_HUMAN	NUDC_HUMAN	NUDC_HUMAN	277	PEINTKKINPENSKLSDLDSETRSMVEKMMY	sp|Q9Y266|NUDC_HUMAN Nuclear migration protein nudC OS=Homo sapiens OX=9606 GN=NUDC PE=1 SV=1	S	-0.7314	1.3561	2.0875	-0.61515	0.21485	0.872225	-15	-0.1239	-1.3505	-15	0.6289	-0.2729	1.2957	0.8835	1.0864
NUDC_HUMAN	NUDC_HUMAN	NUDC_HUMAN	260	LEKINKMEWWSRLVSSDPEINTKKINPENSK	sp|Q9Y266|NUDC_HUMAN Nuclear migration protein nudC OS=Homo sapiens OX=9606 GN=NUDC PE=1 SV=1	S	-0.7314	1.3561	2.0875	0.0182	2.4554	2.47942	-0.3675	0.2869	-0.3154	15	2.4292	15	15	2.273	15
NUDC2_HUMAN	NUDC2_HUMAN	NUDC2_HUMAN	153	GAEISGNYTKGGPDFSNLEK___________	sp|Q8WVJ2|NUDC2_HUMAN NudC domain-containing protein 2 OS=Homo sapiens OX=9606 GN=NUDCD2 PE=1 SV=1	S	-0.6825	0.6252	1.3077	N/A	N/A	-0.182725	-15	N/A	-15	-15	-15	-15	0.0917	-15	-0.422
NUFP2_HUMAN	NUFP2_HUMAN	NUFP2_HUMAN	212	YITNGYMGKGADNDGSGSESGYTTPKKRKAR	sp|Q7Z417|NUFP2_HUMAN Nuclear fragile X mental retardation-interacting protein 2 OS=Homo sapiens OX=9606 GN=NUFIP2 PE=1 SV=1	S	0.3758	2.7625	2.3867	-0.0044	0.119	0.165625	0.7061	-0.1448	-0.6291	0.6983	-0.3163	0.2035	0.1115	-0.0408	0.8414
NUFP2_HUMAN	NUFP2_HUMAN	NUFP2_HUMAN	652	SAKEQRYQRGLERNDSWGSFDLRAAIVYHTK	sp|Q7Z417|NUFP2_HUMAN Nuclear fragile X mental retardation-interacting protein 2 OS=Homo sapiens OX=9606 GN=NUFIP2 PE=1 SV=1	S	0.3758	2.7625	2.3867	0.3904	N/A	N/A	-15	0.051	15	N/A	15	15	15	15	N/A
NUFP2_HUMAN	NUFP2_HUMAN	NUFP2_HUMAN	112	LNGNAGEREISLKNLSSDEATNPISRVLNGN	sp|Q7Z417|NUFP2_HUMAN Nuclear fragile X mental retardation-interacting protein 2 OS=Homo sapiens OX=9606 GN=NUFIP2 PE=1 SV=1	S	0.3758	2.7625	2.3867	-0.3154	0.4312	0.788825	0.2839	-3.3662	-0.0963	0.5717	-2.9145	0.4521	0.4071	0.5824	0.5572
NUP50_HUMAN	NUP50_HUMAN	NUP50_HUMAN	52	NRAIKKAKRRNVGFESDTGGAFKGFKGLVVP	sp|Q9UKX7|NUP50_HUMAN Nuclear pore complex protein Nup50 OS=Homo sapiens OX=9606 GN=NUP50 PE=1 SV=2	S	-0.5153	0.9923	1.5076	-0.82155	-0.5531	0.310675	15	-0.6787	-15	-0.6795	-0.7951	-15	-15	0.0143	0.2366
NUP85_HUMAN	NUP85_HUMAN	NUP85_HUMAN	617	RCLEDLTSRRPVHGESDTEQLQDDDIETTKV	sp|Q9BW27|NUP85_HUMAN Nuclear pore complex protein Nup85 OS=Homo sapiens OX=9606 GN=NUP85 PE=1 SV=1	S	0.6822	0.8634	0.1812	0.13045	0.9215	0.833275	-0.2431	-0.2443	15	0.1691	0.7723	0.937	0.5315	1.1473	-15
NUP88_HUMAN	NUP88_HUMAN	NUP88_HUMAN	430	SVGLTWIHKLHKFLGSDEEDKDSLQELSTEQ	sp|Q99567|NUP88_HUMAN Nuclear pore complex protein Nup88 OS=Homo sapiens OX=9606 GN=NUP88 PE=1 SV=2	S	1.4693	0.4028	-1.0665	-0.1715	0.2276	0.441325	-0.0659	-15	0.0731	0.1044	-15	0.4317	0.2896	0.5683	0.3674
NUP88_HUMAN	NUP88_HUMAN	NUP88_HUMAN	387	ELALKLASGEDDPFDSDFSCPVKLHRDPKCP	sp|Q99567|NUP88_HUMAN Nuclear pore complex protein Nup88 OS=Homo sapiens OX=9606 GN=NUP88 PE=1 SV=2	S	1.4693	0.4028	-1.0665	0.2964	0.70665	0.452475	15	0.04	0.97	0.4984	15	1.5133	-15	15	0.5521
NUP93_HUMAN	NUP93_HUMAN	NUP93_HUMAN	112	DIQGFLKNEKDNALLSAIEESRKRTFGMAEE	sp|Q8N1F7|NUP93_HUMAN Nuclear pore complex protein Nup93 OS=Homo sapiens OX=9606 GN=NUP93 PE=1 SV=2	S	0.0479	0.5886	0.5407	0.3666	N/A	N/A	0.2101	1.468	0.5596	15	15	15	15	15	15
NUP98_HUMAN	NUP98_HUMAN	NUP98_HUMAN	888	WVFKVSHFSKYGLQDSDEEEEEHPSKTSTKK	sp|P52948|NUP98_HUMAN Nuclear pore complex protein Nup98-Nup96 OS=Homo sapiens OX=9606 GN=NUP98 PE=1 SV=4	S	1.5119	1.5038	-0.0081	0.3004	-0.6572	-0.915375	0.6357	-0.1475	-15	8.161	-1.4	-15	7.6446	-1.1218	-1.143
NXF1_HUMAN	NXF1_HUMAN	NXF1_HUMAN	62	IRSSRLEEDDGDVAMSDAQDGPRVRYNPYTT	sp|Q9UBU9|NXF1_HUMAN Nuclear RNA export factor 1 OS=Homo sapiens OX=9606 GN=NXF1 PE=1 SV=1	S	0.3028	1.0922	0.7894	0.6657	-0.2311	-0.854575	1.4765	0.5253	0.2163	0.3596	-0.2128	-0.762	-0.9976	-0.6074	-0.9695
ODO1_HUMAN	ODO1_HUMAN	ODO1_HUMAN	180	IISSTDKLGFYGLDESDLDKVFHLPTTTFIG	sp|Q02218|ODO1_HUMAN 2-oxoglutarate dehydrogenase, mitochondrial OS=Homo sapiens OX=9606 GN=OGDH PE=1 SV=3	S	2.8102	1.9169	-0.8933	2.1646	N/A	N/A	1.8878	2.8232	2.4027	15	15	15	15	15	15
ODPAT_HUMAN	ODPAT_HUMAN	ODPAT_HUMAN;ODPA_HUMAN	291;293	GPILMELQTYRYHGHSMSDPGVSYRTREEIQ	sp|P29803|ODPAT_HUMAN Pyruvate dehydrogenase E1 component subunit alpha, testis-specific form, mitochondrial OS=Homo sapiens OX=9606 GN=PDHA2 PE=1 SV=1;sp|P08559|ODPA_HUMAN Pyruvate dehydrogenase E1 component subunit alpha, somatic form, mitochondrial OS=H	S	N/A	N/A	N/A	N/A	N/A	N/A	N/A	N/A	N/A	-15	N/A	N/A	-15	N/A	N/A
OLA1_HUMAN	OLA1_HUMAN	OLA1_HUMAN	275	VIPFSGALELKLQELSAEERQKYLEANMTQS	sp|Q9NTK5|OLA1_HUMAN Obg-like ATPase 1 OS=Homo sapiens OX=9606 GN=OLA1 PE=1 SV=2	S	0.2957	0.2708	-0.0249	0.52085	-0.54935	-1.02797	0.5945	-15	0.3646	-0.4236	-15	-0.5044	-0.8988	-0.2731	-0.8602
OSBL2_HUMAN	OSBL2_HUMAN	OSBL2_HUMAN	474	TPDWLYAGDYFERNFSDCPDIY_________	sp|Q9H1P3|OSBL2_HUMAN Oxysterol-binding protein-related protein 2 OS=Homo sapiens OX=9606 GN=OSBPL2 PE=1 SV=1	S	-0.1247	-2.3902	-2.2655	-0.43665	3.2639	3.74277	-0.4801	N/A	-15	3.4941	N/A	N/A	4.0935	N/A	15
OSBL8_HUMAN	OSBL8_HUMAN	OSBL8_HUMAN	314	RANNLHSGDNFQLNDSEIERQHFKDQDMYSD	sp|Q9BZF1|OSBL8_HUMAN Oxysterol-binding protein-related protein 8 OS=Homo sapiens OX=9606 GN=OSBPL8 PE=1 SV=3	S	-0.3843	-1.8359	-1.4516	N/A	N/A	-3.39658	N/A	-15	N/A	-15	-15	-15	-15	-3.1231	-15
OSBL8_HUMAN	OSBL8_HUMAN	OSBL8_HUMAN	342	YSDKSDKENDQEHDESDNEVMGKSEESDTDT	sp|Q9BZF1|OSBL8_HUMAN Oxysterol-binding protein-related protein 8 OS=Homo sapiens OX=9606 GN=OSBPL8 PE=1 SV=3	S	-0.3843	-1.8359	-1.4516	-1.3025	0.3037	1.64843	15	N/A	-15	15	-15	N/A	N/A	-15	15
OSBL8_HUMAN	OSBL8_HUMAN	OSBL8_HUMAN	353	EHDESDNEVMGKSEESDTDTSERQDDSYIEP	sp|Q9BZF1|OSBL8_HUMAN Oxysterol-binding protein-related protein 8 OS=Homo sapiens OX=9606 GN=OSBPL8 PE=1 SV=3	S	-0.3843	-1.8359	-1.4516	N/A	N/A	N/A	N/A	N/A	N/A	-15	N/A	N/A	-15	N/A	N/A
OSBP1_HUMAN	OSBP1_HUMAN	OSBP1_HUMAN	351	VGSGKDQCCSGKGDMSDEDDENEFFDAPEII	sp|P22059|OSBP1_HUMAN Oxysterol-binding protein 1 OS=Homo sapiens OX=9606 GN=OSBP PE=1 SV=1	S	-0.5271	1.5403	2.0674	1.3979	N/A	N/A	1.5697	0.5435	1.8339	15	15	15	15	15	15
OSBP1_HUMAN	OSBP1_HUMAN	OSBP1_HUMAN	190	ALELAKAKAVKMLAESDESGDEESVSQTDKT	sp|P22059|OSBP1_HUMAN Oxysterol-binding protein 1 OS=Homo sapiens OX=9606 GN=OSBP PE=1 SV=1	S	-0.5271	1.5403	2.0674	N/A	N/A	N/A	N/A	N/A	N/A	-15	N/A	N/A	-15	N/A	N/A
OSBP1_HUMAN	OSBP1_HUMAN	OSBP1_HUMAN	193	LAKAKAVKMLAESDESGDEESVSQTDKTELQ	sp|P22059|OSBP1_HUMAN Oxysterol-binding protein 1 OS=Homo sapiens OX=9606 GN=OSBP PE=1 SV=1	S	-0.5271	1.5403	2.0674	N/A	N/A	-0.874375	N/A	N/A	-15	-15	-15	N/A	-15	-15	15
OST48_HUMAN	OST48_HUMAN	OST48_HUMAN	143	VAASSDIGDPLRELGSECGIEFDEEKTAVID	sp|P39656|OST48_HUMAN Dolichyl-diphosphooligosaccharide--protein glycosyltransferase 48 kDa subunit OS=Homo sapiens OX=9606 GN=DDOST PE=1 SV=4	S	0.7785	-0.119	-0.8975	0.24365	-0.899	-1.10042	0.1979	15	0.3019	-0.7149	-0.7375	-0.9929	-0.7935	-15	-1.286
OSTF1_HUMAN	OSTF1_HUMAN	OSTF1_HUMAN	202	SLLKKKQGTDAVRTLSNAEDYLDDEDSD___	sp|Q92882|OSTF1_HUMAN Osteoclast-stimulating factor 1 OS=Homo sapiens OX=9606 GN=OSTF1 PE=1 SV=2	S	0.6514	2.2091	1.5577	-1.2482	1.45035	2.74078	-1.4016	N/A	-0.9729	1.8193	-15	1.6039	3.3402	-15	2.5856
OSTF1_HUMAN	OSTF1_HUMAN	OSTF1_HUMAN	213	VRTLSNAEDYLDDEDSD______________	sp|Q92882|OSTF1_HUMAN Osteoclast-stimulating factor 1 OS=Homo sapiens OX=9606 GN=OSTF1 PE=1 SV=2	S	0.6514	2.2091	1.5577	N/A	N/A	N/A	N/A	N/A	N/A	N/A	-15	-15	N/A	-15	-15
OTU7B_HUMAN	OTU7B_HUMAN	OTU7B_HUMAN	633	GHRHQYQEEMIQRYLSDAEERFLAEQKQKEA	sp|Q6GQQ9|OTU7B_HUMAN OTU domain-containing protein 7B OS=Homo sapiens OX=9606 GN=OTUD7B PE=1 SV=1	S	0.7159	-1.5807	-2.2966	N/A	-0.0233	N/A	N/A	N/A	15	-15	-15	0.4235	-15	-15	-15
OTUD4_HUMAN	OTUD4_HUMAN	OTUD4_HUMAN	907	LSLENLDLSKDCGSVSTVDEFPEARGEHVHS	sp|Q01804|OTUD4_HUMAN OTU domain-containing protein 4 OS=Homo sapiens OX=9606 GN=OTUD4 PE=1 SV=4	S	-1.6499	0.0025	1.6524	N/A	N/A	-0.635575	-15	-15	-15	-15	-15	-15	-0.5143	-0.7875	-0.6703
OTUD4_HUMAN	OTUD4_HUMAN	OTUD4_HUMAN	1023	GANSVDSRVQRPKEESSEDENEVSNILRSGR	sp|Q01804|OTUD4_HUMAN OTU domain-containing protein 4 OS=Homo sapiens OX=9606 GN=OTUD4 PE=1 SV=4	S	-1.6499	0.0025	1.6524	N/A	N/A	-1.13048	-15	-15	-15	-15	N/A	-15	-0.8823	15	-1.224
OTUD4_HUMAN	OTUD4_HUMAN	OTUD4_HUMAN	1024	ANSVDSRVQRPKEESSEDENEVSNILRSGRS	sp|Q01804|OTUD4_HUMAN OTU domain-containing protein 4 OS=Homo sapiens OX=9606 GN=OTUD4 PE=1 SV=4	S	-1.6499	0.0025	1.6524	N/A	N/A	-1.13048	-15	-15	-15	-15	N/A	-15	-0.8823	15	-1.224
OTUD5_HUMAN	OTUD5_HUMAN	OTUD5_HUMAN	177	GGGSPEREEVGAGYNSEDEYEAAAARIEAMD	sp|Q96G74|OTUD5_HUMAN OTU domain-containing protein 5 OS=Homo sapiens OX=9606 GN=OTUD5 PE=1 SV=1	S	-0.6015	3.1211	3.7226	-0.2913	0.6344	0.967925	-15	-15	-0.1595	-15	-15	0.6297	0.9515	0.7907	0.798
OXSR1_HUMAN	OXSR1_HUMAN	OXSR1_HUMAN	339	SSGRLHKTEDGGWEWSDDEFDEESEEGKAAI	sp|O95747|OXSR1_HUMAN Serine/threonine-protein kinase OSR1 OS=Homo sapiens OX=9606 GN=OXSR1 PE=1 SV=1	S	-0.8202	1.385	2.2052	-0.1258	0.1002	0.268225	1.4335	-0.239	-1.74	0.2844	0.4245	-0.3761	-1.0298	0.7942	1.3727
P2RX4_HUMAN	P2RX4_HUMAN	P2RX4_HUMAN	384	EKKYKYVEDYEQGLASELDQ___________	sp|Q99571|P2RX4_HUMAN P2X purinoceptor 4 OS=Homo sapiens OX=9606 GN=P2RX4 PE=1 SV=2	S	0.1941	-3.4278	-3.6219	-1.1114	-2.6066	-1.45298	-15	-1.2119	-0.5498	-15	-3.2569	-2.5713	-1.0295	-1.9143	-2.0127
P3C2A_HUMAN	P3C2A_HUMAN	P3C2A_HUMAN	338	VNGKSLSVATVTRSQSLNIRTTQLAKAQGHI	sp|O00443|P3C2A_HUMAN Phosphatidylinositol 4-phosphate 3-kinase C2 domain-containing subunit alpha OS=Homo sapiens OX=9606 GN=PIK3C2A PE=1 SV=2	S	2.2964	0.5133	-1.7831	N/A	N/A	-2.03053	N/A	N/A	-15	-15	-15	N/A	-15	-15	15
P4HA2_HUMAN	P4HA2_HUMAN	P4HA2_HUMAN	346	DEWDSPHIVRYYDVMSDEEIERIKEIAKPKL	sp|O15460|P4HA2_HUMAN Prolyl 4-hydroxylase subunit alpha-2 OS=Homo sapiens OX=9606 GN=P4HA2 PE=1 SV=1	S	4.5722	-1.6885	-6.2607	N/A	-0.8292	N/A	15	15	15	-0.4182	-1.0975	-1.3224	-15	-15	-15
P4R3A_HUMAN	P4R3A_HUMAN	P4R3A_HUMAN	117	GKDPSVDITQDLVDESEEERFDDMSSPGLEL	sp|Q6IN85|P4R3A_HUMAN Serine/threonine-protein phosphatase 4 regulatory subunit 3A OS=Homo sapiens OX=9606 GN=PPP4R3A PE=1 SV=1	S	1.0378	-0.4638	-1.5016	-0.3741	0.5142	0.930525	-1.2933	-0.3746	-0.136	1.5509	0.2255	0.5297	2.9635	0.7308	0.6745
P52K_HUMAN	P52K_HUMAN	P52K_HUMAN	107	LNNPHSRHRKRIKELSEDEIRTLKQKKIDET	sp|O43422|P52K_HUMAN 52 kDa repressor of the inhibitor of the protein kinase OS=Homo sapiens OX=9606 GN=THAP12 PE=1 SV=2	S	3.5105	0.8491	-2.6614	N/A	N/A	0.416625	-15	-15	-15	N/A	-15	-15	15	0.1406	0.2187
P52K_HUMAN	P52K_HUMAN	P52K_HUMAN	141	EQKHKETNNSNAQNPSEEEGEGQDEDILPLT	sp|O43422|P52K_HUMAN 52 kDa repressor of the inhibitor of the protein kinase OS=Homo sapiens OX=9606 GN=THAP12 PE=1 SV=2	S	3.5105	0.8491	-2.6614	0.067	1.1303	1.10552	-0.04	0.1805	0.3051	15	15	1.1458	15	15	0.8495
P5CS_HUMAN	P5CS_HUMAN	P5CS_HUMAN	772	LLTTKWLLRGKDHVVSDFSEHGSLKYLHENL	sp|P54886|P5CS_HUMAN Delta-1-pyrroline-5-carboxylate synthase OS=Homo sapiens OX=9606 GN=ALDH18A1 PE=1 SV=2	S	0.2313	-0.0745	-0.3058	0.86035	-0.0928	-0.910925	15	1.0921	0.9113	-0.6157	0.2841	0.1077	-15	-0.6773	-0.7948
P66A_HUMAN	P66A_HUMAN	P66A_HUMAN	107	MKSERRPPSPDVIVLSDNEQPSSPRVNGLTT	sp|Q86YP4|P66A_HUMAN Transcriptional repressor p66-alpha OS=Homo sapiens OX=9606 GN=GATAD2A PE=1 SV=1	S	-0.6245	0.6	1.2245	-1.2517	-0.184	1.10992	-1.0245	-15	-15	0.0462	-15	-15	1.19	0.8782	0.9534
P66B_HUMAN	P66B_HUMAN	P66B_HUMAN	129	PERGRLTPSPDIIVLSDNEASSPRSSSRMEE	sp|Q8WXI9|P66B_HUMAN Transcriptional repressor p66-beta OS=Homo sapiens OX=9606 GN=GATAD2B PE=1 SV=1	S	1.236	1.0984	-0.1376	0.2188	1.8239	1.64733	0.1799	0.461	0.4569	2.0185	1.1322	1.8394	1.9579	0.8019	1.3913
PA1B3_HUMAN	PA1B3_HUMAN	PA1B3_HUMAN	2	______________MSGEENPASKPTPVQDV	sp|Q15102|PA1B3_HUMAN Platelet-activating factor acetylhydrolase IB subunit gamma OS=Homo sapiens OX=9606 GN=PAFAH1B3 PE=1 SV=1	S	-2.0305	-0.6116	1.4189	-1.865	-2.9215	-1.01427	-1.8654	-1.4546	-1.6269	-2.7816	-2.6083	-2.906	-0.7969	-1.023	-1.2703
PA24A_HUMAN	PA24A_HUMAN	PA24A_HUMAN	458	EPKGTENEDAGSDYQSDNQASWIHRMIMALV	sp|P47712|PA24A_HUMAN Cytosolic phospholipase A2 OS=Homo sapiens OX=9606 GN=PLA2G4A PE=1 SV=2	S	10.8312	7.5666	-3.2646	N/A	N/A	N/A	15	N/A	N/A	15	N/A	N/A	N/A	N/A	N/A
PA24A_HUMAN	PA24A_HUMAN	PA24A_HUMAN	437	ENITTKHIVSNDSSDSDDESHEPKGTENEDA	sp|P47712|PA24A_HUMAN Cytosolic phospholipase A2 OS=Homo sapiens OX=9606 GN=PLA2G4A PE=1 SV=2	S	10.8312	7.5666	-3.2646	N/A	N/A	N/A	15	15	15	15	15	15	N/A	N/A	N/A
PA2G4_HUMAN	PA2G4_HUMAN	PA2G4_HUMAN	267	SKQYGLKMKTSRAFFSEVERRFDAMPFTLRA	sp|Q9UQ80|PA2G4_HUMAN Proliferation-associated protein 2G4 OS=Homo sapiens OX=9606 GN=PA2G4 PE=1 SV=3	S	0.1658	0.5588	0.393	2.1006	0.84435	-1.21403	1.1502	15	15	-0.4914	15	1.5916	-1.5223	N/A	-15
PA2G4_HUMAN	PA2G4_HUMAN	PA2G4_HUMAN	345	PMRITSGPFEPDLYKSEMEVQDAELKALLQS	sp|Q9UQ80|PA2G4_HUMAN Proliferation-associated protein 2G4 OS=Homo sapiens OX=9606 GN=PA2G4 PE=1 SV=3	S	0.1658	0.5588	0.393	N/A	N/A	0.529525	-15	-15	-15	-15	-15	-15	0.5677	0.3664	0.6871
PA2G4_HUMAN	PA2G4_HUMAN	PA2G4_HUMAN	2	______________MSGEDEQQEQTIAEDLV	sp|Q9UQ80|PA2G4_HUMAN Proliferation-associated protein 2G4 OS=Homo sapiens OX=9606 GN=PA2G4 PE=1 SV=3	S	0.1658	0.5588	0.393	-0.4821	3.3489	3.87322	-0.555	0.3226	-0.244	3.897	4.1195	3.3644	4.5713	3.9276	3.6172
PA2G4_HUMAN	PA2G4_HUMAN	PA2G4_HUMAN	383	KKKKKKASKTAENATSGETLEENEAGD____	sp|Q9UQ80|PA2G4_HUMAN Proliferation-associated protein 2G4 OS=Homo sapiens OX=9606 GN=PA2G4 PE=1 SV=3	S	0.1658	0.5588	0.393	N/A	N/A	N/A	N/A	N/A	15	N/A	N/A	15	N/A	N/A	N/A
PABP3_HUMAN	PABP3_HUMAN	PABP3_HUMAN;PABP1_HUMAN;PAP1L_HUMAN;PABP4_HUMAN	341;341;341;341	MMEGGRSKGFGFVCFSSPEEATKAVTEMNGR	sp|Q9H361|PABP3_HUMAN Polyadenylate-binding protein 3 OS=Homo sapiens OX=9606 GN=PABPC3 PE=1 SV=2;sp|P11940|PABP1_HUMAN Polyadenylate-binding protein 1 OS=Homo sapiens OX=9606 GN=PABPC1 PE=1 SV=2;sp|Q4VXU2|PAP1L_HUMAN Polyadenylate-binding protein 1-like O	S	N/A	N/A	N/A	1.6212	2.2891	0.710125	0.9595	2.4688	1.8236	15	15	2.3046	15	15	0.4898
PABP2_HUMAN	PABP2_HUMAN	PABP2_HUMAN	221	DKFSGHPKGFAYIEFSDKESVRTSLALDESL	sp|Q86U42|PABP2_HUMAN Polyadenylate-binding protein 2 OS=Homo sapiens OX=9606 GN=PABPN1 PE=1 SV=3	S	-0.3393	0.4308	0.7701	0.0328	1.474	1.48342	-0.4089	-0.1717	0.2709	0.5303	1.298	1.519	1.0585	1.6004	1.2569
PACN3_HUMAN	PACN3_HUMAN	PACN3_HUMAN	276	FHELHRDLHQGIEAASDEEDLRWWRSTHGPG	sp|Q9UKS6|PACN3_HUMAN Protein kinase C and casein kinase substrate in neurons protein 3 OS=Homo sapiens OX=9606 GN=PACSIN3 PE=1 SV=2	S	2.9304	0.3814	-2.549	2.6309	0.0759	-2.51277	2.427	2.8112	-15	-0.1259	-0.0387	-15	-2.4336	-2.7192	-2.4205
PAF1_HUMAN	PAF1_HUMAN	PAF1_HUMAN	456	EDEARAARDKEEIFGSDADSEDDADSDDEDR	sp|Q8N7H5|PAF1_HUMAN RNA polymerase II-associated factor 1 homolog OS=Homo sapiens OX=9606 GN=PAF1 PE=1 SV=2	S	-0.2771	-0.1462	0.1309	N/A	N/A	N/A	N/A	N/A	N/A	N/A	-15	N/A	N/A	-15	N/A
PAF1_HUMAN	PAF1_HUMAN	PAF1_HUMAN	466	EEIFGSDADSEDDADSDDEDRGQAQGGSDND	sp|Q8N7H5|PAF1_HUMAN RNA polymerase II-associated factor 1 homolog OS=Homo sapiens OX=9606 GN=PAF1 PE=1 SV=2	S	-0.2771	-0.1462	0.1309	N/A	N/A	N/A	N/A	N/A	N/A	N/A	-15	-15	N/A	-15	-15
PAF1_HUMAN	PAF1_HUMAN	PAF1_HUMAN	528	EDGSEAAASDSSEADSDSD____________	sp|Q8N7H5|PAF1_HUMAN RNA polymerase II-associated factor 1 homolog OS=Homo sapiens OX=9606 GN=PAF1 PE=1 SV=2	S	-0.2771	-0.1462	0.1309	0.5827	-1.5589	-2.09938	1.0919	0.4423	0.2904	-1.0341	-2.0428	-1.8604	-2.0067	-2.3544	-2.142
PAIRB_HUMAN	PAIRB_HUMAN	PAIRB_HUMAN	25	GCVVTNRFDQLFDDESDPFEVLKAAENKKKE	sp|Q8NC51|PAIRB_HUMAN Plasminogen activator inhibitor 1 RNA-binding protein OS=Homo sapiens OX=9606 GN=SERBP1 PE=1 SV=2	S	0.1092	1.3976	1.2884	-1.0393	4.0423	5.12382	-1.1629	-1.3777	1.0754	4.1352	3.5521	4.9068	5.4174	5.0605	3.8402
PAIRB_HUMAN	PAIRB_HUMAN	PAIRB_HUMAN	247	TESPKYIQKQISYNYSDLDQSNVTEETPEGE	sp|Q8NC51|PAIRB_HUMAN Plasminogen activator inhibitor 1 RNA-binding protein OS=Homo sapiens OX=9606 GN=SERBP1 PE=1 SV=2	S	0.1092	1.3976	1.2884	-0.2742	0.2253	0.541725	0.1165	-15	-15	0.4555	-15	-15	0.4583	0.2456	0.4194
PAIRB_HUMAN	PAIRB_HUMAN	PAIRB_HUMAN	330	ADGQWKKGFVLHKSKSEEAHAEDSVMDHHFR	sp|Q8NC51|PAIRB_HUMAN Plasminogen activator inhibitor 1 RNA-binding protein OS=Homo sapiens OX=9606 GN=SERBP1 PE=1 SV=2	S	0.1092	1.3976	1.2884	-0.332	-0.8999	-0.525675	-15	-15	-0.0939	-15	-15	-0.8844	-0.7659	-0.3982	-0.7817
PAK1_HUMAN	PAK1_HUMAN	PAK1_HUMAN	249	ALTRNTEKQKKKPKMSDEEILEKLRSIVSVG	sp|Q13153|PAK1_HUMAN Serine/threonine-protein kinase PAK 1 OS=Homo sapiens OX=9606 GN=PAK1 PE=1 SV=2	S	-3.2074	-0.9221	2.2853	-2.7016	-1.2442	1.49962	-15	-2.9147	-2.5775	-15	-1.7522	-0.8559	1.7166	1.2932	1.7304
PAK2_HUMAN	PAK2_HUMAN	PAK2_HUMAN	2	______________MSDNGELEDKPPAPPVR	sp|Q13177|PAK2_HUMAN Serine/threonine-protein kinase PAK 2 OS=Homo sapiens OX=9606 GN=PAK2 PE=1 SV=3	S	-0.315	0.5409	0.8559	-1.6384	-1.443	0.237625	-1.477	-15	-15	-1.2128	-15	-15	0.3835	0.0223	0.32
PALLD_HUMAN	PALLD_HUMAN	PALLD_HUMAN	1121	SGHPHVRRPRSRSRDSGDENEPIQERFFRPH	sp|Q8WX93|PALLD_HUMAN Palladin OS=Homo sapiens OX=9606 GN=PALLD PE=1 SV=3	S	1.5912	5.3309	3.7397	0.7721	2.4362	1.70632	1.9157	0.7954	0.3303	2.0455	2.5009	2.1308	0.2491	1.8362	1.8093
PALLD_HUMAN	PALLD_HUMAN	PALLD_HUMAN	893	PAGFPKKASRTARIASDEEIQGTKDAVIQDL	sp|Q8WX93|PALLD_HUMAN Palladin OS=Homo sapiens OX=9606 GN=PALLD PE=1 SV=3	S	1.5912	5.3309	3.7397	0.4468	1.3278	0.923225	0.4679	0.7838	0.5749	0.8402	1.3699	1.5271	0.4916	0.7168	0.961
PAPS1_HUMAN	PAPS1_HUMAN	PAPS1_HUMAN	190	KKARAGEIKGFTGIDSEYEKPEAPELVLKTD	sp|O43252|PAPS1_HUMAN Bifunctional 3'-phosphoadenosine 5'-phosphosulfate synthase 1 OS=Homo sapiens OX=9606 GN=PAPSS1 PE=1 SV=2	S	-0.821	-0.722	0.099	-1.7469	0.4593	2.24842	-2.2068	-1.8992	-1.093	15	15	0.4748	15	15	1.5766
PAPS2_HUMAN	PAPS2_HUMAN	PAPS2_HUMAN	180	KRARAGEIKGFTGIDSDYEKPETPERVLKTN	sp|O95340|PAPS2_HUMAN Bifunctional 3'-phosphoadenosine 5'-phosphosulfate synthase 2 OS=Homo sapiens OX=9606 GN=PAPSS2 PE=1 SV=2	S	11.1388	5.9856	-5.1532	N/A	4.16275	N/A	N/A	15	15	-15	3.7306	4.5171	-15	-15	-15
PARG_HUMAN	PARG_HUMAN	PARG_HUMAN	316	ESPMDVDNSKNSCQDSEADEETSPGFDEQED	sp|Q86W56|PARG_HUMAN Poly(ADP-ribose) glycohydrolase OS=Homo sapiens OX=9606 GN=PARG PE=1 SV=1	S	0.0477	2.1396	2.0919	-0.6759	-0.3069	0.411225	N/A	-15	15	-15	-15	-0.5835	-15	0.3822	-15
PAXB1_HUMAN	PAXB1_HUMAN	PAXB1_HUMAN	262	EPGKGRLVREDENDASDDEDDDEKRRIVFSV	sp|Q9Y5B6|PAXB1_HUMAN PAX3- and PAX7-binding protein 1 OS=Homo sapiens OX=9606 GN=PAXBP1 PE=1 SV=2	S	-0.2585	0.9738	1.2323	0.8738	1.8223	0.990725	0.6424	0.8862	0.669	2.0525	1.0649	1.4034	1.5294	0.3094	0.7432
PAXB1_HUMAN	PAXB1_HUMAN	PAXB1_HUMAN	557	AREQTGKMADHLEGLSSDDEETSTDITNFNL	sp|Q9Y5B6|PAXB1_HUMAN PAX3- and PAX7-binding protein 1 OS=Homo sapiens OX=9606 GN=PAXBP1 PE=1 SV=2	S	-0.2585	0.9738	1.2323	N/A	N/A	N/A	15	N/A	N/A	15	N/A	N/A	N/A	N/A	N/A
PAXB1_HUMAN	PAXB1_HUMAN	PAXB1_HUMAN	558	REQTGKMADHLEGLSSDDEETSTDITNFNLE	sp|Q9Y5B6|PAXB1_HUMAN PAX3- and PAX7-binding protein 1 OS=Homo sapiens OX=9606 GN=PAXBP1 PE=1 SV=2	S	-0.2585	0.9738	1.2323	-0.4582	1.03575	1.53618	-15	-0.7542	15	-15	1.1313	15	1.2732	2.0162	N/A
PAXB1_HUMAN	PAXB1_HUMAN	PAXB1_HUMAN	154	YKEDLEKSKIKTELNSSAESEQPLDKTGHVK	sp|Q9Y5B6|PAXB1_HUMAN PAX3- and PAX7-binding protein 1 OS=Homo sapiens OX=9606 GN=PAXBP1 PE=1 SV=2	S	-0.2585	0.9738	1.2323	0.0123	-0.45275	-0.422825	-0.0535	-0.0249	0.0271	-0.7099	-0.4515	15	-0.5371	-0.2959	15
PCF11_HUMAN	PCF11_HUMAN	PCF11_HUMAN	24	AGAAGAREDACRDYQSSLEDLTFNSKPHINM	sp|O94913|PCF11_HUMAN Pre-mRNA cleavage complex 2 protein Pcf11 OS=Homo sapiens OX=9606 GN=PCF11 PE=1 SV=3	S	-0.6012	1.1879	1.7891	-0.0281	2.3148	2.38513	-1.0064	-0.0986	0.21	15	2.1319	15	15	2.3612	15
PCM1_HUMAN	PCM1_HUMAN	PCM1_HUMAN	537	NENRKDEETEESEYDSEHENSEPVTNIRNPQ	sp|Q15154|PCM1_HUMAN Pericentriolar material 1 protein OS=Homo sapiens OX=9606 GN=PCM1 PE=1 SV=5	S	-0.0051	1.3728	1.3779	-0.5016	-0.39145	0.152375	0.1563	-0.3988	-0.7214	-0.2703	15	-0.7068	-0.3073	15	0.0234
PCM1_HUMAN	PCM1_HUMAN	PCM1_HUMAN	110	PEQAELEKLKQRINFSDLDQRSIGSDSQGRA	sp|Q15154|PCM1_HUMAN Pericentriolar material 1 protein OS=Homo sapiens OX=9606 GN=PCM1 PE=1 SV=5	S	-0.0051	1.3728	1.3779	-1.1023	1.1302	2.27472	-0.8698	-15	-15	0.6073	-15	-15	1.5964	2.0683	2.243
PCM1_HUMAN	PCM1_HUMAN	PCM1_HUMAN	960	NGKETKNRWKNNCPFSADENYRPLAKTRQQN	sp|Q15154|PCM1_HUMAN Pericentriolar material 1 protein OS=Homo sapiens OX=9606 GN=PCM1 PE=1 SV=5	S	-0.0051	1.3728	1.3779	N/A	N/A	1.91582	-15	-15	-15	-15	-15	-15	2.0076	1.7094	1.7099
PCM1_HUMAN	PCM1_HUMAN	PCM1_HUMAN	1958	LVNDYEAESGNISQKSDEEDFVKVEDLPLKL	sp|Q15154|PCM1_HUMAN Pericentriolar material 1 protein OS=Homo sapiens OX=9606 GN=PCM1 PE=1 SV=5	S	-0.0051	1.3728	1.3779	-2.0919	1.3748	3.50892	-1.9194	-2.2323	-1.7592	1.4478	1.0925	1.3837	3.4865	3.4555	3.1517
PCM1_HUMAN	PCM1_HUMAN	PCM1_HUMAN	1765	QTQTSEVYDGPKNVRSDISDQEEDEESEGCP	sp|Q15154|PCM1_HUMAN Pericentriolar material 1 protein OS=Homo sapiens OX=9606 GN=PCM1 PE=1 SV=5	S	-0.0051	1.3728	1.3779	-0.6994	1.7992	2.54082	-1.0808	-0.8398	-0.4061	1.3704	1.5717	1.5589	2.5705	2.5422	1.9738
PCM1_HUMAN	PCM1_HUMAN	PCM1_HUMAN	1768	TSEVYDGPKNVRSDISDQEEDEESEGCPVSI	sp|Q15154|PCM1_HUMAN Pericentriolar material 1 protein OS=Homo sapiens OX=9606 GN=PCM1 PE=1 SV=5	S	-0.0051	1.3728	1.3779	-1.36045	1.2556	2.65828	-1.4475	15	-1.3703	1.2446	1.1343	15	2.8114	-15	15
PCNP_HUMAN	PCNP_HUMAN	PCNP_HUMAN	108	SKPKETVPTLAPKTLSVAAAFNEDEDSEPEE	sp|Q8WW12|PCNP_HUMAN PEST proteolytic signal-containing nuclear protein OS=Homo sapiens OX=9606 GN=PCNP PE=1 SV=2	S	0.048	1.5637	1.5157	N/A	N/A	N/A	15	N/A	15	15	N/A	15	N/A	N/A	N/A
PCNP_HUMAN	PCNP_HUMAN	PCNP_HUMAN	119	PKTLSVAAAFNEDEDSEPEEMPPEAKMRMKN	sp|Q8WW12|PCNP_HUMAN PEST proteolytic signal-containing nuclear protein OS=Homo sapiens OX=9606 GN=PCNP PE=1 SV=2	S	0.048	1.5637	1.5157	-0.44	1.2479	1.73012	-0.3482	-0.8557	-0.2019	15	1.0066	1.3367	15	1.993	1.5474
PCY1A_HUMAN	PCY1A_HUMAN	PCY1A_HUMAN	362	SPANLSRHKAAAYDISEDEED__________	sp|P49585|PCY1A_HUMAN Choline-phosphate cytidylyltransferase A OS=Homo sapiens OX=9606 GN=PCYT1A PE=1 SV=2	S	0.0104	-1.5174	-1.5278	N/A	N/A	N/A	-15	-15	-15	N/A	N/A	N/A	15	15	15
PDCD4_HUMAN	PDCD4_HUMAN	PDCD4_HUMAN	78	LRKNSSRDSGRGDSVSDSGSDALRSGLTVPT	sp|Q53EL6|PDCD4_HUMAN Programmed cell death protein 4 OS=Homo sapiens OX=9606 GN=PDCD4 PE=1 SV=2	S	3.8355	5.223	1.3875	3.317	1.273	-2.00178	4.02	3.629	3.546	1.1432	1.4316	1.2885	-2.7575	-2.0667	-2.2487
PDCD4_HUMAN	PDCD4_HUMAN	PDCD4_HUMAN	80	KNSSRDSGRGDSVSDSGSDALRSGLTVPTSP	sp|Q53EL6|PDCD4_HUMAN Programmed cell death protein 4 OS=Homo sapiens OX=9606 GN=PDCD4 PE=1 SV=2	S	3.8355	5.223	1.3875	3.6124	1.1305	-2.43968	3.7062	3.6926	3.4696	0.9973	0.9158	1.0459	-2.5896	-2.6461	-2.4149
PDCD4_HUMAN	PDCD4_HUMAN	PDCD4_HUMAN	345	EIDMLLKEYLLSGDISEAEHCLKELEVPHFH	sp|Q53EL6|PDCD4_HUMAN Programmed cell death protein 4 OS=Homo sapiens OX=9606 GN=PDCD4 PE=1 SV=2	S	3.8355	5.223	1.3875	2.9052	N/A	N/A	15	15	3.3758	15	15	15	N/A	N/A	15
PDCD5_HUMAN	PDCD5_HUMAN	PDCD5_HUMAN	119	EKTTTVKFNRRKVMDSDEDDDY_________	sp|O14737|PDCD5_HUMAN Programmed cell death protein 5 OS=Homo sapiens OX=9606 GN=PDCD5 PE=1 SV=3	S	-0.7882	0.9056	1.6938	-1.2199	-0.2028	1.05932	-0.7576	-1.3042	-1.7241	-0.2462	-0.582	-0.8548	0.6307	0.8529	0.8781
PDE3A_HUMAN	PDE3A_HUMAN	PDE3A_HUMAN	408	PRVNPVTSLSENYTCSDSEESSEKDKLAIPK	sp|Q14432|PDE3A_HUMAN cGMP-inhibited 3',5'-cyclic phosphodiesterase A OS=Homo sapiens OX=9606 GN=PDE3A PE=1 SV=3	S	6.3279	6.6243	0.2964	N/A	N/A	N/A	N/A	15	15	N/A	15	15	N/A	N/A	N/A
PDIA3_HUMAN	PDIA3_HUMAN	PDIA3_HUMAN	474	NKKLNPKKYEGGRELSDFISYLQREATNPPV	sp|P30101|PDIA3_HUMAN Protein disulfide-isomerase A3 OS=Homo sapiens OX=9606 GN=PDIA3 PE=1 SV=4	S	0.8746	0.6622	-0.2124	0.76435	N/A	N/A	0.0175	1.0577	-15	15	15	N/A	15	15	15
PDIA4_HUMAN	PDIA4_HUMAN	PDIA4_HUMAN	468	ADEEDYAGEVKDLGLSESGEDVNAAILDESG	sp|P13667|PDIA4_HUMAN Protein disulfide-isomerase A4 OS=Homo sapiens OX=9606 GN=PDIA4 PE=1 SV=2	S	0.4199	-0.8999	-1.3198	0.0204	1.7325	1.75432	-0.7124	-0.1428	0.5049	1.7742	1.8292	1.748	2.6059	2.1027	1.2519
PDIA4_HUMAN	PDIA4_HUMAN	PDIA4_HUMAN	470	EEDYAGEVKDLGLSESGEDVNAAILDESGKK	sp|P13667|PDIA4_HUMAN Protein disulfide-isomerase A4 OS=Homo sapiens OX=9606 GN=PDIA4 PE=1 SV=2	S	0.4199	-0.8999	-1.3198	-0.00145	1.5901	1.63377	-0.1259	-0.3568	15	1.5189	1.0047	1.6056	1.7641	1.4922	-15
PDIA4_HUMAN	PDIA4_HUMAN	PDIA4_HUMAN	495	DESGKKFAMEPEEFDSDTLREFVTAFKKGKL	sp|P13667|PDIA4_HUMAN Protein disulfide-isomerase A4 OS=Homo sapiens OX=9606 GN=PDIA4 PE=1 SV=2	S	0.4199	-0.8999	-1.3198	0.104	0.036	-0.025775	0.2957	-0.2081	15	0.5043	-0.9549	-0.1097	0.3279	-0.6161	-15
PDIA6_HUMAN	PDIA6_HUMAN	PDIA6_HUMAN	428	DGRDGELPVEDDIDLSDVELDDLGKDEL___	sp|Q15084|PDIA6_HUMAN Protein disulfide-isomerase A6 OS=Homo sapiens OX=9606 GN=PDIA6 PE=1 SV=1	S	1.5533	0.0329	-1.5204	N/A	N/A	2.47552	-15	-15	-15	-15	-15	-15	2.899	1.3773	2.3223
PDS5A_HUMAN	PDS5A_HUMAN	PDS5A_HUMAN	1195	NRSREQSSEAAETGVSENEENPVRIISVTPV	sp|Q29RF7|PDS5A_HUMAN Sister chromatid cohesion protein PDS5 homolog A OS=Homo sapiens OX=9606 GN=PDS5A PE=1 SV=1	S	-1.2214	-0.3385	0.8829	N/A	N/A	0.106925	N/A	-15	N/A	N/A	-15	-15	N/A	0.1186	-15
PDS5B_HUMAN	PDS5B_HUMAN	PDS5B_HUMAN	1257	KPKGSQRSRKRGHTASESDEQQWPEEKRLKE	sp|Q9NTI5|PDS5B_HUMAN Sister chromatid cohesion protein PDS5 homolog B OS=Homo sapiens OX=9606 GN=PDS5B PE=1 SV=1	S	-0.4239	-0.5735	-0.1496	1.5294	-0.7543	-2.24147	15	1.4153	15	15	-0.6813	-1.6096	N/A	-1.9659	-15
PDS5B_HUMAN	PDS5B_HUMAN	PDS5B_HUMAN	1259	KGSQRSRKRGHTASESDEQQWPEEKRLKEDI	sp|Q9NTI5|PDS5B_HUMAN Sister chromatid cohesion protein PDS5 homolog B OS=Homo sapiens OX=9606 GN=PDS5B PE=1 SV=1	S	-0.4239	-0.5735	-0.1496	N/A	N/A	-1.26418	N/A	N/A	-15	-15	N/A	N/A	-15	N/A	15
PDXL2_HUMAN	PDXL2_HUMAN	PDXL2_HUMAN	596	GSWGALMGGKRDPEDSDVFEEDTHL______	sp|Q9NZ53|PDXL2_HUMAN Podocalyxin-like protein 2 OS=Homo sapiens OX=9606 GN=PODXL2 PE=1 SV=1	S	8.6852	4.4493	-4.2359	N/A	4.2698	N/A	15	15	15	3.9948	3.9494	4.4549	-15	-15	-15
PDZD8_HUMAN	PDZD8_HUMAN	PDZD8_HUMAN	496	EAAGLTVDTESRELDSEFEDLASDVRAQNEF	sp|Q8NEN9|PDZD8_HUMAN PDZ domain-containing protein 8 OS=Homo sapiens OX=9606 GN=PDZD8 PE=1 SV=1	S	0.2576	0.4325	0.1749	-0.8795	N/A	N/A	-0.2799	-1.0231	-0.4264	15	15	15	15	15	15
PEA15_HUMAN	PEA15_HUMAN	PEA15_HUMAN	90	LLTMVVDYRTRVLKISEEDELDTKLTRIPSA	sp|Q15121|PEA15_HUMAN Astrocytic phosphoprotein PEA-15 OS=Homo sapiens OX=9606 GN=PEA15 PE=1 SV=2	S	-0.8935	-0.4478	0.4457	-1.3041	-0.8554	0.490925	-15	N/A	15	-15	N/A	15	0.9144	N/A	N/A
PEBP1_HUMAN	PEBP1_HUMAN	PEBP1_HUMAN	104	VVNMKGNDISSGTVLSDYVGSGPPKGTGLHR	sp|P30086|PEBP1_HUMAN Phosphatidylethanolamine-binding protein 1 OS=Homo sapiens OX=9606 GN=PEBP1 PE=1 SV=3	S	-0.2927	-0.2228	0.0699	0.2278	0.7457	0.560125	0.4874	0.1887	0.3256	0.4569	0.7898	0.7612	0.0888	0.7318	0.4444
PEBP1_HUMAN	PEBP1_HUMAN	PEBP1_HUMAN	185	QAEWDDYVPKLYEQLSGK_____________	sp|P30086|PEBP1_HUMAN Phosphatidylethanolamine-binding protein 1 OS=Homo sapiens OX=9606 GN=PEBP1 PE=1 SV=3	S	-0.2927	-0.2228	0.0699	-0.4839	-0.695	-0.168875	-15	N/A	15	-15	-15	-0.6795	0.9619	-15	-15
PELO_HUMAN	PELO_HUMAN	PELO_HUMAN	380	ILRFPVPELSDQEGDSSSEED__________	sp|Q9BRX2|PELO_HUMAN Protein pelota homolog OS=Homo sapiens OX=9606 GN=PELO PE=1 SV=2	S	-0.0615	1.4718	1.5333	N/A	N/A	N/A	15	N/A	15	15	N/A	15	N/A	N/A	N/A
PESC_HUMAN	PESC_HUMAN	PESC_HUMAN	530	TLKLEDKQRLAQEEESEAKRLAIMMMKKREK	sp|O00541|PESC_HUMAN Pescadillo homolog OS=Homo sapiens OX=9606 GN=PES1 PE=1 SV=1	S	0.3724	1.8926	1.5202	-1.3862	0.3562	1.78462	15	-1.1717	-1.2719	-1.8651	2.1649	15	-15	3.4673	15
PEX5_HUMAN	PEX5_HUMAN	PEX5_HUMAN	283	SALDMEFERAKSAIESDVDFWDKLQAELEEM	sp|P50542|PEX5_HUMAN Peroxisomal targeting signal 1 receptor OS=Homo sapiens OX=9606 GN=PEX5 PE=1 SV=3	S	-0.4269	0.2534	0.6803	-1.3976	N/A	N/A	-1.2414	-0.9609	-1.6548	15	15	15	15	15	15
PEX5R_HUMAN	PEX5R_HUMAN	PEX5R_HUMAN	275	HSLEEEFERAKAAVESDTEFWDKMQAEWEEM	sp|Q8IYB4|PEX5R_HUMAN PEX5-related protein OS=Homo sapiens OX=9606 GN=PEX5L PE=1 SV=2	S	N/A	N/A	N/A	N/A	N/A	N/A	-15	-15	-15	N/A	N/A	N/A	15	15	15
PFKAP_HUMAN	PFKAP_HUMAN	PFKAP_HUMAN	617	AAYIFEEPFDIRDLQSNVEHLTEKMKTTIQR	sp|Q01813|PFKAP_HUMAN ATP-dependent 6-phosphofructokinase, platelet type OS=Homo sapiens OX=9606 GN=PFKP PE=1 SV=2	S	0.3437	0.628	0.2843	-0.1522	-0.3779	-0.183475	0.0097	-15	-15	0.1863	-15	-15	0.2959	-0.4086	-0.3322
PGAM5_HUMAN	PGAM5_HUMAN	PGAM5_HUMAN	80	REPLSLINVRKRNVESGEEELASKLDHYKAK	sp|Q96HS1|PGAM5_HUMAN Serine/threonine-protein phosphatase PGAM5, mitochondrial OS=Homo sapiens OX=9606 GN=PGAM5 PE=1 SV=2	S	0.1548	-0.7068	-0.8616	-0.7421	-0.442	0.342325	-0.9008	-0.8825	-0.4405	-1.0572	-0.5734	-0.1899	-0.0371	0.4398	0.2594
PGM2L_HUMAN	PGM2L_HUMAN	PGM2L_HUMAN	175	AVQKLKAVAGVMITASHNRKEDNGYKVYWET	sp|Q6PCE3|PGM2L_HUMAN Glucose 1,6-bisphosphate synthase OS=Homo sapiens OX=9606 GN=PGM2L1 PE=1 SV=3	S	1.0736	3.3126	2.239	N/A	N/A	N/A	N/A	N/A	-15	N/A	N/A	N/A	N/A	N/A	15
PGRC1_HUMAN	PGRC1_HUMAN	PGRC1_HUMAN	181	HVGKLLKEGEEPTVYSDEEEPKDESARKND_	sp|O00264|PGRC1_HUMAN Membrane-associated progesterone receptor component 1 OS=Homo sapiens OX=9606 GN=PGRMC1 PE=1 SV=3	S	1.7732	0.7532	-1.02	1.1877	N/A	N/A	1.0837	1.0473	1.053	15	15	15	15	15	15
PGRC1_HUMAN	PGRC1_HUMAN	PGRC1_HUMAN	57	LYKIVRGDQPAASGDSDDDEPPPLPRLKRRD	sp|O00264|PGRC1_HUMAN Membrane-associated progesterone receptor component 1 OS=Homo sapiens OX=9606 GN=PGRMC1 PE=1 SV=3	S	1.7732	0.7532	-1.02	0.3928	-0.2254	-0.575975	0.4579	0.6114	0.3472	-0.4266	0.0087	-0.2099	-0.7652	-0.472	-0.5483
PGTB2_HUMAN	PGTB2_HUMAN	PGTB2_HUMAN	12	____MGTPQKDVIIKSDAPDTLLLEKHADYI	sp|P53611|PGTB2_HUMAN Geranylgeranyl transferase type-2 subunit beta OS=Homo sapiens OX=9606 GN=RABGGTB PE=1 SV=2	S	0.0105	1.3788	1.3683	N/A	N/A	0.792925	-15	-15	-15	-15	-15	-15	1.2164	0.7424	0.804
PHAR4_HUMAN	PHAR4_HUMAN	PHAR4_HUMAN	514	IPKLPQCLREEEEKESDSDSEGPIQYRDEED	sp|Q8IZ21|PHAR4_HUMAN Phosphatase and actin regulator 4 OS=Homo sapiens OX=9606 GN=PHACTR4 PE=1 SV=1	S	1.2958	-0.2705	-1.5663	N/A	N/A	N/A	N/A	N/A	N/A	-15	N/A	-15	-15	N/A	-15
PHAR4_HUMAN	PHAR4_HUMAN	PHAR4_HUMAN	516	KLPQCLREEEEKESDSDSEGPIQYRDEEDED	sp|Q8IZ21|PHAR4_HUMAN Phosphatase and actin regulator 4 OS=Homo sapiens OX=9606 GN=PHACTR4 PE=1 SV=1	S	1.2958	-0.2705	-1.5663	1.56845	-1.2909	-2.81713	1.1529	-15	N/A	-1.3109	-15	-15	-2.3445	-3.292	-15
PHF10_HUMAN	PHF10_HUMAN	PHF10_HUMAN	327	KRKNKGTSDSSSGNVSEGESPPDSQEDSFQG	sp|Q8WUB8|PHF10_HUMAN PHD finger protein 10 OS=Homo sapiens OX=9606 GN=PHF10 PE=1 SV=3	S	1.352	0.92	-0.432	0.889	-0.8291	-1.67587	0.7728	-15	-15	-0.5989	-15	-15	-1.2524	-0.5841	-2.5267
PHF10_HUMAN	PHF10_HUMAN	PHF10_HUMAN	301	PPLDPELPALDSDGDSDDGEDGRGDEKRKNK	sp|Q8WUB8|PHF10_HUMAN PHD finger protein 10 OS=Homo sapiens OX=9606 GN=PHF10 PE=1 SV=3	S	1.352	0.92	-0.432	N/A	N/A	N/A	15	15	15	15	15	15	N/A	N/A	N/A
PHF14_HUMAN	PHF14_HUMAN	PHF14_HUMAN	59	NGSEDASKDSGEGSCSDSEENILEEELNEDI	sp|O94880|PHF14_HUMAN PHD finger protein 14 OS=Homo sapiens OX=9606 GN=PHF14 PE=1 SV=2	S	0.3968	0.444	0.0472	1.52145	3.7967	2.31747	-15	15	2.1256	-15	3.2547	3.426	3.9705	-15	1.3092
PHF14_HUMAN	PHF14_HUMAN	PHF14_HUMAN	280	EGGCKKKKSKVLSRNSADDEELTNDSLTLSQ	sp|O94880|PHF14_HUMAN PHD finger protein 14 OS=Homo sapiens OX=9606 GN=PHF14 PE=1 SV=2	S	0.3968	0.444	0.0472	-0.35455	-0.67295	-0.276175	-0.7961	-15	0.2197	-0.9656	-15	0.1502	-0.0502	-0.4826	-0.0607
PHF2_HUMAN	PHF2_HUMAN	PHF2_HUMAN	681	KEDKPKPVRDEYEYVSDDGELKIDEFPIRRK	sp|O75151|PHF2_HUMAN Lysine-specific demethylase PHF2 OS=Homo sapiens OX=9606 GN=PHF2 PE=1 SV=4	S	1.056	-0.3778	-1.4338	N/A	N/A	-3.94368	-15	-15	-15	-15	-15	-15	-3.4283	-4.2546	-4.7536
PHF2_HUMAN	PHF2_HUMAN	PHF2_HUMAN	882	DACFKDSDYVYPSLESDEDNPIFKSRSKKRK	sp|O75151|PHF2_HUMAN Lysine-specific demethylase PHF2 OS=Homo sapiens OX=9606 GN=PHF2 PE=1 SV=4	S	1.056	-0.3778	-1.4338	0.5383	0.5205	0.024425	0.7357	0.1926	0.7764	0.6691	0.7726	0.2772	0.0527	0.7107	-0.4904
PHF2_HUMAN	PHF2_HUMAN	PHF2_HUMAN	733	VTKPKLDSAAYKSDDSSDEGSLHIDTDTKPG	sp|O75151|PHF2_HUMAN Lysine-specific demethylase PHF2 OS=Homo sapiens OX=9606 GN=PHF2 PE=1 SV=4	S	1.056	-0.3778	-1.4338	N/A	-3.7375	N/A	N/A	N/A	15	-15	-15	-3.722	-15	-15	-15
PHF23_HUMAN	PHF23_HUMAN	PHF23_HUMAN	74	ASGSSSPLRGESAADSDGWDSAPSDLRTIQT	sp|Q9BUL5|PHF23_HUMAN PHD finger protein 23 OS=Homo sapiens OX=9606 GN=PHF23 PE=1 SV=1	S	0.0896	-0.3427	-0.4323	N/A	N/A	N/A	N/A	N/A	N/A	-15	-15	-15	-15	-15	-15
PHF3_HUMAN	PHF3_HUMAN	PHF3_HUMAN	1063	RPITKITHKGEIEIESDAPMKEQEAAMEIQE	sp|Q92576|PHF3_HUMAN PHD finger protein 3 OS=Homo sapiens OX=9606 GN=PHF3 PE=1 SV=3	S	0.6288	0.5741	-0.0547	N/A	N/A	-0.149175	N/A	N/A	-15	-15	-15	-15	-15	-15	-0.544
PHF8_HUMAN	PHF8_HUMAN	PHF8_HUMAN	857	GACFKDAEYIYPSLESDDDDPALKSRPKKKK	sp|Q9UPP1|PHF8_HUMAN Histone lysine demethylase PHF8 OS=Homo sapiens OX=9606 GN=PHF8 PE=1 SV=3	S	1.3283	-1.7494	-3.0777	0.0372	0.1874	0.192425	0.5808	0.1151	-0.0875	0.5503	-0.2699	-0.0963	0.0888	-0.2543	0
PHF8_HUMAN	PHF8_HUMAN	PHF8_HUMAN	189	PSPSFTVRDVEHYVGSDKEIDVIDVTRQADC	sp|Q9UPP1|PHF8_HUMAN Histone lysine demethylase PHF8 OS=Homo sapiens OX=9606 GN=PHF8 PE=1 SV=3	S	1.3283	-1.7494	-3.0777	0.0671	1.1778	1.15292	0.0391	-0.0733	-0.2857	1.4854	0.7425	1.227	1.5656	0.9465	1.5215
PHIP_HUMAN	PHIP_HUMAN	PHIP_HUMAN	1783	TRNQGRRTAFYNEDDSEEEQRQLLFEDTSLT	sp|Q8WWQ0|PHIP_HUMAN PH-interacting protein OS=Homo sapiens OX=9606 GN=PHIP PE=1 SV=2	S	0.1558	0.1214	-0.0344	N/A	N/A	N/A	-15	-15	-15	N/A	N/A	N/A	15	15	15
PHIP_HUMAN	PHIP_HUMAN	PHIP_HUMAN	1281	YNIIPLYNSMKKKVLSDSEDEEKDADVPGTS	sp|Q8WWQ0|PHIP_HUMAN PH-interacting protein OS=Homo sapiens OX=9606 GN=PHIP PE=1 SV=2	S	0.1558	0.1214	-0.0344	1.37445	-0.95425	-2.28648	1.513	15	N/A	15	-1.6443	N/A	15	-15	N/A
PHLB1_HUMAN	PHLB1_HUMAN	PHLB1_HUMAN	583	RVPVTRERKNSITEISDNEDDLLEYHRRQRQ	sp|Q86UU1|PHLB1_HUMAN Pleckstrin homology-like domain family B member 1 OS=Homo sapiens OX=9606 GN=PHLDB1 PE=1 SV=1	S	4.6739	-0.041	-4.7149	4.1132	0.8015	-3.26948	3.5356	4.1999	4.6831	0.5117	0.9573	0.9554	-2.9046	-3.1119	-3.7189
PHLP_HUMAN	PHLP_HUMAN	PHLP_HUMAN	296	VLTSVRNSATCHSEDSDLEID__________	sp|Q13371|PHLP_HUMAN Phosducin-like protein OS=Homo sapiens OX=9606 GN=PDCL PE=1 SV=3	S	-0.2468	-0.4314	-0.1846	-0.944	-1.7648	-0.778575	-0.7512	-15	-0.8984	-1.412	-15	-1.7963	-0.5415	-0.985	-0.8891
PHRF1_HUMAN	PHRF1_HUMAN	PHRF1_HUMAN	915	SAMSKLRGAVAAEGASDTEREEPTESQGLAA	sp|Q9P1Y6|PHRF1_HUMAN PHD and RING finger domain-containing protein 1 OS=Homo sapiens OX=9606 GN=PHRF1 PE=1 SV=3	S	-4.5898	-2.0642	2.5256	N/A	N/A	1.02503	-15	-15	-15	-15	-15	-15	0.7884	0.8186	0.8243
PININ_HUMAN	PININ_HUMAN	PININ_HUMAN	347	EEAGEEEEKEIAIVHSDAEKEQEEEEQKQEM	sp|Q9H307|PININ_HUMAN Pinin OS=Homo sapiens OX=9606 GN=PNN PE=1 SV=5	S	-0.3317	0.2215	0.5532	-0.82245	-0.327	0.537675	-0.8465	15	-0.8483	-0.3764	-0.513	-0.3115	0.5894	-15	0.5456
PININ_HUMAN	PININ_HUMAN	PININ_HUMAN	422	ETNRVESVEPSENEASKELEPEMEFEIEPDK	sp|Q9H307|PININ_HUMAN Pinin OS=Homo sapiens OX=9606 GN=PNN PE=1 SV=5	S	-0.3317	0.2215	0.5532	N/A	N/A	0.861125	N/A	-15	-15	-15	-15	-15	-15	0.8251	0.8352
PIP30_HUMAN	PIP30_HUMAN	PIP30_HUMAN	17	DGGDDGNLIIKKRFVSEAELDERRKRRQEEW	sp|Q9GZU8|PIP30_HUMAN PSME3-interacting protein OS=Homo sapiens OX=9606 GN=PSME3IP1 PE=1 SV=1	S	1.3684	0.3695	-0.9989	N/A	N/A	1.25122	-15	N/A	-15	N/A	N/A	-15	15	N/A	1.0612
PITX1_HUMAN	PITX1_HUMAN	PITX1_HUMAN	51	PADPREPLENSASESSDTELPEKERGGEPKG	sp|P78337|PITX1_HUMAN Pituitary homeobox 1 OS=Homo sapiens OX=9606 GN=PITX1 PE=1 SV=2	S	3.5937	6.6573	3.0636	2.8605	N/A	N/A	2.7295	2.9906	2.9458	15	15	15	15	15	15
PJA2_HUMAN	PJA2_HUMAN	PJA2_HUMAN	432	DYYQLYDKDEDSSECSDGEWSASLPHRFSGT	sp|O43164|PJA2_HUMAN E3 ubiquitin-protein ligase Praja-2 OS=Homo sapiens OX=9606 GN=PJA2 PE=1 SV=4	S	-1.0832	0.3482	1.4314	N/A	N/A	N/A	N/A	N/A	-15	N/A	N/A	N/A	N/A	N/A	15
PKCB1_HUMAN	PKCB1_HUMAN	PKCB1_HUMAN	597	TAVEHSDSEDSEKSDSSDSEYISDDEQKSKN	sp|Q9ULU4|PKCB1_HUMAN Protein kinase C-binding protein 1 OS=Homo sapiens OX=9606 GN=ZMYND8 PE=1 SV=2	S	1.8074	-2.7183	-4.5257	N/A	N/A	N/A	N/A	N/A	N/A	N/A	-15	-15	N/A	-15	-15
PKCB1_HUMAN	PKCB1_HUMAN	PKCB1_HUMAN	598	AVEHSDSEDSEKSDSSDSEYISDDEQKSKNE	sp|Q9ULU4|PKCB1_HUMAN Protein kinase C-binding protein 1 OS=Homo sapiens OX=9606 GN=ZMYND8 PE=1 SV=2	S	1.8074	-2.7183	-4.5257	N/A	N/A	-6.66748	N/A	-15	N/A	-15	N/A	N/A	-15	15	N/A
PKCB1_HUMAN	PKCB1_HUMAN	PKCB1_HUMAN	604	SEDSEKSDSSDSEYISDDEQKSKNEPEDTED	sp|Q9ULU4|PKCB1_HUMAN Protein kinase C-binding protein 1 OS=Homo sapiens OX=9606 GN=ZMYND8 PE=1 SV=2	S	1.8074	-2.7183	-4.5257	2.5588	-3.3658	-5.88238	15	-15	15	-2.8899	-15	-3.7723	-15	-5.8837	-15
PKCB1_HUMAN	PKCB1_HUMAN	PKCB1_HUMAN	444	MPRSPMSTNSSVHTGSDVEQDAEKKATSSHF	sp|Q9ULU4|PKCB1_HUMAN Protein kinase C-binding protein 1 OS=Homo sapiens OX=9606 GN=ZMYND8 PE=1 SV=2	S	1.8074	-2.7183	-4.5257	0.606	-1.554	-2.11777	15	15	0.8706	-2.3017	-1.9026	-1.512	-15	-15	-2.3738
PKN1_HUMAN	PKN1_HUMAN	PKN1_HUMAN	559	TTGDISVEKLNLGTDSDSSPQKSSRDPPSSP	sp|Q16512|PKN1_HUMAN Serine/threonine-protein kinase N1 OS=Homo sapiens OX=9606 GN=PKN1 PE=1 SV=2	S	-2.2132	0.4742	2.6874	-2.437	-1.0996	1.37962	-15	-15	-2.3706	-15	-15	-1.0738	1.0807	1.1732	1.3056
PKN2_HUMAN	PKN2_HUMAN	PKN2_HUMAN	967	SEAPILTPPREPRILSEEEQEMFRDFDYIAD	sp|Q16513|PKN2_HUMAN Serine/threonine-protein kinase N2 OS=Homo sapiens OX=9606 GN=PKN2 PE=1 SV=1	S	5.0962	4.7206	-0.3756	2.8423	3.8583	1.05822	2.2598	3.072	2.6093	15	3.647	15	15	0.7057	15
PLCD3_HUMAN	PLCD3_HUMAN	PLCD3_HUMAN	496	GKKLPAARSEDGRALSDREEEEEDDEEEEEE	sp|Q8N3E9|PLCD3_HUMAN 1-phosphatidylinositol 4,5-bisphosphate phosphodiesterase delta-3 OS=Homo sapiens OX=9606 GN=PLCD3 PE=1 SV=3	S	5.2204	3.4519	-1.7685	N/A	N/A	N/A	15	15	15	15	15	15	N/A	N/A	N/A
PLEC_HUMAN	PLEC_HUMAN	PLEC_HUMAN	3975	AYQRGYLNKDTHDQLSEPSEVRSYVDPSTDE	sp|Q15149|PLEC_HUMAN Plectin OS=Homo sapiens OX=9606 GN=PLEC PE=1 SV=3	S	6.9094	1.4783	-5.4311	N/A	1.4618	N/A	15	N/A	N/A	15	-15	-15	N/A	-15	-15
PLEC_HUMAN	PLEC_HUMAN	PLEC_HUMAN	2802	RRKVSAQRLQEAGILSAEELQRLAQGHTTVD	sp|Q15149|PLEC_HUMAN Plectin OS=Homo sapiens OX=9606 GN=PLEC PE=1 SV=3	S	6.9094	1.4783	-5.4311	N/A	1.7923	N/A	15	15	N/A	1.5024	2.7208	-15	-15	-15	-15
PLOD1_HUMAN	PLOD1_HUMAN	PLOD1_HUMAN	176	APNLSKLVAEWEGQDSDSDQLFYTKIFLDPE	sp|Q02809|PLOD1_HUMAN Procollagen-lysine,2-oxoglutarate 5-dioxygenase 1 OS=Homo sapiens OX=9606 GN=PLOD1 PE=1 SV=2	S	6.048	4.1732	-1.8748	N/A	N/A	N/A	15	15	15	15	15	15	N/A	N/A	N/A
PLPL2_HUMAN	PLPL2_HUMAN	PLPL2_HUMAN	428	AAYREALPGWMRNNLSLGDALAKWEECQRQL	sp|Q96AD5|PLPL2_HUMAN Patatin-like phospholipase domain-containing protein 2 OS=Homo sapiens OX=9606 GN=PNPLA2 PE=1 SV=1	S	-0.7615	0.431	1.1925	N/A	N/A	2.78142	-15	-15	-15	N/A	-15	N/A	15	2.575	15
PLSL_HUMAN	PLSL_HUMAN	PLSL_HUMAN	7	_________MARGSVSDEEMMELREAFAKVD	sp|P13796|PLSL_HUMAN Plastin-2 OS=Homo sapiens OX=9606 GN=LCP1 PE=1 SV=6	S	-5.5706	1.455	7.0256	N/A	N/A	6.12002	-15	-15	-15	-15	N/A	N/A	6.9044	15	15
PMFBP_HUMAN	PMFBP_HUMAN	PMFBP_HUMAN	536	IQELQRELQMLQKESSMAEKEQTSNRKRVEE	sp|Q8TBY8|PMFBP_HUMAN Polyamine-modulated factor 1-binding protein 1 OS=Homo sapiens OX=9606 GN=PMFBP1 PE=1 SV=3	S	N/A	N/A	N/A	7.8184	N/A	N/A	-15	-15	8.1061	N/A	N/A	15	15	15	15
PML_HUMAN	PML_HUMAN	PML_HUMAN	565	GEAEERVVVISSSEDSDAENSSSRELDDSSS	sp|P29590|PML_HUMAN Protein PML OS=Homo sapiens OX=9606 GN=PML PE=1 SV=3	S	-0.8976	1.9319	2.8295	-3.3216	2.3275	5.69132	-2.8559	-3.3023	-3.1596	2.5577	2.2571	2.2811	5.5329	5.6901	5.4495
PMM2_HUMAN	PMM2_HUMAN	PMM2_HUMAN	47	LQKLRQKIKIGVVGGSDFEKVQEQLGNDVVE	sp|O15305|PMM2_HUMAN Phosphomannomutase 2 OS=Homo sapiens OX=9606 GN=PMM2 PE=1 SV=1	S	-0.2805	-0.3689	-0.0884	N/A	N/A	-1.17018	-15	-15	-15	-15	-15	-15	-1.1611	-0.9862	-1.1648
PMS2_HUMAN	PMS2_HUMAN	PMS2_HUMAN	639	SLAKRIKQLHHEAQQSEGEQNYRKFRAKICP	sp|P54278|PMS2_HUMAN Mismatch repair endonuclease PMS2 OS=Homo sapiens OX=9606 GN=PMS2 PE=1 SV=2	S	6.4277	3.0969	-3.3308	N/A	N/A	N/A	15	15	15	15	15	15	N/A	N/A	N/A
PMS2L_HUMAN	PMS2L_HUMAN	PMS2L_HUMAN	161	HVDSQEKAPETDDSFSDVDCHSNQEDTGCKF	sp|Q68D20|PMS2L_HUMAN Protein PMS2CL OS=Homo sapiens OX=9606 GN=PMS2CL PE=2 SV=1	S	N/A	N/A	N/A	4.0089	0.9092	-3.05748	4.605	15	3.5214	15	15	0.9247	15	N/A	-2.5879
PMYT1_HUMAN	PMYT1_HUMAN	PMYT1_HUMAN	160	FRGPKDRARKLAEVGSHEKVGQHPCCVRLEQ	sp|Q99640|PMYT1_HUMAN Membrane-associated tyrosine- and threonine-specific cdc2-inhibitory kinase OS=Homo sapiens OX=9606 GN=PKMYT1 PE=1 SV=1	S	-0.0397	-1.1111	-1.0714	-0.6227	-0.5187	0.146225	-0.762	-0.9491	15	-0.6661	-0.8741	-0.5032	0.2152	0.2057	-15
PNISR_HUMAN	PNISR_HUMAN	PNISR_HUMAN	290	EGGDGPRLPQRSKFDSDEEEEDTENVEAASS	sp|Q8TF01|PNISR_HUMAN Arginine/serine-rich protein PNISR OS=Homo sapiens OX=9606 GN=PNISR PE=1 SV=2	S	N/A	N/A	N/A	-0.2476	-0.0987	0.191125	0.4822	-0.2703	-0.2191	-0.507	-0.2497	-0.2928	-0.8699	0.1513	-0.0649
PNISR_HUMAN	PNISR_HUMAN	PNISR_HUMAN	408	SGDSEDERSDRGSESSDTDDEELRHRIRQKQ	sp|Q8TF01|PNISR_HUMAN Arginine/serine-rich protein PNISR OS=Homo sapiens OX=9606 GN=PNISR PE=1 SV=2	S	N/A	N/A	N/A	2.16585	0.1682	-1.95543	15	-15	-15	0.3984	-15	-15	-15	-2.178	-1.9712
PNO1_HUMAN	PNO1_HUMAN	PNO1_HUMAN	3	_____________MESEMETQSARAEEGFTQ	sp|Q9NRX1|PNO1_HUMAN RNA-binding protein PNO1 OS=Homo sapiens OX=9606 GN=PNO1 PE=1 SV=1	S	-0.4704	0.5885	1.0589	N/A	N/A	N/A	N/A	-15	N/A	N/A	N/A	N/A	N/A	15	N/A
PP1R8_HUMAN	PP1R8_HUMAN	PP1R8_HUMAN	204	IQRPKRKRKNSRVTFSEDDEIINPEDVDPSV	sp|Q12972|PP1R8_HUMAN Nuclear inhibitor of protein phosphatase 1 OS=Homo sapiens OX=9606 GN=PPP1R8 PE=1 SV=2	S	-0.2556	1.3319	1.5875	-0.1568	1.9849	2.18393	-0.7231	-0.7616	0.0813	1.7624	15	15	2.6048	15	15
PP1RB_HUMAN	PP1RB_HUMAN	PP1RB_HUMAN	77	CIYEKPRAFGESSTESDEEEEEGCGHTHCVR	sp|O60927|PP1RB_HUMAN E3 ubiquitin-protein ligase PPP1R11 OS=Homo sapiens OX=9606 GN=PPP1R11 PE=1 SV=1	S	-0.676	2.6868	3.3628	N/A	-2.62345	N/A	15	N/A	15	-2.2369	-15	-2.9451	-15	-15	-15
PP4R2_HUMAN	PP4R2_HUMAN	PP4R2_HUMAN	361	MEESDVSQAEKDLLHSEGSENEGPVSSSSSD	sp|Q9NY27|PP4R2_HUMAN Serine/threonine-protein phosphatase 4 regulatory subunit 2 OS=Homo sapiens OX=9606 GN=PPP4R2 PE=1 SV=3	S	0.411	-0.3887	-0.7997	N/A	N/A	N/A	N/A	N/A	N/A	N/A	-15	-15	N/A	-15	-15
PP4R2_HUMAN	PP4R2_HUMAN	PP4R2_HUMAN	364	SDVSQAEKDLLHSEGSENEGPVSSSSSDCRE	sp|Q9NY27|PP4R2_HUMAN Serine/threonine-protein phosphatase 4 regulatory subunit 2 OS=Homo sapiens OX=9606 GN=PPP4R2 PE=1 SV=3	S	0.411	-0.3887	-0.7997	-0.46195	-1.54455	-1.04037	-1.0711	-0.26	-15	-1.6435	15	N/A	-0.4531	15	15
PP6R1_HUMAN	PP6R1_HUMAN	PP6R1_HUMAN	635	FDDDEEEEDEEEAQGSGESDGEDGAWQGSQL	sp|Q9UPN7|PP6R1_HUMAN Serine/threonine-protein phosphatase 6 regulatory subunit 1 OS=Homo sapiens OX=9606 GN=PPP6R1 PE=1 SV=5	S	-2.3652	1.2342	3.5994	2.2167	1.6726	-0.501875	15	N/A	-15	1.9028	N/A	N/A	-15	N/A	15
PP6R1_HUMAN	PP6R1_HUMAN	PP6R1_HUMAN	638	DEEEEDEEEAQGSGESDGEDGAWQGSQLARG	sp|Q9UPN7|PP6R1_HUMAN Serine/threonine-protein phosphatase 6 regulatory subunit 1 OS=Homo sapiens OX=9606 GN=PPP6R1 PE=1 SV=5	S	-2.3652	1.2342	3.5994	0.7977	-0.2271	-0.982575	1.1901	-15	-15	-0.1402	-15	-15	-1.211	-1.189	-0.6542
PP6R1_HUMAN	PP6R1_HUMAN	PP6R1_HUMAN	531	KNMVDLVNTHHLHSSSDDEDDRLKEFNFPEE	sp|Q9UPN7|PP6R1_HUMAN Serine/threonine-protein phosphatase 6 regulatory subunit 1 OS=Homo sapiens OX=9606 GN=PPP6R1 PE=1 SV=5	S	-2.3652	1.2342	3.5994	N/A	N/A	2.12303	N/A	-15	N/A	-15	N/A	N/A	-15	15	N/A
PP6R1_HUMAN	PP6R1_HUMAN	PP6R1_HUMAN	670	RLGQPPGVRSGGSTDSEDEEEEDEEEEEDEE	sp|Q9UPN7|PP6R1_HUMAN Serine/threonine-protein phosphatase 6 regulatory subunit 1 OS=Homo sapiens OX=9606 GN=PPP6R1 PE=1 SV=5	S	-2.3652	1.2342	3.5994	N/A	N/A	-1.48823	N/A	-15	N/A	-15	N/A	-15	-15	15	-15
PP6R3_HUMAN	PP6R3_HUMAN	PP6R3_HUMAN	617	EACCKERIQQFDDGGSDEEDIWEEKHIAFTP	sp|Q5H9R7|PP6R3_HUMAN Serine/threonine-protein phosphatase 6 regulatory subunit 3 OS=Homo sapiens OX=9606 GN=PPP6R3 PE=1 SV=2	S	0.5281	0.5155	-0.0126	-0.0995	-0.9559	-0.814175	0.401	0.0526	-0.9156	-0.7257	-0.6469	-1.3782	-1.0074	-0.5688	-0.4538
PPAC_HUMAN	PPAC_HUMAN	PPAC_HUMAN	137	PQKQLIIEDPYYGNDSDFETVYQQCVRCCRA	sp|P24666|PPAC_HUMAN Low molecular weight phosphotyrosine protein phosphatase OS=Homo sapiens OX=9606 GN=ACP1 PE=1 SV=3	S	-0.4054	0.8859	1.2913	-0.4415	N/A	N/A	-1.0947	-0.7308	0.0755	15	15	15	15	15	15
PPBN_HUMAN	PPBN_HUMAN	PPBN_HUMAN;PPB1_HUMAN	189;192	SPAGAYAHTVNRNWYSDADVPASARQEGCQD	sp|P10696|PPBN_HUMAN Alkaline phosphatase, germ cell type OS=Homo sapiens OX=9606 GN=ALPG PE=2 SV=4;sp|P05187|PPB1_HUMAN Alkaline phosphatase, placental type OS=Homo sapiens OX=9606 GN=ALPP PE=1 SV=2	S	N/A	N/A	N/A	N/A	N/A	N/A	15	N/A	15	15	N/A	15	N/A	N/A	N/A
PPBI_HUMAN	PPBI_HUMAN	PPBI_HUMAN	189	SPAGTYAHTVNRNWYSDADMPASARQEGCQD	sp|P09923|PPBI_HUMAN Intestinal-type alkaline phosphatase OS=Homo sapiens OX=9606 GN=ALPI PE=1 SV=2	S	12.1078	13.0587	0.9509	N/A	N/A	N/A	15	N/A	N/A	15	N/A	N/A	N/A	N/A	N/A
PPIG_HUMAN	PPIG_HUMAN	PPIG_HUMAN	386	RMRVSSGERWIKGDKSELNEIKENQRSPVRV	sp|Q13427|PPIG_HUMAN Peptidyl-prolyl cis-trans isomerase G OS=Homo sapiens OX=9606 GN=PPIG PE=1 SV=2	S	-0.3508	0.9833	1.3341	-0.3026	-0.1676	0.177225	-0.0357	-0.4778	-0.0645	0.0499	-0.3843	-0.316	0.2049	0.2242	-0.2427
PPM1G_HUMAN	PPM1G_HUMAN	PPM1G_HUMAN	215	PSQENGPTAKAYTGFSSNSERGTEAGQVGEP	sp|O15355|PPM1G_HUMAN Protein phosphatase 1G OS=Homo sapiens OX=9606 GN=PPM1G PE=1 SV=1	S	0.0682	0.3438	0.2756	N/A	N/A	N/A	N/A	-15	N/A	N/A	N/A	N/A	N/A	15	N/A
PPM1G_HUMAN	PPM1G_HUMAN	PPM1G_HUMAN	216	SQENGPTAKAYTGFSSNSERGTEAGQVGEPG	sp|O15355|PPM1G_HUMAN Protein phosphatase 1G OS=Homo sapiens OX=9606 GN=PPM1G PE=1 SV=1	S	0.0682	0.3438	0.2756	-0.36465	-0.633	-0.226125	-15	15	-0.4882	-15	15	15	0.1492	N/A	15
PPM1G_HUMAN	PPM1G_HUMAN	PPM1G_HUMAN	325	EEMMVPGMEGKEEPGSDSGTTAVVALIRGKQ	sp|O15355|PPM1G_HUMAN Protein phosphatase 1G OS=Homo sapiens OX=9606 GN=PPM1G PE=1 SV=1	S	0.0682	0.3438	0.2756	-0.2123	1.0714	1.32592	-0.1869	-0.138	-0.0007	0.7085	0.8508	1.377	1.0147	1.1195	1.3865
PR15B_HUMAN	PR15B_HUMAN	PR15B_HUMAN	508	TATIQTAARIVPEEPSDSEKDLSGKSDLENS	sp|Q5SWA1|PR15B_HUMAN Protein phosphatase 1 regulatory subunit 15B OS=Homo sapiens OX=9606 GN=PPP1R15B PE=1 SV=1	S	5.0298	3.1472	-1.8826	2.11905	1.89025	-0.186575	2.1055	2.051	-15	1.373	1.7183	-15	-0.6132	-0.202	-0.2092
PR15B_HUMAN	PR15B_HUMAN	PR15B_HUMAN	510	TIQTAARIVPEEPSDSEKDLSGKSDLENSSQ	sp|Q5SWA1|PR15B_HUMAN Protein phosphatase 1 regulatory subunit 15B OS=Homo sapiens OX=9606 GN=PPP1R15B PE=1 SV=1	S	5.0298	3.1472	-1.8826	N/A	N/A	N/A	N/A	N/A	15	N/A	N/A	15	N/A	N/A	N/A
PR38A_HUMAN	PR38A_HUMAN	PR38A_HUMAN	193	EPRVSALEEDMDDVESSEEEEEEDEKLERVP	sp|Q8NAV1|PR38A_HUMAN Pre-mRNA-splicing factor 38A OS=Homo sapiens OX=9606 GN=PRPF38A PE=1 SV=1	S	0.2477	1.3405	1.0928	2.8233	1.3901	-1.39098	3.1435	1.8681	2.3123	15	15	0.6565	15	15	-1.647
PR38A_HUMAN	PR38A_HUMAN	PR38A_HUMAN	194	PRVSALEEDMDDVESSEEEEEEDEKLERVPS	sp|Q8NAV1|PR38A_HUMAN Pre-mRNA-splicing factor 38A OS=Homo sapiens OX=9606 GN=PRPF38A PE=1 SV=1	S	0.2477	1.3405	1.0928	2.8233	1.3901	-1.39098	3.1435	-15	-15	15	N/A	-15	15	15	-1.647
PR40A_HUMAN	PR40A_HUMAN	PR40A_HUMAN	938	TGKDSGNWDTSGSELSEGELEKRRRTLLEQL	sp|O75400|PR40A_HUMAN Pre-mRNA-processing factor 40 homolog A OS=Homo sapiens OX=9606 GN=PRPF40A PE=1 SV=2	S	0.063	0.655	0.592	N/A	N/A	-0.697825	-15	-15	-15	N/A	-15	-15	15	-0.6991	0.1312
PR40A_HUMAN	PR40A_HUMAN	PR40A_HUMAN	888	KKKSKKRRHKSDSPESDAEREKDKKEKDRES	sp|O75400|PR40A_HUMAN Pre-mRNA-processing factor 40 homolog A OS=Homo sapiens OX=9606 GN=PRPF40A PE=1 SV=2	S	0.063	0.655	0.592	-0.0856	0.7382	0.866025	0.8899	-0.226	-0.8124	0.9756	0.3029	0.7625	0.205	0.6596	1.5837
PRC2A_HUMAN	PRC2A_HUMAN	PRC2A_HUMAN	350	YTEKLKFSDEEDGRDSDEEGAEGHRDSQSAS	sp|P48634|PRC2A_HUMAN Protein PRRC2A OS=Homo sapiens OX=9606 GN=PRRC2A PE=1 SV=3	S	0.0339	1.4912	1.4573	2.3372	1.1269	-1.16807	3.9152	2.5695	2.5753	1.2011	2.0295	1.1424	-2.5948	-0.4093	-1.4241
PRC2A_HUMAN	PRC2A_HUMAN	PRC2A_HUMAN	1120	GSETGSETHESDLAPSDKEAPTPKEGTLTQV	sp|P48634|PRC2A_HUMAN Protein PRRC2A OS=Homo sapiens OX=9606 GN=PRRC2A PE=1 SV=3	S	0.0339	1.4912	1.4573	0.987	3.7411	2.79632	1.3965	15	0.399	3.9713	15	15	2.6941	N/A	15
PRC2A_HUMAN	PRC2A_HUMAN	PRC2A_HUMAN	1092	PAPRGRTASETRSEGSEYEEIPKRRRQRGSE	sp|P48634|PRC2A_HUMAN Protein PRRC2A OS=Homo sapiens OX=9606 GN=PRRC2A PE=1 SV=3	S	0.0339	1.4912	1.4573	0.3804	-1.2803	-1.61848	0.6677	0.3647	-0.0818	-1.3211	-1.2826	-1.8319	-1.8695	-1.5166	-1.7413
PRC2B_HUMAN	PRC2B_HUMAN	PRC2B_HUMAN	388	AGLHEEVDYSEKLKFSDDEEEEEVVKDGRPK	sp|Q5JSZ5|PRC2B_HUMAN Protein PRRC2B OS=Homo sapiens OX=9606 GN=PRRC2B PE=1 SV=2	S	5.8795	2.0554	-3.8241	N/A	N/A	-3.14488	-15	N/A	-15	-15	-15	-15	-2.9823	-15	-3.3498
PRC2C_HUMAN	PRC2C_HUMAN	PRC2C_HUMAN	1249	GPLRQREESETRSESSDFEVVPKRRRQRGSE	sp|Q9Y520|PRC2C_HUMAN Protein PRRC2C OS=Homo sapiens OX=9606 GN=PRRC2C PE=1 SV=4	S	0.7648	1.6457	0.8809	0.80445	-1.61625	-2.37847	-15	0.424	1.0448	-15	-2.0538	-1.3552	-2.3466	-2.3471	-2.3912
PRCC_HUMAN	PRCC_HUMAN	PRCC_HUMAN	267	AALQVTKQITQEEDDSDEEVAPENFFSLPEK	sp|Q92733|PRCC_HUMAN Proline-rich protein PRCC OS=Homo sapiens OX=9606 GN=PRCC PE=1 SV=1	S	0.7934	0.6004	-0.193	1.1588	2.7073	1.59073	-0.0144	1.1775	2.2238	2.9375	2.4865	2.477	3.0712	1.4397	0.262
PRDM4_HUMAN	PRDM4_HUMAN	PRDM4_HUMAN	770	PTSSSSAPEEEEEDDSEEEDLADSVGTEDCR	sp|Q9UKN5|PRDM4_HUMAN PR domain zinc finger protein 4 OS=Homo sapiens OX=9606 GN=PRDM4 PE=1 SV=3	S	N/A	N/A	N/A	N/A	N/A	N/A	N/A	N/A	N/A	-15	-15	-15	-15	-15	-15
PRDX1_HUMAN	PRDX1_HUMAN	PRDX1_HUMAN	32	ATAVMPDGQFKDISLSDYKGKYVVFFFYPLD	sp|Q06830|PRDX1_HUMAN Peroxiredoxin-1 OS=Homo sapiens OX=9606 GN=PRDX1 PE=1 SV=1	S	1.4722	0.9131	-0.5591	2.7282	1.3165	-1.36947	15	15	2.9663	1.6457	1.898	1.332	-15	-15	-1.6255
PRI1_HUMAN	PRI1_HUMAN	PRI1_HUMAN	361	TVPTISFICRELDAISTNEEEKEENEAESDV	sp|P49642|PRI1_HUMAN DNA primase small subunit OS=Homo sapiens OX=9606 GN=PRIM1 PE=1 SV=1	S	-0.2645	1.7023	1.9668	-0.4083	N/A	N/A	-0.3828	-0.3759	-0.435	15	15	15	15	15	15
PRI1_HUMAN	PRI1_HUMAN	PRI1_HUMAN	64	LKDDIYIRYQSFNNQSDLEKEMQKMNPYKID	sp|P49642|PRI1_HUMAN DNA primase small subunit OS=Homo sapiens OX=9606 GN=PRIM1 PE=1 SV=1	S	-0.2645	1.7023	1.9668	N/A	N/A	N/A	-15	-15	-15	N/A	N/A	N/A	15	15	15
PRI2_HUMAN	PRI2_HUMAN	PRI2_HUMAN	155	IQDFLKDSQLQFEAISDEEKTLREQEIVASS	sp|P49643|PRI2_HUMAN DNA primase large subunit OS=Homo sapiens OX=9606 GN=PRIM2 PE=1 SV=2	S	0.293	2.1983	1.9053	-0.3221	2.2118	2.57612	-0.949	-0.4625	-0.2186	1.5358	1.7765	2.3503	2.6041	2.3697	2.5777
PRIC3_HUMAN	PRIC3_HUMAN	PRIC3_HUMAN	482	GRQSTPRVSFRDPLVSEGGPRRTLSAPPAQR	sp|O43900|PRIC3_HUMAN Prickle planar cell polarity protein 3 OS=Homo sapiens OX=9606 GN=PRICKLE3 PE=1 SV=2	S	N/A	N/A	N/A	0.8727	-0.6685	-1.49898	1.0462	0.3554	1.4098	-0.7947	-1.1038	-0.0329	-1.7216	-1.3285	-1.4339
PRKDC_HUMAN	PRKDC_HUMAN	PRKDC_HUMAN	2489	YNILMWIHDNYRDPESETDNDSQEIFKLAKD	sp|P78527|PRKDC_HUMAN DNA-dependent protein kinase catalytic subunit OS=Homo sapiens OX=9606 GN=PRKDC PE=1 SV=3	S	1.0904	1.2846	0.1942	0.7878	0.0726	-0.672975	0.5071	1.0142	-15	-0.2259	0.0041	-15	-0.6137	-0.8794	-0.5597
PRKDC_HUMAN	PRKDC_HUMAN	PRKDC_HUMAN	3365	EIEEDKARRILELSGSSSEDSEKVIAGLYQR	sp|P78527|PRKDC_HUMAN DNA-dependent protein kinase catalytic subunit OS=Homo sapiens OX=9606 GN=PRKDC PE=1 SV=3	S	1.0904	1.2846	0.1942	1.4331	-0.6881	-2.07898	-15	15	N/A	-15	15	N/A	-1.6555	N/A	N/A
PRP16_HUMAN	PRP16_HUMAN	PRP16_HUMAN	224	TPSRSTWEEEDSGYGSSRRSQWESPSPTPSY	sp|Q92620|PRP16_HUMAN Pre-mRNA-splicing factor ATP-dependent RNA helicase PRP16 OS=Homo sapiens OX=9606 GN=DHX38 PE=1 SV=2	S	0.8319	1.5601	0.7282	1.23195	-1.511	-2.70073	-15	-15	15	-15	-15	-1.5653	-2.2857	-2.0518	-15
PRP17_HUMAN	PRP17_HUMAN	PRP17_HUMAN	20	IAALAASYGSGSGSESDSDSESSRCPLPAAD	sp|O60508|PRP17_HUMAN Pre-mRNA-processing factor 17 OS=Homo sapiens OX=9606 GN=CDC40 PE=1 SV=1	S	-0.8238	-0.4252	0.3986	-1.6967	N/A	N/A	-1.8129	-15	-15	15	N/A	N/A	15	15	15
PRP4B_HUMAN	PRP4B_HUMAN	PRP4B_HUMAN	87	KHKHKKHKRKEIIDASDKEGMSPAKRTKLDD	sp|Q13523|PRP4B_HUMAN Serine/threonine-protein kinase PRP4 homolog OS=Homo sapiens OX=9606 GN=PRPF4B PE=1 SV=3	S	0.1413	1.0476	0.9063	N/A	N/A	0.396025	-15	-15	-15	-15	-15	-15	0.8327	-0.5252	0.4363
PRP4B_HUMAN	PRP4B_HUMAN	PRP4B_HUMAN	32	DANSEKSINEENGEVSEDQSQNKHSRHKKKK	sp|Q13523|PRP4B_HUMAN Serine/threonine-protein kinase PRP4 homolog OS=Homo sapiens OX=9606 GN=PRPF4B PE=1 SV=3	S	0.1413	1.0476	0.9063	-0.5997	-0.4059	0.236025	-0.0701	-0.7401	-0.6917	-0.0809	-1.0492	-0.5307	0.1085	-0.1784	0.1698
PRP6_HUMAN	PRP6_HUMAN	PRP6_HUMAN	653	NPNSEEIWLAAVKLESENDEYERARRLLAKA	sp|O94906|PRP6_HUMAN Pre-mRNA-processing factor 6 OS=Homo sapiens OX=9606 GN=PRPF6 PE=1 SV=1	S	-0.0099	0.499	0.5089	-0.6999	0.3091	1.05122	-0.9993	-0.8403	-0.1447	-0.2954	-0.1262	1.0788	0.8232	0.8448	1.2323
PRPF3_HUMAN	PRPF3_HUMAN	PRPF3_HUMAN	99	DRSRKRELKEVFGDDSEISKESSGVKKRRIP	sp|O43395|PRPF3_HUMAN U4/U6 small nuclear ribonucleoprotein Prp3 OS=Homo sapiens OX=9606 GN=PRPF3 PE=1 SV=2	S	0.4537	0.3614	-0.0923	1.1942	-0.7165	-1.86848	-15	1.2626	0.8406	-15	-1.0767	-0.7008	-1.7192	-2.2086	-1.5326
PRR14_HUMAN	PRR14_HUMAN	PRR14_HUMAN	433	STKGKEPRASKDQVLSEPETKTMGKVSRFRI	sp|Q9BWN1|PRR14_HUMAN Proline-rich protein 14 OS=Homo sapiens OX=9606 GN=PRR14 PE=1 SV=1	S	N/A	N/A	N/A	N/A	-1.0976	N/A	15	N/A	15	-0.9112	-15	-1.1694	-15	-15	-15
PRS4_HUMAN	PRS4_HUMAN	PRS4_HUMAN	391	DDVTLDDLIMAKDDLSGADIKAICTEAGLMA	sp|P62191|PRS4_HUMAN 26S proteasome regulatory subunit 4 OS=Homo sapiens OX=9606 GN=PSMC1 PE=1 SV=1	S	0.2071	0.4047	0.1976	0.13005	-0.7429	-0.830725	15	-15	0.2279	-0.5535	-15	-0.9188	-15	-0.7702	-1.1379
PSA5_HUMAN	PSA5_HUMAN	PSA5_HUMAN	172	DPSGTFVQCDARAIGSASEGAQSSLQEVYHK	sp|P28066|PSA5_HUMAN Proteasome subunit alpha type-5 OS=Homo sapiens OX=9606 GN=PSMA5 PE=1 SV=3	S	0.1703	0.7125	0.5422	0.7117	0.861	0.191525	-15	N/A	0.8137	N/A	-15	15	15	-15	15
PSB1_HUMAN	PSB1_HUMAN	PSB1_HUMAN	209	LSLDRAMRLVKDVFISAAERDVYTGDALRIC	sp|P20618|PSB1_HUMAN Proteasome subunit beta type-1 OS=Homo sapiens OX=9606 GN=PSMB1 PE=1 SV=2	S	-0.0592	0.5382	0.5974	1.4091	-0.3446	-1.71147	-15	1.7889	-15	-15	1.3234	-15	-1.1997	-0.3348	-2.0635
PSB6_HUMAN	PSB6_HUMAN	PSB6_HUMAN	216	DGSSGGVIRLAAIAESGVERQVLLGDQIPKF	sp|P28072|PSB6_HUMAN Proteasome subunit beta type-6 OS=Homo sapiens OX=9606 GN=PSMB6 PE=1 SV=4	S	-0.5532	0.0282	0.5814	-0.2149	-1.7742	-1.51708	-0.3311	-15	-15	-1.544	-15	-15	-1.0936	0.1303	-1.2815
PSD13_HUMAN	PSD13_HUMAN	PSD13_HUMAN	106	NVALTFLEKTREKVKSSDEAVILCKTAIGAL	sp|Q9UNM6|PSD13_HUMAN 26S proteasome non-ATPase regulatory subunit 13 OS=Homo sapiens OX=9606 GN=PSMD13 PE=1 SV=2	S	0.1605	0.3001	0.1396	N/A	-0.1188	N/A	15	15	15	-0.6916	1.3695	-0.1033	-15	-15	-15
PSIP1_HUMAN	PSIP1_HUMAN	PSIP1_HUMAN	105	VKFSSQQAATKQSNASSDVEVEEKETSVSKE	sp|O75475|PSIP1_HUMAN PC4 and SFRS1-interacting protein OS=Homo sapiens OX=9606 GN=PSIP1 PE=1 SV=1	S	-0.2063	1.5363	1.7426	N/A	N/A	N/A	15	N/A	N/A	15	N/A	N/A	N/A	N/A	N/A
PSIP1_HUMAN	PSIP1_HUMAN	PSIP1_HUMAN	106	KFSSQQAATKQSNASSDVEVEEKETSVSKED	sp|O75475|PSIP1_HUMAN PC4 and SFRS1-interacting protein OS=Homo sapiens OX=9606 GN=PSIP1 PE=1 SV=1	S	-0.2063	1.5363	1.7426	-0.50295	0.30485	0.850025	-15	-0.528	-0.8713	-15	-0.1522	0.6799	1.2588	0.5065	1.56
PSIP1_HUMAN	PSIP1_HUMAN	PSIP1_HUMAN	273	ESKRKNLAKTGVTSTSDSEEEGDDQEGEKKR	sp|O75475|PSIP1_HUMAN PC4 and SFRS1-interacting protein OS=Homo sapiens OX=9606 GN=PSIP1 PE=1 SV=1	S	-0.2063	1.5363	1.7426	N/A	-1.8504	N/A	15	15	15	-1.2095	15	-1.6874	-15	N/A	-15
PSIP1_HUMAN	PSIP1_HUMAN	PSIP1_HUMAN	275	KRKNLAKTGVTSTSDSEEEGDDQEGEKKRKG	sp|O75475|PSIP1_HUMAN PC4 and SFRS1-interacting protein OS=Homo sapiens OX=9606 GN=PSIP1 PE=1 SV=1	S	-0.2063	1.5363	1.7426	-0.7161	-0.8244	-0.066075	-0.0624	-0.8565	-0.8058	-0.633	-1.2597	-0.8597	-0.4513	-0.2725	-0.0451
PSMD3_HUMAN	PSMD3_HUMAN	PSMD3_HUMAN	507	KAMRFPPKSYNKDLESAEERREREQQDLEFA	sp|O43242|PSMD3_HUMAN 26S proteasome non-ATPase regulatory subunit 3 OS=Homo sapiens OX=9606 GN=PSMD3 PE=1 SV=2	S	-0.3367	0.3098	0.6465	-1.18045	N/A	N/A	-1.259	15	N/A	15	15	N/A	15	N/A	N/A
PSMD9_HUMAN	PSMD9_HUMAN	PSMD9_HUMAN	65	IGMNEPLVDCEGYPRSDVDLYQVRTARHNII	sp|O00233|PSMD9_HUMAN 26S proteasome non-ATPase regulatory subunit 9 OS=Homo sapiens OX=9606 GN=PSMD9 PE=1 SV=3	S	-0.5439	-0.3436	0.2003	N/A	N/A	-1.17658	-15	-15	-15	-15	-15	-15	-0.6915	-0.5364	-1.4326
PSME3_HUMAN	PSME3_HUMAN	PSME3_HUMAN	24	QEVKLKVDSFRERITSEAEDLVANFFPKKLL	sp|P61289|PSME3_HUMAN Proteasome activator complex subunit 3 OS=Homo sapiens OX=9606 GN=PSME3 PE=1 SV=1	S	0.3038	1.7325	1.4287	-0.6407	N/A	N/A	-2.618	-0.7811	0.5396	15	15	15	15	15	15
PTCD3_HUMAN	PTCD3_HUMAN	PTCD3_HUMAN	678	LSNLTALTSDSDTDSSSDSDSDTSEGK____	sp|Q96EY7|PTCD3_HUMAN Pentatricopeptide repeat domain-containing protein 3, mitochondrial OS=Homo sapiens OX=9606 GN=PTCD3 PE=1 SV=3	S	-0.8008	-0.6182	0.1826	N/A	N/A	N/A	N/A	N/A	N/A	N/A	-15	N/A	N/A	-15	N/A
PTCD3_HUMAN	PTCD3_HUMAN	PTCD3_HUMAN	681	LTALTSDSDTDSSSDSDSDTSEGK_______	sp|Q96EY7|PTCD3_HUMAN Pentatricopeptide repeat domain-containing protein 3, mitochondrial OS=Homo sapiens OX=9606 GN=PTCD3 PE=1 SV=3	S	-0.8008	-0.6182	0.1826	0.8304	N/A	N/A	0.7142	N/A	N/A	15	N/A	N/A	15	N/A	N/A
PTEN_HUMAN	PTEN_HUMAN	PTEN_HUMAN	385	SDNEPDHYRYSDTTDSDPENEPFDEDQHTQI	sp|P60484|PTEN_HUMAN Phosphatidylinositol 3,4,5-trisphosphate 3-phosphatase and dual-specificity protein phosphatase PTEN OS=Homo sapiens OX=9606 GN=PTEN PE=1 SV=1	S	4.9382	3.5874	-1.3508	N/A	0.0895	N/A	15	15	N/A	-0.1246	-0.0122	-15	-15	-15	-15
PTGR1_HUMAN	PTGR1_HUMAN	PTGR1_HUMAN	20	KTWTLKKHFVGYPTNSDFELKTAELPPLKNG	sp|Q14914|PTGR1_HUMAN Prostaglandin reductase 1 OS=Homo sapiens OX=9606 GN=PTGR1 PE=1 SV=2	S	8.3811	9.6929	1.3118	N/A	2.9186	N/A	15	15	N/A	2.8541	15	N/A	-15	N/A	N/A
PTMA_HUMAN	PTMA_HUMAN	PTMA_HUMAN	2	______________MSDAAVDTSSEITTKDL	sp|P06454|PTMA_HUMAN Prothymosin alpha OS=Homo sapiens OX=9606 GN=PTMA PE=1 SV=2	S	-1.7559	-0.505	1.2509	N/A	-1.5315	N/A	N/A	N/A	15	N/A	N/A	-1.516	N/A	N/A	-15
PTN12_HUMAN	PTN12_HUMAN	PTN12_HUMAN	603	SPLFRTPLSFTNPLHSDDSDSDERNSDGAVT	sp|Q05209|PTN12_HUMAN Tyrosine-protein phosphatase non-receptor type 12 OS=Homo sapiens OX=9606 GN=PTPN12 PE=1 SV=3	S	3.2788	0.9699	-2.3089	N/A	N/A	N/A	N/A	N/A	N/A	N/A	-15	-15	N/A	-15	-15
PTN12_HUMAN	PTN12_HUMAN	PTN12_HUMAN	606	FRTPLSFTNPLHSDDSDSDERNSDGAVTQNK	sp|Q05209|PTN12_HUMAN Tyrosine-protein phosphatase non-receptor type 12 OS=Homo sapiens OX=9606 GN=PTPN12 PE=1 SV=3	S	3.2788	0.9699	-2.3089	5.2411	0.3615	-4.83738	4.8338	15	N/A	0.3006	15	N/A	-4.4139	N/A	N/A
PTPRF_HUMAN	PTPRF_HUMAN	PTPRF_HUMAN	196	NGRIKQLRSGALQIESSEESDQGKYECVATN	sp|P10586|PTPRF_HUMAN Receptor-type tyrosine-protein phosphatase F OS=Homo sapiens OX=9606 GN=PTPRF PE=1 SV=2	S	8.8964	2.6752	-6.2212	N/A	-0.0374	N/A	15	N/A	15	-0.3971	-15	0.3235	-15	-15	-15
PTPS_HUMAN	PTPS_HUMAN	PTPS_HUMAN	19	EGGGRRCQAQVSRRISFSASHRLYSKFLSDE	sp|Q03393|PTPS_HUMAN 6-pyruvoyl tetrahydrobiopterin synthase OS=Homo sapiens OX=9606 GN=PTS PE=1 SV=1	S	5.2475	5.9639	0.7164	N/A	N/A	-1.03213	N/A	-15	-15	N/A	-15	N/A	N/A	-1.1251	15
PUF60_HUMAN	PUF60_HUMAN	PUF60_HUMAN	558	VAEVYDQERFDNSDLSA______________	sp|Q9UHX1|PUF60_HUMAN Poly(U)-binding-splicing factor PUF60 OS=Homo sapiens OX=9606 GN=PUF60 PE=1 SV=1	S	0.091	0.532	0.441	0.0718	-0.3043	-0.333875	15	-0.0686	15	-0.4788	-0.6747	-0.2117	-15	-0.4754	-15
PUF60_HUMAN	PUF60_HUMAN	PUF60_HUMAN	238	RAFNRIYVASVHQDLSDDDIKSVFEAFGKIK	sp|Q9UHX1|PUF60_HUMAN Poly(U)-binding-splicing factor PUF60 OS=Homo sapiens OX=9606 GN=PUF60 PE=1 SV=1	S	0.091	0.532	0.441	-1.596	-0.2411	1.39713	-1.7122	-15	-15	0.0297	-15	-15	1.8612	1.3189	0.9492
PUR9_HUMAN	PUR9_HUMAN	PUR9_HUMAN	280	FKHVSPAGAAVGIPLSEDEAKVCMVYDLYKT	sp|P31939|PUR9_HUMAN Bifunctional purine biosynthesis protein ATIC OS=Homo sapiens OX=9606 GN=ATIC PE=1 SV=3	S	-1.0056	-0.3348	0.6708	-1.1161	0.0971	1.25542	N/A	-15	-0.9646	-15	-15	0.1126	-15	1.0271	1.086
PURA2_HUMAN	PURA2_HUMAN	PURA2_HUMAN	186	SSKAARSGLRMCDLVSDFDGFSERFKVLANQ	sp|P30520|PURA2_HUMAN Adenylosuccinate synthetase isozyme 2 OS=Homo sapiens OX=9606 GN=ADSS2 PE=1 SV=3	S	0.3196	2.6382	2.3186	-0.6123	N/A	N/A	-0.5887	-0.888	-0.3742	15	15	15	15	15	15
PWP1_HUMAN	PWP1_HUMAN	PWP1_HUMAN	50	LIAEAKEKLQEEGGGSDEEETGSPSEDGMQS	sp|Q13610|PWP1_HUMAN Periodic tryptophan protein 1 homolog OS=Homo sapiens OX=9606 GN=PWP1 PE=1 SV=1	S	-0.1584	0.9338	1.0922	-0.2526	0.8815	1.17632	0.2259	-0.3618	-0.1322	1.1753	0.6279	0.6212	1.0687	1.1204	0.7622
PYR1_HUMAN	PYR1_HUMAN	PYR1_HUMAN	1069	LLDTIGISQPQWRELSDLESARQFCQTVGYP	sp|P27708|PYR1_HUMAN CAD protein OS=Homo sapiens OX=9606 GN=CAD PE=1 SV=3	S	-0.4523	2.2736	2.7259	-0.2997	0.7357	1.07762	-0.6679	-15	-15	0.3815	-15	-15	1.1687	1.3357	0.8216
QSER1_HUMAN	QSER1_HUMAN	QSER1_HUMAN	1230	KVDNELKNLEHLSSFSSDEDDPGYSQDAYKS	sp|Q2KHR3|QSER1_HUMAN Glutamine and serine-rich protein 1 OS=Homo sapiens OX=9606 GN=QSER1 PE=1 SV=3	S	2.0974	4.4799	2.3825	1.49325	1.15855	-0.292475	1.1691	N/A	15	1.6187	-15	1.3695	0.5689	-15	-15
R113A_HUMAN	R113A_HUMAN	R113A_HUMAN	329	IAKLEKHRATGEGGASDLPEDPDEDAIPIT_	sp|O15541|R113A_HUMAN E3 ubiquitin-protein ligase RNF113A OS=Homo sapiens OX=9606 GN=RNF113A PE=1 SV=1	S	0.1648	1.3206	1.1558	-1.12185	0.61825	1.78233	15	-1.3713	-1.0093	1.1573	0.1152	15	-15	1.6172	15
R113A_HUMAN	R113A_HUMAN	R113A_HUMAN	253	EGRYGVYEDENYEVGSDDEEIPFKCFICRQS	sp|O15541|R113A_HUMAN E3 ubiquitin-protein ligase RNF113A OS=Homo sapiens OX=9606 GN=RNF113A PE=1 SV=1	S	0.1648	1.3206	1.1558	-0.945	0.62455	1.61177	-1.2019	-1.0171	-0.7069	15	0.5382	0.5942	15	1.686	1.3099
RAB34_HUMAN	RAB34_HUMAN	RAB34_HUMAN	241	EKSGARRIGDVVRINSDDSNLYLTASKKKPT	sp|Q9BZG1|RAB34_HUMAN Ras-related protein Rab-34 OS=Homo sapiens OX=9606 GN=RAB34 PE=1 SV=1	S	5.5724	7.2597	1.6873	N/A	N/A	N/A	N/A	15	N/A	N/A	15	N/A	N/A	N/A	N/A
RAB8B_HUMAN	RAB8B_HUMAN	RAB8B_HUMAN	111	FDNIKNWIRNIEEHASSDVERMILGNKCDMN	sp|Q92930|RAB8B_HUMAN Ras-related protein Rab-8B OS=Homo sapiens OX=9606 GN=RAB8B PE=1 SV=2	S	-3.2138	4.0765	7.2903	-2.8485	0.9106	3.80132	-2.6464	N/A	-15	0.2075	-15	-15	2.9732	-15	3.8636
RAB8B_HUMAN	RAB8B_HUMAN	RAB8B_HUMAN	112	DNIKNWIRNIEEHASSDVERMILGNKCDMND	sp|Q92930|RAB8B_HUMAN Ras-related protein Rab-8B OS=Homo sapiens OX=9606 GN=RAB8B PE=1 SV=2	S	-3.2138	4.0765	7.2903	-2.3019	1.6965	4.04062	15	-2.4423	15	0.2075	1.4253	1.7874	-15	3.9983	-15
RABL6_HUMAN	RABL6_HUMAN	RABL6_HUMAN	640	SDLFGLGLEEAGPKESSEEGKEGKTPSKEKK	sp|Q3YEC7|RABL6_HUMAN Rab-like protein 6 OS=Homo sapiens OX=9606 GN=RABL6 PE=1 SV=2	S	-1.3155	-1.7875	-0.472	-0.7126	-0.5594	0.195425	-0.8471	-0.855	-0.4745	-1.8598	-0.6475	-0.0288	-0.8934	0.3382	0.4545
RABL6_HUMAN	RABL6_HUMAN	RABL6_HUMAN	641	DLFGLGLEEAGPKESSEEGKEGKTPSKEKKK	sp|Q3YEC7|RABL6_HUMAN Rab-like protein 6 OS=Homo sapiens OX=9606 GN=RABL6 PE=1 SV=2	S	-1.3155	-1.7875	-0.472	N/A	N/A	N/A	15	N/A	15	15	N/A	15	N/A	N/A	N/A
RAD21_HUMAN	RAD21_HUMAN	RAD21_HUMAN	545	EKEKEDDEEEEDEDASGGDQDQEERRWNKRT	sp|O60216|RAD21_HUMAN Double-strand-break repair protein rad21 homolog OS=Homo sapiens OX=9606 GN=RAD21 PE=1 SV=2	S	1.1963	0.6469	-0.5494	1.4467	0.9146	-0.489875	2.1783	1.5143	0.3393	1.0688	0.6895	0.7728	-0.9902	-0.6941	0.4423
RAD50_HUMAN	RAD50_HUMAN	RAD50_HUMAN	640	YEDKLFDVCGSQDFESDLDRLKEEIEKSSKQ	sp|Q92878|RAD50_HUMAN DNA repair protein RAD50 OS=Homo sapiens OX=9606 GN=RAD50 PE=1 SV=1	S	-1.3361	-1.1271	0.209	N/A	N/A	1.67042	-15	-15	-15	-15	-15	-15	2.8101	1.1821	1.4144
RAD9A_HUMAN	RAD9A_HUMAN	RAD9A_HUMAN	387	PVRSPQGPSPVLAEDSEGEG___________	sp|Q99638|RAD9A_HUMAN Cell cycle checkpoint control protein RAD9A OS=Homo sapiens OX=9606 GN=RAD9A PE=1 SV=1	S	0.6967	1.6604	0.9637	N/A	N/A	-1.28368	-15	-15	-15	-15	-15	-15	-0.9106	-1.3485	-1.4162
RALY_HUMAN	RALY_HUMAN	RALY_HUMAN	288	ARTRDDGDEEGLLTHSEEELEHSQDTDADDG	sp|Q9UKM9|RALY_HUMAN RNA-binding protein Raly OS=Homo sapiens OX=9606 GN=RALY PE=1 SV=1	S	-0.8483	-1.014	-0.1657	N/A	N/A	0.893925	-15	-15	-15	-15	N/A	N/A	0.7119	15	15
RALY_HUMAN	RALY_HUMAN	RALY_HUMAN	135	RDDFYDRLFDYRGRLSPVPVPRAVPVKRPRV	sp|Q9UKM9|RALY_HUMAN RNA-binding protein Raly OS=Homo sapiens OX=9606 GN=RALY PE=1 SV=1	S	-0.8483	-1.014	-0.1657	N/A	N/A	N/A	N/A	-15	-15	N/A	N/A	N/A	N/A	15	15
RALY_HUMAN	RALY_HUMAN	RALY_HUMAN	36	SRVFIGNLNTALVKKSDVETIFSKYGRVAGC	sp|Q9UKM9|RALY_HUMAN RNA-binding protein Raly OS=Homo sapiens OX=9606 GN=RALY PE=1 SV=1	S	-0.8483	-1.014	-0.1657	N/A	N/A	-0.943375	-15	-15	-15	-15	-15	-15	-0.5951	0.0321	-1.1563
RANB3_HUMAN	RANB3_HUMAN	RANB3_HUMAN	539	PAPEPGAAPSNEEDDSDDDDVLAPSGATAAG	sp|Q9H6Z4|RANB3_HUMAN Ran-binding protein 3 OS=Homo sapiens OX=9606 GN=RANBP3 PE=1 SV=1	S	-0.3077	1.8255	2.1332	0.16175	0.96745	0.847925	0.3538	N/A	0.0916	15	-15	15	15	-15	15
RANB3_HUMAN	RANB3_HUMAN	RANB3_HUMAN	108	AGRSAGGSSPEGGEDSDREDGNYCPPVKRER	sp|Q9H6Z4|RANB3_HUMAN Ran-binding protein 3 OS=Homo sapiens OX=9606 GN=RANBP3 PE=1 SV=1	S	-0.3077	1.8255	2.1332	-1.0917	-0.4705	0.663425	-0.4917	-3.8142	-0.6699	-0.3724	-3.094	-0.1141	0.2386	0.8509	0.5646
RANG_HUMAN	RANG_HUMAN	RANG_HUMAN	60	EEELFKMRAKLFRFASENDLPEWKERGTGDV	sp|P43487|RANG_HUMAN Ran-specific GTPase-activating protein OS=Homo sapiens OX=9606 GN=RANBP1 PE=1 SV=1	S	-1.2869	0.8386	2.1255	-0.33145	0.61195	0.985625	0.1702	-15	-1.6812	0.5945	-15	0.5084	0.5436	1.9137	2.1984
RANG_HUMAN	RANG_HUMAN	RANG_HUMAN;IPKB_HUMAN	188;53	KNDHAEKVAEKLEALSVKEETKEDAEEKQ__	sp|P43487|RANG_HUMAN Ran-specific GTPase-activating protein OS=Homo sapiens OX=9606 GN=RANBP1 PE=1 SV=1;sp|Q9C010|IPKB_HUMAN cAMP-dependent protein kinase inhibitor beta OS=Homo sapiens OX=9606 GN=PKIB PE=1 SV=1	S	-1.2869	0.8386	2.1255	N/A	N/A	0.248625	-15	-15	-15	-15	-15	-15	0.6721	-0.9375	0.4872
RAPH1_HUMAN	RAPH1_HUMAN	RAPH1_HUMAN	5	___________MEQLSDEEIDHGAEEDSDKE	sp|Q70E73|RAPH1_HUMAN Ras-associated and pleckstrin homology domains-containing protein 1 OS=Homo sapiens OX=9606 GN=RAPH1 PE=1 SV=3	S	1.7762	-3.42	-5.1962	N/A	N/A	N/A	N/A	N/A	N/A	N/A	-15	-15	N/A	-15	-15
RAPH1_HUMAN	RAPH1_HUMAN	RAPH1_HUMAN	17	EQLSDEEIDHGAEEDSDKEDQDLDKMFGAWL	sp|Q70E73|RAPH1_HUMAN Ras-associated and pleckstrin homology domains-containing protein 1 OS=Homo sapiens OX=9606 GN=RAPH1 PE=1 SV=3	S	1.7762	-3.42	-5.1962	N/A	N/A	N/A	N/A	N/A	N/A	-15	N/A	N/A	-15	N/A	N/A
RASEF_HUMAN	RASEF_HUMAN	RASEF_HUMAN	451	FDSGLSTLRDPNEYDSEVEYKHQRGFQRSHG	sp|Q8IZ41|RASEF_HUMAN Ras and EF-hand domain-containing protein OS=Homo sapiens OX=9606 GN=RASEF PE=1 SV=1	S	-0.7965	-2.4891	-1.6926	N/A	N/A	N/A	N/A	N/A	N/A	-15	-15	-15	-15	-15	-15
RB_HUMAN	RB_HUMAN	RB_HUMAN	882	NPPKPLKKLRFDIEGSDEADGSKHLPGESKF	sp|P06400|RB_HUMAN Retinoblastoma-associated protein OS=Homo sapiens OX=9606 GN=RB1 PE=1 SV=2	S	-6.7829	-2.5454	4.2375	-3.9132	-2.0328	1.92262	-15	-15	-3.8305	-15	-15	-1.9416	1.9138	1.7162	1.8977
RB12B_HUMAN	RB12B_HUMAN	RB12B_HUMAN	839	DEDFRSPQEEDFRCPSDEDFRQLPEEDLREA	sp|Q8IXT5|RB12B_HUMAN RNA-binding protein 12B OS=Homo sapiens OX=9606 GN=RBM12B PE=1 SV=2	S	0.1072	0.094	-0.0132	0.0876	-0.6346	-0.679975	0.2282	-0.0901	0.0818	15	-1.1389	-0.7204	15	-0.9181	-0.7934
RB3GP_HUMAN	RB3GP_HUMAN	RB3GP_HUMAN	437	KPLDGTTSTDNNNPPSESEDYNLYNQFKSAP	sp|Q15042|RB3GP_HUMAN Rab3 GTPase-activating protein catalytic subunit OS=Homo sapiens OX=9606 GN=RAB3GAP1 PE=1 SV=3	S	1.8476	0.8527	-0.9949	-0.0916	N/A	N/A	15	0.1709	0.0173	15	15	15	N/A	15	15
RBBP6_HUMAN	RBBP6_HUMAN	RBBP6_HUMAN	1328	MIQVPQSKWDKDDFESEEEDVKSTQPISSVG	sp|Q7Z6E9|RBBP6_HUMAN E3 ubiquitin-protein ligase RBBP6 OS=Homo sapiens OX=9606 GN=RBBP6 PE=1 SV=1	S	-0.1645	2.3349	2.4994	0.2396	-0.36315	-0.560525	15	0.3255	0.1515	15	-0.7948	-0.4512	N/A	-0.9896	-0.5939
RBBP6_HUMAN	RBBP6_HUMAN	RBBP6_HUMAN	1644	TRETDEAAFEPDYNESDSESNVSVKEEESSG	sp|Q7Z6E9|RBBP6_HUMAN E3 ubiquitin-protein ligase RBBP6 OS=Homo sapiens OX=9606 GN=RBBP6 PE=1 SV=1	S	-0.1645	2.3349	2.4994	-0.022	-0.4503	-0.386075	0.1061	-0.0403	0.0801	-0.2201	-0.5783	-0.6521	-0.2069	-0.4073	-0.7234
RBL1_HUMAN	RBL1_HUMAN	RBL1_HUMAN	1037	RQGEQRTKKRVIAIDSDAESPAKRVCQENDD	sp|P28749|RBL1_HUMAN Retinoblastoma-like protein 1 OS=Homo sapiens OX=9606 GN=RBL1 PE=1 SV=3	S	6.0492	8.2926	2.2434	N/A	N/A	1.06033	-15	-15	-15	-15	-15	-15	0.8594	0.9372	0.8365
RBM10_HUMAN	RBM10_HUMAN	RBM10_HUMAN	797	GLHKQNLEIHRRAHLSENELEALEKNDMEQM	sp|P98175|RBM10_HUMAN RNA-binding protein 10 OS=Homo sapiens OX=9606 GN=RBM10 PE=1 SV=3	S	-0.3885	0.9893	1.3778	-1.1409	-1.2906	-0.107475	-0.776	-15	-15	-1.1128	-15	-15	-0.2175	-0.3139	-0.2498
RBM10_HUMAN	RBM10_HUMAN	RBM10_HUMAN	736	RPSPPRGLVAAYSGESDSEEEQERGGPEREE	sp|P98175|RBM10_HUMAN RNA-binding protein 10 OS=Homo sapiens OX=9606 GN=RBM10 PE=1 SV=3	S	-0.3885	0.9893	1.3778	0.5427	-2.7608	-3.26127	-15	0.206	-15	-15	-2.9478	-15	-3.3013	-3.0231	-3.5888
RBM10_HUMAN	RBM10_HUMAN	RBM10_HUMAN	60	PREYGSQEGKHDYDDSSEEQSAEDSYEASPG	sp|P98175|RBM10_HUMAN RNA-binding protein 10 OS=Homo sapiens OX=9606 GN=RBM10 PE=1 SV=3	S	-0.3885	0.9893	1.3778	N/A	-0.2823	N/A	15	15	N/A	15	1.7805	-15	N/A	-15	-15
RBM10_HUMAN	RBM10_HUMAN	RBM10_HUMAN	61	REYGSQEGKHDYDDSSEEQSAEDSYEASPGS	sp|P98175|RBM10_HUMAN RNA-binding protein 10 OS=Homo sapiens OX=9606 GN=RBM10 PE=1 SV=3	S	-0.3885	0.9893	1.3778	N/A	N/A	N/A	N/A	N/A	N/A	N/A	-15	N/A	N/A	-15	N/A
RBM14_HUMAN	RBM14_HUMAN	RBM14_HUMAN	612	AMSKRYGSDRRLAELSDYRRLSESQLSFRRS	sp|Q96PK6|RBM14_HUMAN RNA-binding protein 14 OS=Homo sapiens OX=9606 GN=RBM14 PE=1 SV=2	S	1.1325	1.3569	0.2244	N/A	N/A	-0.635075	-15	-15	-15	-15	-15	-15	-1.6443	-0.5726	-0.8911
RBM14_HUMAN	RBM14_HUMAN	RBM14_HUMAN	643	PTKSSLDYRRLPDAHSDYARYSGSYNDYLRA	sp|Q96PK6|RBM14_HUMAN RNA-binding protein 14 OS=Homo sapiens OX=9606 GN=RBM14 PE=1 SV=2	S	1.1325	1.3569	0.2244	1.29055	2.14005	0.891725	1.021	15	N/A	0.8201	1.8581	-15	-0.0816	-15	-15
RBM14_HUMAN	RBM14_HUMAN	RBM14_HUMAN	618	GSDRRLAELSDYRRLSESQLSFRRSPTKSSL	sp|Q96PK6|RBM14_HUMAN RNA-binding protein 14 OS=Homo sapiens OX=9606 GN=RBM14 PE=1 SV=2	S	1.1325	1.3569	0.2244	0.9532	0.3041	-0.606875	0.7693	-15	-15	0.2027	-15	-15	-0.4473	-0.8133	-0.7143
RBM15_HUMAN	RBM15_HUMAN	RBM15_HUMAN	294	GHRHPPGGGGGQRSLSPGGAALGYRDYRLQQ	sp|Q96T37|RBM15_HUMAN RNA-binding protein 15 OS=Homo sapiens OX=9606 GN=RBM15 PE=1 SV=2	S	0.0533	0.689	0.6357	N/A	N/A	-1.80743	N/A	-15	-15	-15	-15	N/A	-15	-2.0249	15
RBM25_HUMAN	RBM25_HUMAN	RBM25_HUMAN	703	KLPVDSVFNKFEDEDSDDVPRKRKLVPLDYG	sp|P49756|RBM25_HUMAN RNA-binding protein 25 OS=Homo sapiens OX=9606 GN=RBM25 PE=1 SV=3	S	0.2885	0.3913	0.1028	-0.1047	-0.9518	-0.804875	0.2975	-0.0711	0.1334	-0.9354	-0.7195	-0.9363	-1.1136	-0.5177	-1.0609
RBM25_HUMAN	RBM25_HUMAN	RBM25_HUMAN	583	EAERRRQPQIKQEPESEEEEEEKQEKEEKRE	sp|P49756|RBM25_HUMAN RNA-binding protein 25 OS=Homo sapiens OX=9606 GN=RBM25 PE=1 SV=3	S	0.2885	0.3913	0.1028	1.1142	0.3441	-0.727875	1.0418	1.198	15	0.3331	0.1768	-0.0212	-0.5894	-0.8905	-15
RBM28_HUMAN	RBM28_HUMAN	RBM28_HUMAN	288	KRPAPAKSSDHSEEDSDLEESDSIDDGEELA	sp|Q9NW13|RBM28_HUMAN RNA-binding protein 28 OS=Homo sapiens OX=9606 GN=RBM28 PE=1 SV=3	S	0.4391	1.6995	1.2604	1.424	0.3622	-1.01958	1.8319	-15	-15	0.748	-15	-15	-0.9646	-1.0615	-1.3838
RBM33_HUMAN	RBM33_HUMAN	RBM33_HUMAN	205	GGMETLELQKDIKEESDEEEEDDEESGRLRF	sp|Q96EV2|RBM33_HUMAN RNA-binding protein 33 OS=Homo sapiens OX=9606 GN=RBM33 PE=1 SV=3	S	-0.6443	6.66	7.3043	-0.1221	-0.163	0.001325	0.4216	-0.1451	-0.3844	-0.0547	-0.4809	0.2929	-0.357	-0.2051	0.6861
RBM34_HUMAN	RBM34_HUMAN	RBM34_HUMAN	14	__MALEGMSKRKRKRSVQEGENPDDGVRGSP	sp|P42696|RBM34_HUMAN RNA-binding protein 34 OS=Homo sapiens OX=9606 GN=RBM34 PE=1 SV=2	S	-0.8503	2.5356	3.3859	0.2089	1.1494	0.982725	0.3465	0.2583	0.1193	15	15	0.9806	15	15	0.8701
RBM39_HUMAN	RBM39_HUMAN	RBM39_HUMAN	136	SRRRSRSKSPFRKDKSPVREPIDNLTPEERD	sp|Q14498|RBM39_HUMAN RNA-binding protein 39 OS=Homo sapiens OX=9606 GN=RBM39 PE=1 SV=2	S	-0.5257	0.0857	0.6114	-1.1269	-1.8796	-0.710475	-15	-1.3967	-15	N/A	-2.078	-15	15	-0.5506	-1.2034
RBM39_HUMAN	RBM39_HUMAN	RBM39_HUMAN	299	DSETGRSKGYGFITFSDSECAKKALEQLNGF	sp|Q14498|RBM39_HUMAN RNA-binding protein 39 OS=Homo sapiens OX=9606 GN=RBM39 PE=1 SV=2	S	-0.5257	0.0857	0.6114	0.0332	1.3681	1.37712	-1.5311	-0.1072	0.475	0.8853	0.9328	0.8892	2.5357	1.1707	0.423
RBM39_HUMAN	RBM39_HUMAN	RBM39_HUMAN	341	VTERTDASSASSFLDSDELERTGIDLGTTGR	sp|Q14498|RBM39_HUMAN RNA-binding protein 39 OS=Homo sapiens OX=9606 GN=RBM39 PE=1 SV=2	S	-0.5257	0.0857	0.6114	-0.3539	0.0913	0.487425	-0.5908	15	-0.3282	-0.0717	0.8751	0.1068	0.6384	-15	0.4438
RBM5_HUMAN	RBM5_HUMAN	RBM5_HUMAN	624	ENPLKRGLVAAYSGDSDNEEELVERLESEEE	sp|P52756|RBM5_HUMAN RNA-binding protein 5 OS=Homo sapiens OX=9606 GN=RBM5 PE=1 SV=2	S	-0.0676	0.181	0.2486	N/A	-0.15495	N/A	15	15	15	-0.7398	0.4189	15	-15	-15	N/A
RBM5_HUMAN	RBM5_HUMAN	RBM5_HUMAN	78	ERERRNSDRSEDGYHSDGDYGEHDYRHDISD	sp|P52756|RBM5_HUMAN RNA-binding protein 5 OS=Homo sapiens OX=9606 GN=RBM5 PE=1 SV=2	S	-0.0676	0.181	0.2486	-1.1237	-0.6068	0.559125	-0.2416	-0.7949	-0.9501	-0.8698	-0.4501	-0.5913	-0.5089	0.4755	0.3676
RBM6_HUMAN	RBM6_HUMAN	RBM6_HUMAN	201	RGRDGSHADFRGRDLSDLDFRAREQSRSDFR	sp|P78332|RBM6_HUMAN RNA-binding protein 6 OS=Homo sapiens OX=9606 GN=RBM6 PE=1 SV=5	S	0.0738	3.6454	3.5716	-0.21955	1.2041	1.46588	-0.3593	-0.2831	-15	15	0.959	-15	15	1.3728	1.3025
RBM6_HUMAN	RBM6_HUMAN	RBM6_HUMAN	221	RAREQSRSDFRNRDVSDLDFRDKDGTQVDFR	sp|P78332|RBM6_HUMAN RNA-binding protein 6 OS=Homo sapiens OX=9606 GN=RBM6 PE=1 SV=5	S	0.0738	3.6454	3.5716	-0.2726	0.7252	1.04003	N/A	-0.2724	-15	-15	0.2777	-15	-15	0.6808	1.5913
RBM8A_HUMAN	RBM8A_HUMAN	RBM8A_HUMAN	56	GSEEGSRARMREDYDSVEQDGDEPGPQRSVE	sp|Q9Y5S9|RBM8A_HUMAN RNA-binding protein 8A OS=Homo sapiens OX=9606 GN=RBM8A PE=1 SV=1	S	-0.5518	0.2805	0.8323	-0.20865	0.44795	0.698825	-15	0.6905	-1.3706	-15	1.0959	-0.9363	0.2741	0.5361	0.4431
RBMX_HUMAN;RMXL1_HUMAN	RBMX_HUMAN	RBMX_HUMAN;RMXL1_HUMAN	273;273	RGYGDRDGYGRDRDYSDHPSGGSYRDSYESY;RGYSDRDGYGRDRDYSDHPSGGSYRDSYESY	sp|P38159|RBMX_HUMAN RNA-binding motif protein, X chromosome OS=Homo sapiens OX=9606 GN=RBMX PE=1 SV=3;sp|Q96E39|RMXL1_HUMAN RNA binding motif protein, X-linked-like-1 OS=Homo sapiens OX=9606 GN=RBMXL1 PE=1 SV=1	S	0.374	0.9532	0.5792	0.5568	0.9199	0.405325	1.4902	0.9732	0.1354	1.1501	1.0413	1.2012	-0.2208	0.1988	1.0746
RBMX_HUMAN;RMXL1_HUMAN	RBMX_HUMAN	RBMX_HUMAN;RMXL1_HUMAN	277;277	DRDGYGRDRDYSDHPSGGSYRDSYESYGNSR	sp|P38159|RBMX_HUMAN RNA-binding motif protein, X chromosome OS=Homo sapiens OX=9606 GN=RBMX PE=1 SV=3;sp|Q96E39|RMXL1_HUMAN RNA binding motif protein, X-linked-like-1 OS=Homo sapiens OX=9606 GN=RBMXL1 PE=1 SV=1	S	0.374	0.9532	0.5792	1.45515	1.06725	-0.345675	15	15	-15	0.5749	1.0741	-15	-15	-15	-0.6017
RBMX_HUMAN;RMXL1_HUMAN	RBMX_HUMAN	RBMX_HUMAN;RMXL1_HUMAN	287;287	YSDHPSGGSYRDSYESYGNSRSAPLTRGPPP;YSDHPSGGSYRDSYESYGNSRSAPPTRGPPP	sp|P38159|RBMX_HUMAN RNA-binding motif protein, X chromosome OS=Homo sapiens OX=9606 GN=RBMX PE=1 SV=3;sp|Q96E39|RMXL1_HUMAN RNA binding motif protein, X-linked-like-1 OS=Homo sapiens OX=9606 GN=RBMXL1 PE=1 SV=1	S	0.374	0.9532	0.5792	0.5407	-0.0348	-0.533275	0.4029	0.4553	0.7343	15	-0.4151	15	15	-0.7397	15
RBMX_HUMAN;RMXL1_HUMAN	RBMX_HUMAN	RBMX_HUMAN;RMXL1_HUMAN	208;208	PPRREPLPSRRDVYLSPRDDGYSTKDSYSSR	sp|P38159|RBMX_HUMAN RNA-binding motif protein, X chromosome OS=Homo sapiens OX=9606 GN=RBMX PE=1 SV=3;sp|Q96E39|RMXL1_HUMAN RNA binding motif protein, X-linked-like-1 OS=Homo sapiens OX=9606 GN=RBMXL1 PE=1 SV=1	S	0.374	0.9532	0.5792	N/A	N/A	N/A	N/A	N/A	-15	N/A	N/A	N/A	N/A	N/A	15
RBMX_HUMAN;RMXL1_HUMAN	RBMX_HUMAN	RBMX_HUMAN;RMXL1_HUMAN	249;249	YAPPPRDYTYRDYGHSSSRDDYPSRGYGDRD;YAPPPRDYTYRDYGHSSSRDDYPSRGYSDRD	sp|P38159|RBMX_HUMAN RNA-binding motif protein, X chromosome OS=Homo sapiens OX=9606 GN=RBMX PE=1 SV=3;sp|Q96E39|RMXL1_HUMAN RNA binding motif protein, X-linked-like-1 OS=Homo sapiens OX=9606 GN=RBMXL1 PE=1 SV=1	S	0.374	0.9532	0.5792	1.0265	1.6304	0.646125	-15	1.1982	0.625	-15	1.3985	1.5119	-0.0157	0.331	0.8957
RBMX_HUMAN;RMXL1_HUMAN	RBMX_HUMAN	RBMX_HUMAN;RMXL1_HUMAN	250;250	APPPRDYTYRDYGHSSSRDDYPSRGYGDRDG;APPPRDYTYRDYGHSSSRDDYPSRGYSDRDG	sp|P38159|RBMX_HUMAN RNA-binding motif protein, X chromosome OS=Homo sapiens OX=9606 GN=RBMX PE=1 SV=3;sp|Q96E39|RMXL1_HUMAN RNA binding motif protein, X-linked-like-1 OS=Homo sapiens OX=9606 GN=RBMXL1 PE=1 SV=1	S	0.374	0.9532	0.5792	0.2451	N/A	N/A	15	-15	15	15	N/A	15	N/A	15	N/A
RBMX_HUMAN	RBMX_HUMAN	RBMX_HUMAN	261	YGHSSSRDDYPSRGYSDRDGYGRDRDYSDHP	sp|P38159|RBMX_HUMAN RNA-binding motif protein, X chromosome OS=Homo sapiens OX=9606 GN=RBMX PE=1 SV=3	S	0.374	0.9532	0.5792	1.1778	0.9554	-0.180175	2.0027	1.0374	0.5748	1.2609	0.4727	0.8326	-0.6225	-0.434	0.2666
RBMX_HUMAN;RMXL1_HUMAN	RBMX_HUMAN	RBMX_HUMAN;RMXL1_HUMAN	315;315	PPPSYGGSSRYDDYSSSRDGYGGSRDSYSSS	sp|P38159|RBMX_HUMAN RNA-binding motif protein, X chromosome OS=Homo sapiens OX=9606 GN=RBMX PE=1 SV=3;sp|Q96E39|RMXL1_HUMAN RNA binding motif protein, X-linked-like-1 OS=Homo sapiens OX=9606 GN=RBMXL1 PE=1 SV=1	S	0.374	0.9532	0.5792	0.5316	-0.0681	-0.557475	0.5465	0.4624	0.5017	-0.4035	-0.5034	0.2367	-0.8307	-0.8351	-0.2562
RBP1_HUMAN	RBP1_HUMAN	RBP1_HUMAN	92	KKEKRTEGYAAFQEDSSGDEAESPSKMKRSK	sp|Q15311|RBP1_HUMAN RalA-binding protein 1 OS=Homo sapiens OX=9606 GN=RALBP1 PE=1 SV=3	S	-1.137	0.7667	1.9037	N/A	N/A	N/A	N/A	N/A	N/A	-15	-15	N/A	-15	-15	N/A
RBP1_HUMAN	RBP1_HUMAN	RBP1_HUMAN	93	KEKRTEGYAAFQEDSSGDEAESPSKMKRSKG	sp|Q15311|RBP1_HUMAN RalA-binding protein 1 OS=Homo sapiens OX=9606 GN=RALBP1 PE=1 SV=3	S	-1.137	0.7667	1.9037	N/A	N/A	0.714375	-15	-15	N/A	N/A	-15	-15	15	0.5955	-15
RBP1_HUMAN	RBP1_HUMAN	RBP1_HUMAN	62	PSPPHDILHEPPDVVSDDEKDHGKKKGKFKK	sp|Q15311|RBP1_HUMAN RalA-binding protein 1 OS=Homo sapiens OX=9606 GN=RALBP1 PE=1 SV=3	S	-1.137	0.7667	1.9037	N/A	N/A	0.169675	N/A	-15	-15	-15	-15	-15	-15	-0.0627	-0.0283
RBP2_HUMAN	RBP2_HUMAN	RBP2_HUMAN;RGPD1_HUMAN;RGPD2_HUMAN;RGPD4_HUMAN;RGPD3_HUMAN	2297;1306;1314;1322;1322	AKLNQSGTSVGTDEESDVTQEEERDGQYFEP	sp|P49792|RBP2_HUMAN E3 SUMO-protein ligase RanBP2 OS=Homo sapiens OX=9606 GN=RANBP2 PE=1 SV=2;sp|P0DJD0|RGPD1_HUMAN RANBP2-like and GRIP domain-containing protein 1 OS=Homo sapiens OX=9606 GN=RGPD1 PE=2 SV=1;sp|P0DJD1|RGPD2_HUMAN RANBP2-like and GRIP doma	S	1.0563	1.1267	0.0704	1.19495	0.73265	-0.420075	0.9648	1.1843	-15	0.8331	0.4504	-15	-0.0124	-0.6032	0.3942
RBP2_HUMAN	RBP2_HUMAN	RBP2_HUMAN	2668	LPPTFFCYKNRPDYVSEEEEDDEDFETAVKK	sp|P49792|RBP2_HUMAN E3 SUMO-protein ligase RanBP2 OS=Homo sapiens OX=9606 GN=RANBP2 PE=1 SV=2	S	1.0563	1.1267	0.0704	0.513	0.7638	0.293025	0.3613	0.2451	0.7511	0.4817	0.384	1.0275	0.2397	0.2696	0.2852
RBP2_HUMAN	RBP2_HUMAN	RBP2_HUMAN	2925	IHFEPIVSLPEVEVKSGEEDEEILFKERAKL	sp|P49792|RBP2_HUMAN E3 SUMO-protein ligase RanBP2 OS=Homo sapiens OX=9606 GN=RANBP2 PE=1 SV=2	S	1.0563	1.1267	0.0704	0.1844	0.8451	0.702925	0.0289	-15	0.3006	0.9896	-15	0.9534	1.08	0.4965	0.6616
RCC1_HUMAN	RCC1_HUMAN	RCC1_HUMAN	104	YSFGCNDEGALGRDTSVEGSEMVPGKVELQE	sp|P18754|RCC1_HUMAN Regulator of chromosome condensation OS=Homo sapiens OX=9606 GN=RCC1 PE=1 SV=1	S	0.5593	0.648	0.0887	0.3425	-0.51355	-0.813825	-15	-15	0.4888	-15	N/A	-0.401	-0.4874	15	-0.881
RCC2_HUMAN	RCC2_HUMAN	RCC2_HUMAN	51	RERPERCSSSSGGGSSGDEDGLELDGAPGGG	sp|Q9P258|RCC2_HUMAN Protein RCC2 OS=Homo sapiens OX=9606 GN=RCC2 PE=1 SV=2	S	-0.4702	0.9106	1.3808	N/A	N/A	-1.19138	-15	-15	-15	-15	N/A	N/A	-1.3509	15	15
RCN1_HUMAN	RCN1_HUMAN	RCN1_HUMAN	292	DYDHAQAEARHLVYESDKNKDEKLTKEEILE	sp|Q15293|RCN1_HUMAN Reticulocalbin-1 OS=Homo sapiens OX=9606 GN=RCN1 PE=1 SV=1	S	3.4221	4.7549	1.3328	3.0301	4.1239	1.13602	3.1862	3.0804	2.7502	4.3541	15	15	1.2872	15	15
RCOR1_HUMAN	RCOR1_HUMAN	RCOR1_HUMAN	260	VMDRHARKQKREREESEDELEEANGNNPIDI	sp|Q9UKL0|RCOR1_HUMAN REST corepressor 1 OS=Homo sapiens OX=9606 GN=RCOR1 PE=1 SV=2	S	-0.9074	-1.0057	-0.0983	-0.6654	-0.5833	0.124325	-0.7375	-0.566	-0.5274	-0.1804	-1.3594	-0.5678	0.6764	-0.6627	-0.0316
RCOR2_HUMAN	RCOR2_HUMAN	RCOR2_HUMAN	213	DKEDSDELEEGRGGVSEGEPDPADPKREPLP	sp|Q8IZ40|RCOR2_HUMAN REST corepressor 2 OS=Homo sapiens OX=9606 GN=RCOR2 PE=1 SV=2	S	N/A	N/A	N/A	-2.27005	-1.5562	0.756075	-15	15	-15	-15	-1.479	-15	0.6329	-15	0.5635
REPS1_HUMAN	REPS1_HUMAN	REPS1_HUMAN	709	TPLAPPPKPVRRRLKSEDELRPEVDEHTQKT	sp|Q96D71|REPS1_HUMAN RalBP1-associated Eps domain-containing protein 1 OS=Homo sapiens OX=9606 GN=REPS1 PE=1 SV=3	S	-2.0338	-1.1653	0.8685	N/A	N/A	1.01163	-15	-15	-15	-15	-15	-15	0.0757	0.9383	0.8618
RETR2_HUMAN	RETR2_HUMAN	RETR2_HUMAN	385	DLLGRPQALSRQALDSEEEEEDVAAKETLLR	sp|Q8NC44|RETR2_HUMAN Reticulophagy regulator 2 OS=Homo sapiens OX=9606 GN=RETREG2 PE=1 SV=3	S	1.3387	-0.4508	-1.7895	-0.9339	-1.9337	-0.957575	-0.7268	-0.513	-0.6958	-2.0702	-1.6295	-1.9182	-1.2241	-0.9858	-1.2136
RETR3_HUMAN	RETR3_HUMAN	RETR3_HUMAN	320	GQTPLTEGSEDLDGHSDPEESFARDLPDFPS	sp|Q86VR2|RETR3_HUMAN Reticulophagy regulator 3 OS=Homo sapiens OX=9606 GN=RETREG3 PE=1 SV=1	S	0.8368	0.2499	-0.5869	-0.4029	0.3987	0.843825	0.1687	-15	-0.3207	0.4592	N/A	15	0.4098	15	15
RFA3_HUMAN	RFA3_HUMAN	RFA3_HUMAN	44	GRLEKIHPTGKMFILSDGEGKNGTIELMEPL	sp|P35244|RFA3_HUMAN Replication protein A 14 kDa subunit OS=Homo sapiens OX=9606 GN=RPA3 PE=1 SV=1	S	-0.7034	0.5906	1.294	-1.31575	-0.11595	1.24202	-1.3282	-1.4651	-15	-0.0767	-0.3841	-15	1.3708	1.2117	1.1216
RFC1_HUMAN	RFC1_HUMAN	RFC1_HUMAN	1093	QAIKASRHSTSPSLDSEYNEELNEDDSQSDE	sp|P35251|RFC1_HUMAN Replication factor C subunit 1 OS=Homo sapiens OX=9606 GN=RFC1 PE=1 SV=4	S	-0.3266	1.7629	2.0895	-0.01835	0.4485	0.509075	15	-15	-15	0.446	-15	-15	-15	0.3384	0.5059
RFC1_HUMAN	RFC1_HUMAN	RFC1_HUMAN	1104	PSLDSEYNEELNEDDSQSDEKDQDAIETDAM	sp|P35251|RFC1_HUMAN Replication factor C subunit 1 OS=Homo sapiens OX=9606 GN=RFC1 PE=1 SV=4	S	-0.3266	1.7629	2.0895	-0.0307	0.3039	0.376825	0.3402	-15	-15	0.5341	-15	-15	0.3132	0.0851	0.4375
RFIP1_HUMAN	RFIP1_HUMAN	RFIP1_HUMAN	202	DTASAIIPSTTPSVDSDDESVVKDKKKKSKI	sp|Q6WKZ4|RFIP1_HUMAN Rab11 family-interacting protein 1 OS=Homo sapiens OX=9606 GN=RAB11FIP1 PE=1 SV=3	S	-0.4462	-1.2131	-0.7669	N/A	N/A	N/A	-15	-15	-15	N/A	N/A	N/A	15	15	15
RHG05_HUMAN	RHG05_HUMAN	RHG05_HUMAN	1218	PVETWKGGIDNPAITSDQELDDKKMKKKTHK	sp|Q13017|RHG05_HUMAN Rho GTPase-activating protein 5 OS=Homo sapiens OX=9606 GN=ARHGAP5 PE=1 SV=2	S	1.2258	1.8231	0.5973	0.5568	-0.5167	-1.03127	0.4406	-15	-15	-0.2865	-15	-15	-0.6078	-1.3546	-1.3876
RHG05_HUMAN	RHG05_HUMAN	RHG05_HUMAN	1176	FSKAKSYYRRTHSDASDDEAFTTSKTKRKGR	sp|Q13017|RHG05_HUMAN Rho GTPase-activating protein 5 OS=Homo sapiens OX=9606 GN=ARHGAP5 PE=1 SV=2	S	1.2258	1.8231	0.5973	0.47495	-0.39925	-0.831975	-15	0.5609	0.11	-15	-0.5395	-0.6101	-1.0402	-0.9697	-0.7113
RHG09_HUMAN	RHG09_HUMAN	RHG09_HUMAN	475	NPLELRLSGSGPAELSAGEDEEEESELVSKP	sp|Q9BRR9|RHG09_HUMAN Rho GTPase-activating protein 9 OS=Homo sapiens OX=9606 GN=ARHGAP9 PE=1 SV=2	S	N/A	N/A	N/A	N/A	N/A	N/A	-15	-15	N/A	N/A	N/A	N/A	15	15	N/A
RHG12_HUMAN	RHG12_HUMAN	RHG12_HUMAN	215	DSAGEGSERIHQDSESGDELSSSSTEQIRAT	sp|Q8IWW6|RHG12_HUMAN Rho GTPase-activating protein 12 OS=Homo sapiens OX=9606 GN=ARHGAP12 PE=1 SV=1	S	3.6784	-1.2436	-4.922	0.7501	-1.3904	-2.09827	15	-15	N/A	-1.5136	-15	-15	-15	-2.2854	-15
RHG21_HUMAN	RHG21_HUMAN	RHG21_HUMAN	1433	SRKRKKPKEKAQPSSSEDELDNVFFKKENVE	sp|Q5T5U3|RHG21_HUMAN Rho GTPase-activating protein 21 OS=Homo sapiens OX=9606 GN=ARHGAP21 PE=1 SV=2	S	1.1804	0.3702	-0.8102	2.3209	N/A	N/A	2.0339	15	15	15	15	15	15	N/A	N/A
RHG21_HUMAN	RHG21_HUMAN	RHG21_HUMAN	1383	LLTNIGRTGVSPGDVSDSATSDSTKSKGSWG	sp|Q5T5U3|RHG21_HUMAN Rho GTPase-activating protein 21 OS=Homo sapiens OX=9606 GN=ARHGAP21 PE=1 SV=2	S	1.1804	0.3702	-0.8102	N/A	N/A	N/A	N/A	N/A	15	N/A	N/A	15	N/A	N/A	N/A
RHG35_HUMAN	RHG35_HUMAN	RHG35_HUMAN	1179	RLGRFASYRTSFSVGSDDELGPIRKKEEDQA	sp|Q9NRY4|RHG35_HUMAN Rho GTPase-activating protein 35 OS=Homo sapiens OX=9606 GN=ARHGAP35 PE=1 SV=3	S	0.2199	-1.3909	-1.6108	0.11255	-0.25125	-0.321575	-15	0.0991	0.1437	-15	-0.7554	-0.0363	-0.3185	-0.7238	-0.1712
RIC8A_HUMAN	RIC8A_HUMAN	RIC8A_HUMAN	436	AARGLMAGGRPEGQYSEDEDTDTDEYKEAKA	sp|Q9NPQ8|RIC8A_HUMAN Synembryn-A OS=Homo sapiens OX=9606 GN=RIC8A PE=1 SV=3	S	-0.9997	-0.5958	0.4039	0.2995	-1.8651	-2.12237	-15	-15	0.5376	-15	-15	-1.8496	-3.0384	-1.9602	-2.3784
RIF1_HUMAN	RIF1_HUMAN	RIF1_HUMAN	1554	RRASQGLLSSIENSESDSSEAKEEGSRKKRS	sp|Q5UIP0|RIF1_HUMAN Telomere-associated protein RIF1 OS=Homo sapiens OX=9606 GN=RIF1 PE=1 SV=2	S	0.4166	1.6775	1.2609	0.2794	0.09145	-0.145725	0.4843	0.4766	0.3815	0.4826	-0.1672	15	0.1176	-0.5131	15
RIOK1_HUMAN	RIOK1_HUMAN	RIOK1_HUMAN	21	LLMSRVVPGQFDDADSSDSENRDLKTVKEKD	sp|Q9BRS2|RIOK1_HUMAN Serine/threonine-protein kinase RIO1 OS=Homo sapiens OX=9606 GN=RIOK1 PE=1 SV=2	S	-1.4161	1.3905	2.8066	N/A	N/A	1.40787	-15	-15	N/A	N/A	-15	N/A	15	1.3499	N/A
RIOK1_HUMAN	RIOK1_HUMAN	RIOK1_HUMAN	22	LMSRVVPGQFDDADSSDSENRDLKTVKEKDD	sp|Q9BRS2|RIOK1_HUMAN Serine/threonine-protein kinase RIO1 OS=Homo sapiens OX=9606 GN=RIOK1 PE=1 SV=2	S	-1.4161	1.3905	2.8066	-1.9464	-0.4664	1.52223	15	15	-1.7429	-0.3354	15	-0.3863	-15	N/A	1.3654
RIOK2_HUMAN	RIOK2_HUMAN	RIOK2_HUMAN	350	SFSDGEVAEKAEVYGSENESERNCLEESEGC	sp|Q9BVS4|RIOK2_HUMAN Serine/threonine-protein kinase RIO2 OS=Homo sapiens OX=9606 GN=RIOK2 PE=1 SV=2	S	-0.5252	5.9577	6.4829	-0.8679	1.8685	2.77862	-0.1974	-1.0568	-0.2449	2.0039	1.3847	2.6012	2.3206	2.5722	2.8549
RIOK2_HUMAN	RIOK2_HUMAN	RIOK2_HUMAN	337	DDKNIETKEGSEFSFSDGEVAEKAEVYGSEN	sp|Q9BVS4|RIOK2_HUMAN Serine/threonine-protein kinase RIO2 OS=Homo sapiens OX=9606 GN=RIOK2 PE=1 SV=2	S	-0.5252	5.9577	6.4829	-1.4145	1.1935	2.65023	-1.2848	-1.3298	-1.2338	0.7831	1.0303	1.209	2.1872	2.4908	2.4516
RIPL1_HUMAN	RIPL1_HUMAN	RIPL1_HUMAN	145	NKQLMTNLSHKDVNFSEEEFQKHEGMSERER	sp|Q5EBL4|RIPL1_HUMAN RILP-like protein 1 OS=Homo sapiens OX=9606 GN=RILPL1 PE=1 SV=1	S	-2.491	-4.2535	-1.7625	N/A	-0.35145	N/A	15	N/A	15	-1.1468	-15	-0.1353	-15	-15	-15
RL12_HUMAN	RL12_HUMAN	RL12_HUMAN	157	NVDGRHPHDIIDDINSGAVECPAS_______	sp|P30050|RL12_HUMAN 60S ribosomal protein L12 OS=Homo sapiens OX=9606 GN=RPL12 PE=1 SV=1	S	0.185	0.9045	0.7195	-0.4172	0.3918	0.851225	-0.0825	-15	-15	15	-15	-15	15	0.5441	0.7981
RL15_HUMAN	RL15_HUMAN	RL15_HUMAN	100	VHHGVNQLKFARSLQSVAEERAGRHCGALRV	sp|P61313|RL15_HUMAN 60S ribosomal protein L15 OS=Homo sapiens OX=9606 GN=RPL15 PE=1 SV=2	S	0.2017	1.0828	0.8811	1.8159	-0.3411	-2.11478	1.6997	-15	-15	-0.1109	-15	-15	-1.6913	-1.2975	-1.8672
RL18A_HUMAN	RL18A_HUMAN	RL18A_HUMAN	123	QCYRDMGARHRARAHSIQIMKVEEIAASKCR	sp|Q02543|RL18A_HUMAN 60S ribosomal protein L18a OS=Homo sapiens OX=9606 GN=RPL18A PE=1 SV=2	S	-0.1814	0.8742	1.0556	N/A	0.7949	N/A	15	N/A	N/A	0.5895	-15	-15	-15	-15	-15
RL1D1_HUMAN	RL1D1_HUMAN	RL1D1_HUMAN	361	KKRGRGKAQVKATNESEDEIPQLVPIGKKTP	sp|O76021|RL1D1_HUMAN Ribosomal L1 domain-containing protein 1 OS=Homo sapiens OX=9606 GN=RSL1D1 PE=1 SV=3	S	0.6589	1.313	0.6541	0.0388	1.3806	1.38402	0.177	0.1427	0.2769	0.7254	1.2739	2.1141	0.6677	1.2619	1.846
RL1D1_HUMAN	RL1D1_HUMAN	RL1D1_HUMAN	325	RKTASVLSKDDVAPESGDTTVKKPESKKEQT	sp|O76021|RL1D1_HUMAN Ribosomal L1 domain-containing protein 1 OS=Homo sapiens OX=9606 GN=RSL1D1 PE=1 SV=3	S	0.6589	1.313	0.6541	1.6461	0.2321	-1.37178	2.0758	1.0105	1.8842	0.634	-0.298	0.4684	-1.3225	-1.1778	-1.407
RL1D1_HUMAN	RL1D1_HUMAN	RL1D1_HUMAN	90	SKELRVRLTLPHSIRSDSEDICLFTKDEPNS	sp|O76021|RL1D1_HUMAN Ribosomal L1 domain-containing protein 1 OS=Homo sapiens OX=9606 GN=RSL1D1 PE=1 SV=3	S	0.6589	1.313	0.6541	0.388	1.0484	0.702625	-0.2484	0.4738	0.5873	0.3281	1.4597	1.0639	0.6958	1.1166	0.4854
RL28_HUMAN	RL28_HUMAN	RL28_HUMAN	115	NKYRPDLRMAAIRRASAILRSQKPVMVKRKR	sp|P46779|RL28_HUMAN 60S ribosomal protein L28 OS=Homo sapiens OX=9606 GN=RPL28 PE=1 SV=3	S	-0.0634	0.855	0.9184	0.72935	0.9225	0.235375	N/A	-15	1.0444	-15	-15	1.3631	-15	0.0925	0.3275
RL30_HUMAN	RL30_HUMAN	RL30_HUMAN	10	______MVAAKKTKKSLESINSRLQLVMKSG	sp|P62888|RL30_HUMAN 60S ribosomal protein L30 OS=Homo sapiens OX=9606 GN=RPL30 PE=1 SV=2	S	0.6021	0.6231	0.021	N/A	N/A	-0.391475	-15	-15	-15	-15	-15	-15	-0.0695	-0.9572	-0.0607
RL34_HUMAN	RL34_HUMAN	RL34_HUMAN	12	____MVQRLTYRRRLSYNTASNKTRLSRTPG	sp|P49207|RL34_HUMAN 60S ribosomal protein L34 OS=Homo sapiens OX=9606 GN=RPL34 PE=1 SV=3	S	0.278	1.4169	1.1389	N/A	N/A	-1.44998	-15	-15	-15	-15	-15	N/A	-1.4227	-1.3379	15
RL5_HUMAN	RL5_HUMAN	RL5_HUMAN	185	GLSIPHSTKRFPGYDSESKEFNAEVHRKHIM	sp|P46777|RL5_HUMAN 60S ribosomal protein L5 OS=Homo sapiens OX=9606 GN=RPL5 PE=1 SV=3	S	0.242	1.0251	0.7831	1.1406	N/A	N/A	-15	1.2095	1.2583	N/A	15	15	15	15	15
RL5_HUMAN	RL5_HUMAN	RL5_HUMAN	187	SIPHSTKRFPGYDSESKEFNAEVHRKHIMGQ	sp|P46777|RL5_HUMAN 60S ribosomal protein L5 OS=Homo sapiens OX=9606 GN=RPL5 PE=1 SV=3	S	0.242	1.0251	0.7831	-0.02855	N/A	N/A	15	N/A	0.4615	15	N/A	15	N/A	N/A	15
RLA2_HUMAN	RLA2_HUMAN	RLA2_HUMAN;RLA1_HUMAN	102;101	APAAAEEKKDEKKEESEESDDDMGFGLFD__	sp|P05387|RLA2_HUMAN 60S acidic ribosomal protein P2 OS=Homo sapiens OX=9606 GN=RPLP2 PE=1 SV=1;sp|P05386|RLA1_HUMAN 60S acidic ribosomal protein P1 OS=Homo sapiens OX=9606 GN=RPLP1 PE=1 SV=1	S	-0.03	0.5214	0.5514	N/A	N/A	N/A	N/A	-15	N/A	N/A	N/A	N/A	N/A	15	N/A
RLA2_HUMAN	RLA2_HUMAN	RLA2_HUMAN;RLA1_HUMAN	105;104	AAEEKKDEKKEESEESDDDMGFGLFD_____	sp|P05387|RLA2_HUMAN 60S acidic ribosomal protein P2 OS=Homo sapiens OX=9606 GN=RPLP2 PE=1 SV=1;sp|P05386|RLA1_HUMAN 60S acidic ribosomal protein P1 OS=Homo sapiens OX=9606 GN=RPLP1 PE=1 SV=1	S	-0.03	0.5214	0.5514	N/A	N/A	N/A	N/A	N/A	-15	N/A	N/A	N/A	N/A	N/A	15
RM46_HUMAN	RM46_HUMAN	RM46_HUMAN	85	MASLLQQIEIERSLYSDHELRALDENQRLAK	sp|Q9H2W6|RM46_HUMAN 39S ribosomal protein L46, mitochondrial OS=Homo sapiens OX=9606 GN=MRPL46 PE=1 SV=1	S	0.2998	0.7082	0.4084	-1.7431	-0.9124	0.872925	-1.5549	-15	-15	-1.1241	-15	-15	0.5501	0.9993	0.6281
RMD3_HUMAN	RMD3_HUMAN	RMD3_HUMAN	189	GGYTTANAESDNERDSDKESEDGEDEVSCET	sp|Q96TC7|RMD3_HUMAN Regulator of microtubule dynamics protein 3 OS=Homo sapiens OX=9606 GN=RMDN3 PE=1 SV=2	S	0.7955	-1.4632	-2.2587	N/A	N/A	-0.954825	N/A	-15	-15	-15	-15	-15	-15	1.5316	-1.218
RMXL1_HUMAN	RMXL1_HUMAN	RMXL1_HUMAN	336	GGSRDSYSSSRSDLYSSCDRVGRQERGLPPS	sp|Q96E39|RMXL1_HUMAN RNA binding motif protein, X-linked-like-1 OS=Homo sapiens OX=9606 GN=RBMXL1 PE=1 SV=1	S	4.2143	1.1001	-3.1142	N/A	0.8251	N/A	15	15	N/A	0.7384	0.7298	-15	-15	-15	-15
RN139_HUMAN	RN139_HUMAN	RN139_HUMAN	625	PNETPEEAVREAAAESDRELNEDDSTDCDDD	sp|Q8WU17|RN139_HUMAN E3 ubiquitin-protein ligase RNF139 OS=Homo sapiens OX=9606 GN=RNF139 PE=1 SV=1	S	1.6851	-2.359	-4.0441	1.89165	-1.83555	-3.68497	-15	15	15	-15	0.1577	-2.1645	-4.5576	-15	-15
RN181_HUMAN	RN181_HUMAN	RN181_HUMAN	13	___MASYFDEHDCEPSDPEQETRTNMLLELA	sp|Q9P0P0|RN181_HUMAN E3 ubiquitin-protein ligase RNF181 OS=Homo sapiens OX=9606 GN=RNF181 PE=1 SV=1	S	0.0191	2.5791	2.56	N/A	N/A	2.39462	-15	-15	-15	-15	-15	-15	1.4133	2.2879	2.3708
RN213_HUMAN	RN213_HUMAN	RN213_HUMAN	1258	PLSEPKEDQEAAELLSEPEEESERHILELEE	sp|Q63HN8|RN213_HUMAN E3 ubiquitin-protein ligase RNF213 OS=Homo sapiens OX=9606 GN=RNF213 PE=1 SV=3	S	-0.0019	0.9253	0.9272	-2.17515	-0.09305	2.12433	-2.1018	-2.0508	-15	-0.5051	-0.2078	-15	1.716	1.9737	1.8869
RNF14_HUMAN	RNF14_HUMAN	RNF14_HUMAN	175	QASPNTELDFGGAAGSDVDQEEIVDERAVQD	sp|Q9UBS8|RNF14_HUMAN E3 ubiquitin-protein ligase RNF14 OS=Homo sapiens OX=9606 GN=RNF14 PE=1 SV=1	S	-0.2665	-1.1431	-0.8766	-1.4082	0.024	1.47442	-1.7211	-1.5486	-0.8858	0.6205	-0.4113	-0.0272	2.4609	1.268	0.8674
RNF4_HUMAN	RNF4_HUMAN	RNF4_HUMAN	95	ARRLPQDHADSCVVSSDDEELSRDRDVYVTT	sp|P78317|RNF4_HUMAN E3 ubiquitin-protein ligase RNF4 OS=Homo sapiens OX=9606 GN=RNF4 PE=1 SV=1	S	1.3712	2.8716	1.5004	-0.5872	1.1393	1.76873	-15	-15	-0.3662	-15	-15	0.7977	1.8022	1.5839	1.1727
RNH2C_HUMAN	RNH2C_HUMAN	RNH2C_HUMAN	102	EEKKVSMGKPDPLRDSGTDDQEEEPLERDFD	sp|Q8TDP1|RNH2C_HUMAN Ribonuclease H2 subunit C OS=Homo sapiens OX=9606 GN=RNASEH2C PE=1 SV=1	S	-2.0656	2.0622	4.1278	-2.4906	1.1305	3.66333	-3.8793	-1.8156	-2.4881	-0.2272	1.6058	1.146	3.7714	3.5521	3.6429
RNH2C_HUMAN	RNH2C_HUMAN	RNH2C_HUMAN	3	_____________MESGDEAAIERHRVHLRS	sp|Q8TDP1|RNH2C_HUMAN Ribonuclease H2 subunit C OS=Homo sapiens OX=9606 GN=RNASEH2C PE=1 SV=1	S	-2.0656	2.0622	4.1278	-2.1953	0.5068	2.74432	-15	-2.3357	-15	-15	0.2413	-15	2.7809	2.7077	2.2865
ROA0_HUMAN	ROA0_HUMAN	ROA0_HUMAN	181	HRVEVKKAVPKEDIYSGGGGGGSRSSRGGRG	sp|Q13151|ROA0_HUMAN Heterogeneous nuclear ribonucleoprotein A0 OS=Homo sapiens OX=9606 GN=HNRNPA0 PE=1 SV=1	S	-0.0262	0.3562	0.3824	0.5425	-0.4061	-0.906375	0.5889	0.8847	0.3977	-0.1763	-0.3588	-0.2613	-0.6459	-1.1128	-0.6502
ROA1_HUMAN	ROA1_HUMAN	ROA1_HUMAN;RA1L2_HUMAN	337;285	SSNFGPMKGGNFGGRSSGPYGGGGQYFAKPR	sp|P09651|ROA1_HUMAN Heterogeneous nuclear ribonucleoprotein A1 OS=Homo sapiens OX=9606 GN=HNRNPA1 PE=1 SV=5;sp|Q32P51|RA1L2_HUMAN Heterogeneous nuclear ribonucleoprotein A1-like 2 OS=Homo sapiens OX=9606 GN=HNRNPA1L2 PE=2 SV=2	S	-0.1425	0.6197	0.7622	N/A	N/A	-0.007275	N/A	-15	-15	N/A	N/A	-15	N/A	15	-0.2971
ROA1_HUMAN	ROA1_HUMAN	ROA1_HUMAN;RA1L2_HUMAN	338;286	SNFGPMKGGNFGGRSSGPYGGGGQYFAKPRN	sp|P09651|ROA1_HUMAN Heterogeneous nuclear ribonucleoprotein A1 OS=Homo sapiens OX=9606 GN=HNRNPA1 PE=1 SV=5;sp|Q32P51|RA1L2_HUMAN Heterogeneous nuclear ribonucleoprotein A1-like 2 OS=Homo sapiens OX=9606 GN=HNRNPA1L2 PE=2 SV=2	S	-0.1425	0.6197	0.7622	N/A	N/A	-0.007275	N/A	-15	-15	N/A	N/A	-15	N/A	15	-0.2971
ROA1_HUMAN	ROA1_HUMAN	ROA1_HUMAN	362	YFAKPRNQGGYGGSSSSSSYGSGRRF_____	sp|P09651|ROA1_HUMAN Heterogeneous nuclear ribonucleoprotein A1 OS=Homo sapiens OX=9606 GN=HNRNPA1 PE=1 SV=5	S	-0.1425	0.6197	0.7622	N/A	N/A	0.843525	-15	-15	N/A	N/A	-15	-15	15	0.6252	-15
ROA2_HUMAN	ROA2_HUMAN	ROA2_HUMAN	212	QSSRSGRGGNFGFGDSRGGGGNFGPGPGSNF	sp|P22626|ROA2_HUMAN Heterogeneous nuclear ribonucleoproteins A2/B1 OS=Homo sapiens OX=9606 GN=HNRNPA2B1 PE=1 SV=2	S	-0.1986	0.458	0.6566	1.14605	-0.1531	-1.25692	0.4582	-15	N/A	15	-15	-15	15	-2.0699	-15
ROA3_HUMAN	ROA3_HUMAN	ROA3_HUMAN	366	FGGRSSGSPYGGGYGSGGGSGGYGSRRF___	sp|P51991|ROA3_HUMAN Heterogeneous nuclear ribonucleoprotein A3 OS=Homo sapiens OX=9606 GN=HNRNPA3 PE=1 SV=2	S	0.1042	0.5467	0.4425	0.452	-0.4149	-0.824675	0.4851	0.3593	0.4867	-0.786	-0.6	-0.3994	-1.1518	-0.8286	-0.8773
ROCK1_HUMAN	ROCK1_HUMAN	ROCK1_HUMAN	1085	CAHRNELQMQLASKESDIEQLRAKLLDLSDS	sp|Q13464|ROCK1_HUMAN Rho-associated protein kinase 1 OS=Homo sapiens OX=9606 GN=ROCK1 PE=1 SV=1	S	1.1336	2.2203	1.0867	-0.0344	N/A	N/A	-0.6552	0.1271	0.1336	15	15	15	15	15	15
ROCK2_HUMAN	ROCK2_HUMAN	ROCK2_HUMAN	1114	SQIRIELQMTLDSKDSDIEQLRSQLQALHIG	sp|O75116|ROCK2_HUMAN Rho-associated protein kinase 2 OS=Homo sapiens OX=9606 GN=ROCK2 PE=1 SV=4	S	2.4631	2.0677	-0.3954	0.6747	0.289	-0.343475	3.9504	0.5343	-1.9949	3.7813	15	0.3554	-0.0498	15	2.3591
ROCK2_HUMAN	ROCK2_HUMAN	ROCK2_HUMAN	1187	KKYVIVSSKKILFYDSEQDKEQSNPYMVLDI	sp|O75116|ROCK2_HUMAN Rho-associated protein kinase 2 OS=Homo sapiens OX=9606 GN=ROCK2 PE=1 SV=4	S	2.4631	2.0677	-0.3954	1.85775	1.67515	-0.140375	15	1.9303	N/A	1.2568	1.4528	-15	-15	-0.3468	-15
ROCK2_HUMAN	ROCK2_HUMAN	ROCK2_HUMAN	937	ADSEQLARSIAEEQYSDLEKEKIMKELEIKE	sp|O75116|ROCK2_HUMAN Rho-associated protein kinase 2 OS=Homo sapiens OX=9606 GN=ROCK2 PE=1 SV=4	S	2.4631	2.0677	-0.3954	1.3423	0.5819	-0.718175	-15	1.2019	-15	-15	0.1468	-15	-0.9427	-0.9244	-0.6564
RP9_HUMAN	RP9_HUMAN	RP9_HUMAN	169	DVRIQQLKQLLEDSTSDEDRSSSSSSEGKEK	sp|Q8TA86|RP9_HUMAN Retinitis pigmentosa 9 protein OS=Homo sapiens OX=9606 GN=RP9 PE=1 SV=2	S	0.8973	3.3901	2.4928	-1.52065	-0.36905	1.19382	15	N/A	-1.3233	-0.2874	-15	-0.2755	-15	-15	1.0566
[truncated: 967 more rows]

## Sheet: Table S2b (ERK1)
T: Leading proteins	T: Protein	T: Sequence window	T: Fasta headers	T: Proteins	T: Positions within proteins	C: Amino acid	H/J global proteome_normalized ratio	H/M global proteome_normalized ratio	J/M global proteome_normalized ratio	H/J in vitro substrate_normalized ratio	H/M in vitro substrate_normalized ratio	J/M in vitro substrate_normalized ratio	H/J_normalized ratio_rep1	H/J_normalized ratio_rep2	H/J_normalized ratio_rep3	H/M_normalized ratio_rep1	H/M_normalized ratio_rep2	H/M_normalized ratio_rep3	J/M_normalized ratio_rep1	J/M_normalized ratio_rep2	J/M_normalized ratio_rep3
[truncated: 4,260 more rows]

[truncated: 1 more sheets: Table S2c (PKA)]
