# Supplementary material for: Validity of the cell‐extracted proteome as a substrate pool for exploring phosphorylation motifs of kinases
Source: Genes Cells. 2023 Sep 2;28(10):727–35. doi: 10.1111/gtc.13063 (PMC11447832; doi:10.1111/gtc.13063)
Supplement: Supplementary file 4 — Table S3. PWM generated from each class (.xlsx). (a) PWM for CK2. (b) PWM for ERK1. (c) PWM from 400 in vitro substrates for PKA. (d) PWM from 1000 in vitro substrates for PKA. [file GTC-28-727-s004.xlsx]

## Sheet: Legends
Table S3 PWM generated from each class.
(a) PWM for CK2
(b) PWM for ERK1
(c) PWM from 400 in vitro substrates for PKA
(d) PWM from 1000 in vitro substrates for PKA

## Sheet: Table S3a (CK2)
H/J>1_rep1	-7	-6	-5	-4	-3	-2	-1	1	2	3	4	5	6	7		H/J1>-1_rep1	-7	-6	-5	-4	-3	-2	-1	1	2	3	4	5	6	7		H/J>-1_rep1	-7	-6	-5	-4	-3	-2	-1	1	2	3	4	5	6	7		H/J>1_rep2	-7
A	-0.248257	-0.138042	0.201348	-0.255195	-0.322476	-0.262099	-0.603159	-0.268968	-0.315581	-1.3467	-0.127571	-0.572295	-0.423675	-0.234273		A	-0.36473	-0.241283	-0.134561	0.281769	-0.0913342	-0.0982431	-0.395753	-0.936217	-0.319033	-1.79746	-0.665894	-0.0256765	0.0760514	0.306439		A	-0.183307	0.20485	0.325463	-0.582662	0.105278	-0.148434	-0.272389	-0.603159	0.101807	-1.63184	0.112245	-0.244774	-0.565339	-0.220144		A	0.0207666
R	0.633164	0.851351	0.504546	0.158504	-0.0882152	-0.955963	-1.95089	-2.51781	-1.35943	-1.92836	-0.277643	-0.277643	0.0646246	0.336481		R	-0.204078	0.640234	-0.0105309	-0.081288	-0.15149	-0.959338	-1.37602	-2.92102	-1.71981	-2.19534	0.0987092	0.223212	0.329403	0.0681629		R	0.278981	0.32236	0.460315	0.161995	-0.221461	-0.457808	-1.73282	-4.39232	-1.94129	-2.5056	-0.534318	-0.0708312	-0.060294	-0.256521		R	0.55098
N	0.0850241	-0.114896	0.613111	-0.0168242	0.160097	-0.352692	-0.789637	-1.67226	-0.118371	-1.37489	-0.213689	-0.10442	-0.324921	-0.324921		N	0.0920415	-0.758935	0.0850241	0.54464	-0.231068	-0.027214	-0.244813	-0.789637	-0.0202962	-0.477988	-0.0202962	0.261405	-0.602128	-0.591689		N	-0.934888	-0.220667	0.170545	-0.0133434	-0.776079	-0.125293	-0.491658	-1.67551	0.469632	-4.38368	-0.612487	-1.64927	-0.595178	-0.91414		N	-0.00985375
D	0.992983	0.748041	0.989449	1.67862	1.15316	1.05115	2.14353	3.32472	1.7889	2.03066	1.52274	1.4157	0.627972	0.89153		D	0.714166	0.801796	1.10006	1.31567	1.28236	1.14966	2.14353	3.3212	2.00185	1.98346	1.74226	1.56985	1.32986	0.973249		D	0.668271	1.16727	0.873789	1.43255	0.944877	1.11995	2.05909	3.23915	1.84417	1.76751	1.63558	1.46665	0.969671	1.19591		D	0.916913
C	-1.08985	-1.45989	-1.45989	-4.38368	-1.46985	-0.81137	-1.47973	-1.11007	-1.95591	-1.08985	-1.94295	-1.44985	-1.44312	-1.93641		C	-1.44985	-2.69796	-1.94945	-2.70999	-2.71298	-1.10672	-1.47973	-1.47973	-2.71298	-2.71298	-1.46654	-2.70098	-1.44985	-2.68884		C	-0.547975	-0.5549	-0.801146	-1.09324	-1.1	-0.568643	-1.11341	-0.821515	-1.46985	-1.95591	-4.38194	-2.70098	-4.37317	-2.67966		C	-1.08985
Q	-0.215487	-0.500056	-0.98772	-0.22243	-0.859712	-0.0684217	-0.420739	-2.33702	-0.061492	-1.99235	0.0972811	-0.489667	-0.970611	-0.482697		Q	-0.389734	-0.296277	-0.132763	-0.991115	-0.506938	-0.621092	-1.33159	-1.74946	-1.51229	-1.14734	-0.0649613	0.0937676	-0.208508	-0.11522		Q	-0.208508	-0.303243	-0.607401	-0.500056	-0.856318	-0.317069	-1.00796	-1.74946	-0.99788	-2.74606	-0.98772	-0.393214	0.104335	-0.187355		Q	-0.496602
E	0.631422	1.08667	0.888766	0.962672	1.09905	1.16573	1.2998	1.58772	1.53577	2.89082	1.75439	1.56677	1.2369	1.00887		E	0.7603	1.27133	1.09021	0.686568	1.31381	1.18379	1.06564	1.7659	1.54903	3.03717	1.46304	1.40452	0.700681	0.649164		E	0.87262	0.96973	0.862003	1.2191	0.984069	0.95565	1.01865	1.80795	1.42364	3.1551	1.5393	1.67559	1.33868	1.02324		E	0.532811
G	0.00944534	-0.829241	-0.285853	-0.497699	0.660822	-0.17235	-0.0148062	-0.121079	0.0543627	-0.567546	0.166875	-0.483863	0.173936	-0.403998		G	-0.037386	-0.410982	-0.282382	-0.165434	0.630616	0.0439602	0.31435	0.0871427	0.19621	-1.55383	0.241571	-0.0408913	-0.151496	-0.473393		G	0.166875	-0.0443877	-0.285853	0.0059545	0.851509	-0.43172	-0.514798	-0.441971	-0.11419	-1.40327	-0.103792	-0.215618	-0.403998	-0.190973		G	0.111436
H	-0.528027	-0.977443	-0.35139	-1.62962	-0.54178	-0.74754	-1.28573	-4.3906	-2.11143	-2.83411	-1.61638	-0.521098	-2.82222	-0.514133		H	-0.726975	-0.967201	-1.62302	-0.74072	-0.358296	-1.63947	-0.997693	-2.12726	-1.63291	-4.38541	-2.11462	-1.25896	-1.61638	0.224989		H	-1.25558	-0.733865	-0.977443	-0.35139	-0.538355	-1.63619	-0.757705	-2.85459	-2.11779	-1.26906	-1.62632	-1.6197	-2.09216	-1.23509		H	-0.974038
I	-1.38494	-0.865002	-0.481821	-0.60203	-1.62542	-0.189733	-1.03948	-3.28391	-1.02265	-2.21449	-0.85472	-0.715331	-0.581278	-0.161866		I	-0.168886	-0.715331	-0.175871	-0.485267	-0.488706	0.202042	-0.0287809	-3.28659	-0.380698	-2.65608	0.138125	-0.591694	-0.588231	-0.460953		I	-1.87563	-0.370331	-0.481821	0.070566	-0.280217	0.060135	-0.200039	-4.39232	-1.62542	-2.65307	-0.273299	-1.18524	-0.255849	-0.450398		I	-1.18863
L	-0.662488	-0.366125	-0.558919	-0.614867	-0.621711	-0.676191	0.0728014	-2.80046	-1.04821	-2.78274	-0.896903	-0.655584	-0.825781	-0.764287		L	-0.771203	-1.18686	-0.275128	-0.669357	-0.618293	-0.209906	0.313851	-2.38785	-1.20374	-3.05555	-0.618293	-0.967536	-0.712236	-0.257636		L	-0.601072	-0.455846	-0.508252	-0.236752	-0.203012	0.0831579	0.198355	-3.06681	-1.05496	-2.78868	-0.2786	-0.314753	-0.490896	-0.380487		L	-0.408501
K	0.833705	0.247552	0.608564	0.480022	0.130733	-1.95903	-0.985781	-4.3906	-1.95259	-2.20281	-0.457413	-0.0242256	0.364256	1.00971		K	1.00258	1.00258	0.487044	-0.238539	-0.474698	-0.48155	-1.75111	-2.93489	-1.09633	-1.95581	-0.75229	0.0333209	0.494102	0.504757		K	0.940023	0.651467	0.483529	0.483529	0.339629	-1.0997	-0.66731	-2.53662	-0.97569	-1.37849	-0.0347173	-0.158182	0.265164	1.02408		K	0.964547
M	-0.245679	-0.702053	-0.249153	-0.999505	-0.259522	-0.468224	-0.478466	-4.3906	-2.63512	-4.38019	-0.691721	-0.238705	-1.34901	-0.979007		M	-0.0563393	-1.35578	0.244039	-0.999505	-0.464793	-1.37918	-1.01635	-2.65013	-4.38541	-2.63814	-0.708898	-1.35915	-0.447504	-1.34562		M	-0.691721	-1.36251	-1.36586	-2.6321	-0.708898	-2.64115	0.0742326	-2.65013	-2.64115	-4.38368	-0.702053	-0.989295	-1.84792	-1.33538		M	-0.245679
F	-0.96452	0.146502	-1.67718	-0.795718	-1.17803	-0.37627	-0.386534	-3.14498	-0.639185	-2.46821	-0.781995	-0.781995	-0.121206	-0.950806		F	-0.237398	0.320013	0.061048	-0.0407194	-0.14564	0.0436666	-0.268507	-4.39232	-1.17467	-2.0267	-0.64261	-0.785439	-0.484151	-1.65727		F	-0.6254	-0.96452	0.455873	-0.494541	-1.17467	-0.37627	0.288604	-4.39232	-0.37627	-4.38368	-0.7923	-0.487623	-0.775081	-0.761144		F	-0.96452
P	-0.680891	-0.231026	-0.366892	-0.370349	-0.527202	-0.058978	-0.796328	-2.07839	-1.35235	-0.975317	-1.48705	-0.506513	-0.27992	-0.856598		P	-0.356471	-0.506513	-0.363427	0.255479	-0.446838	-0.311154	-1.36895	-2.08155	-0.985506	-2.06886	-1.5037	-0.866929	-0.157142	0.0824923		P	-0.506513	-0.975317	-0.684328	-0.978722	-0.880581	-0.883972	-1.6817	-0.998971	-0.883972	-2.6216	-1.49706	-0.971903	0.130958	-0.0751838		P	-0.975317
S	0.58829	0.128671	-0.121761	0.338493	0.364192	0.732793	-0.445567	-0.0506747	0.812983	-0.881317	-0.254977	-0.359394	0.486147	0.326185		S	0.319108	-0.0664018	-0.36635	-0.0803624	-0.323586	-0.279225	-0.445567	-0.984492	0.399626	-1.84168	-0.0403147	-0.309728	0.10035	0.260429		S	0.284875	-0.313206	-0.0768855	-0.669561	0.159514	0.707552	0.107867	-0.18877	0.629066	-1.1411	-0.121761	0.246288	0.291949	0.198312		S	0.410136
T	-0.653552	0.0566598	-0.763406	-1.65378	-0.475481	-0.475481	-0.677448	-2.4635	-0.468611	-1.64718	-0.133907	-0.285434	0.0102498	-0.447789		T	-0.367617	-0.367617	-0.214661	-0.0107709	-1.2975	-1.01666	-1.15994	-2.14971	-0.384938	-1.8772	-1.8772	-0.871455	-0.547518	-0.537064		T	0.187164	0.0601537	-0.878298	-0.656992	-1.14656	-0.475481	-0.783798	-2.46655	-0.306231	-1.87396	-0.218137	-1.28407	-0.200668	-0.526529		T	-0.374572
W	-1.16651	-1.1699	-0.249918	-2.02526	-0.260287	-0.648057	-0.270577	-2.03803	-0.641218	-4.38019	-0.23947	-2.01236	-0.232459	0.0730173		W	-1.15973	-0.627434	-2.01883	-0.641218	-4.38541	-4.38887	-4.39232	-4.39232	-0.644642	-2.02847	-2.02847	-2.0156	-0.627434	0.076556		W	0.065967	-0.634343	-2.02205	-2.02205	-4.38541	-2.03166	-2.0412	-2.0412	-1.17999	-4.38368	-2.02205	-2.0156	-1.1529	-1.99275		W	-2.01883
Y	-0.367406	-0.370871	-0.0669509	0.0604628	-0.381213	0.885805	0.472736	-2.86527	-0.554231	-2.84772	-0.985995	-0.36045	0.415264	-1.26715		Y	-0.0564653	-0.985995	-0.54734	-0.0704283	0.39062	0.810273	-0.231599	-2.86817	-0.377774	-2.13105	-1.00301	-0.363933	-0.36045	-0.529959		Y	-0.540414	-1.28069	0.493646	-0.210923	-0.557663	0.483151	0.163131	-2.86817	-1.65385	-2.8536	-0.370871	-0.0599694	-0.533453	-0.0352504		Y	-0.207446
V	-0.902589	-1.01979	-0.442152	-0.295079	-0.534054	-0.534054	-0.630726	-2.26816	-0.368378	-2.55854	-1.26833	0.148432	-0.592934	-0.0741963		V	-0.3545	-0.3545	-0.902589	-0.368378	-0.371826	0.226399	-0.0515355	-2.27127	-0.0377389	-2.00448	-0.228783	-0.516838	-0.0812283	-0.270659		V	-0.513368	-0.520299	-0.610243	-0.364922	-0.098652	-0.165705	-0.820904	-2.01724	-0.0412011	-2.56465	-0.702254	-0.435225	-0.274174	-0.988874		V	-0.698818
[truncated: 373 more columns]

## Sheet: Table S3b (ERK1)
H/J>1_rep1	-7	-6	-5	-4	-3	-2	-1	1	2	3	4	5	6	7		H/J1>-1_rep1	-7	-6	-5	-4	-3	-2	-1	1	2	3	4	5	6	7		H/J>-1_rep1	-7	-6	-5	-4	-3	-2	-1	1	2	3	4	5	6	7		H/J>1_rep2	-7
A	0.364571	0.392163	0.867915	0.429254	0.274801	-0.151881	-0.105117	1.22158	0.321964	0.062056	0.0137924	-0.0326623	0.247422	0.0277763		A	0.399143	0.0585793	-0.523849	-0.596361	0.658226	-0.21445	-0.0534088	1.19683	0.385219	0.00339703	0.150512	-0.141515	0.201348	-0.190289		A	-0.0080548	0.222494	-0.230754	-0.234273	0.446778	0.247422	0.264414	1.13115	-0.211024	0.27133	0.392163	0.274801	-0.0878667	0.112245		A	0.0482016
R	0.268438	0.205743	-0.0882152	-0.0882152	-0.224911	-0.959338	0.439413	-2.91526	0.501039	-0.081288	0.158504	0.669041	0.633164	0.116193		R	0.62613	0.311863	0.202275	0.304909	-0.0313367	-1.37602	0.195366	-2.51781	0.0297342	0.0331837	1.03644	0.264941	0.816686	0.508063		R	0.806047	0.435894	0.837992	0.00351695	0.374593	-0.942379	0.195366	-1.9477	0.251043	0.615645	0.357086	0.308381	0.881682	0.318852		R	0.612167
N	0.0815288	0.0710959	0.243926	0.160097	0.398249	-0.626175	-0.0340971	-2.46513	-0.615922	0.0780424	0.167054	-0.342344	0.0850241	-0.758935		N	-0.474549	0.163571	-0.027214	0.778075	-0.359548	0.0607414	-0.135611	-2.01602	0.391304	0.0676357	-0.231068	-0.615922	-0.342344	-0.220667		N	-0.0903259	-0.0938631	-0.203155	-0.206675	-0.46418	0.678797	-0.632968	-1.67226	0.316212	-0.128741	-0.622766	-0.234517	-0.345803	-0.0133434		N	-0.24139
D	0.403388	0.447467	0.215623	0.822545	0.447467	0.0805839	0.636725	-2.32778	-0.396036	-0.0538185	-0.495972	0.346672	0.406899	-0.0398512		D	0.744524	0.0875144	0.859756	0.899343	1.04416	0.205245	0.0736882	-2.00506	0.208696	0.547283	0.0875144	0.284138	-0.392582	0.514055		D	0.186467	0.812487	0.631538	0.675379	0.233095	0.751567	0.72707	-1.5152	0.640195	-0.506258	-0.138987	0.151333	-0.0538185	0.510538		D	0.543808
C	-1.45989	-0.81137	-1.46985	-0.568643	-1.46985	-0.364364	-1.11341	-2.71893	-2.70999	-4.38368	-0.804563	-1.45989	-0.00426801	-4.37669		C	-1.95591	-0.807971	-4.38887	0.123366	-1.96875	-1.97194	-2.72485	-0.575462	-0.818142	-1.10672	-2.71298	-0.804563	-2.70699	-2.70399		C	-0.534019	-1.43974	-1.07276	-1.44312	-2.70098	-1.45655	-4.39232	-2.7219	-1.47644	-1.96555	-0.81137	-1.96235	-1.09662	-1.95269		C	-1.11007
Q	0.154051	-0.617682	0.143606	-0.317069	0.143606	0.324954	0.429265	-4.38887	0.15056	-0.610837	-0.061492	0.0161922	-0.303243	0.228871		Q	0.0127096	-0.506938	-0.320504	-0.0718735	-0.740416	-0.420739	0.318033	-2.33702	0.136686	-0.41391	-0.313626	-0.22243	-0.72338	-0.303243		Q	-0.375724	0.416809	-0.11522	-0.289275	-0.129273	0.0196836	-0.00457223	-2.75791	-0.236211	-0.737026	-0.146637	0.20788	-0.503501	-0.72338		Q	0.321489
E	0.386369	0.174714	0.217256	0.337836	-0.0591314	-0.470589	-1.2637	-3.11871	-1.03147	-0.103895	0.181672	-0.048722	-0.150558	0.106621		E	0.0459424	0.220732	0.127415	0.295279	0.330896	-0.288305	-0.230404	-3.62077	-0.772243	-0.404751	0.0891403	0.34481	0.096106	-0.150558		E	0.0740694	0.070522	0.162448	0.546971	0.3934	-0.522405	-0.230404	-2.45693	-0.691707	0.0355414	0.412964	0.298751	-0.00229468	0.494868		E	0.0787573
G	0.494334	0.406484	0.238093	0.0474189	0.62712	-0.0617372	0.271681	0.722463	0.667824	0.331717	-0.226045	0.292536	0.20669	0.0164537		G	0.245058	0.149377	0.189268	0.14244	0.750474	-0.124511	0.616687	0.686786	0.718981	0.278598	0.369677	0.0543627	0.248553	0.111436		G	-0.137415	-0.264892	0.31371	0.220787	0.711333	-0.825819	0.31435	0.620156	0.811469	0.553774	0.0975016	0.366193	0.199695	-0.103792		G	0.620156
H	-0.35139	-0.74754	-1.27576	-0.54178	-0.74754	-2.84878	-0.372004	-1.63947	-1.26906	-0.194776	-0.534921	-0.35139	-0.733865	-0.0367371		H	-0.74072	-1.63291	-1.63947	-0.990978	-1.28241	-1.64599	-0.757705	-4.3906	-2.12411	-0.750937	-1.27241	-0.534921	-0.977443	-1.62302		H	-0.166773	-0.330459	-0.956879	0.221442	-1.6197	-1.62302	-0.997693	-4.3906	-0.99434	-0.0610886	-0.361736	-0.987607	-0.74072	0.0837625		H	-0.548604
I	-0.373796	-0.384137	-0.735904	-1.02941	-0.384137	0.334093	0.124288	-2.23025	-0.0946217	-0.276763	0.212471	-0.0911458	-0.595148	0.0810768		I	-0.485267	0.138125	-0.0218972	-0.2871	-0.290529	0.759953	-0.619082	-2.23338	-0.0253434	-0.495556	-0.380698	-0.485267	-0.481821	-0.00453531		I	-0.574289	-0.0701032	-0.252333	-1.00217	-0.366858	0.0740607	-0.11187	-1.90155	-0.615689	-0.387566	0.060135	-0.875204	-0.868411	-0.598593		I	-0.615689
L	-0.459304	-0.791741	-0.332052	-0.621711	-0.51856	0.427713	0.0396282	-2.05928	0.0569231	-0.462753	-0.282063	-0.411962	-0.192605	-0.497865		L	-0.910574	-0.243675	-0.379897	-0.62512	-0.739598	0.544182	0.368307	-3.38671	-0.383319	0.29275	-0.285517	-0.462753	-0.2786	-0.31823		L	-0.25411	-1.02431	-0.538093	-0.304267	-0.501337	0.338227	0.0396282	-2.80046	0.260712	-0.379897	-0.206463	-0.73281	-0.415415	-0.0439869		L	-0.525388
K	0.526422	0.637431	0.383234	0.237092	-0.245445	-1.55558	0.702655	-3.48177	0.390212	0.244057	0.390212	0.483529	-0.305088	0.874631		K	0.957489	0.519414	0.469555	0.425355	0.123815	-1.75111	0.908392	-2.93202	-0.0520272	0.283997	0.24057	1.04837	0.647944	0.833705		K	0.371374	0.547661	0.319112	0.364256	-0.158182	-0.847876	0.32575	-2.22172	-0.182418	0.181426	0.287469	1.01168	0.682764	0.608564		K	0.466084
M	-0.99611	-0.259522	-1.37586	-2.64115	-1.87402	-0.262961	-1.88367	-4.38887	-2.63512	-1.86755	-0.999505	-1.36586	-0.992707	-1.8545		M	-0.70548	-1.00289	-0.262961	-1.37918	-1.013	-1.01635	-4.39232	-2.64714	-1.38249	-1.37918	-1.37254	-0.999505	-0.0668249	-0.454446		M	-0.0422325	-0.681308	-2.61377	-0.440526	-0.695174	-0.992707	0.219695	-4.3906	-1.88047	-1.87725	-0.712307	-0.259522	-2.63512	-0.99611		M	-0.475061
F	-1.16794	-0.504852	-0.37627	-0.258216	-0.646025	-1.18137	0.434972	-2.03308	0.305966	0.0540691	-0.251312	-0.494541	-0.63231	-0.237398		F	-0.971325	-0.799126	0.0436666	-0.152542	-0.511682	-0.515085	-0.386534	-2.48664	0.212898	-0.0511048	-0.04419	-0.142176	-0.138704	-0.244373		F	-0.470172	-0.614968	-0.11768	-0.230387	-0.62886	-0.63231	0.125693	-1.69354	0.367102	-0.0511048	-0.149096	-0.504852	-0.369383	-0.138704		F	-0.984829
P	0.113383	0.293946	-0.241399	0.102944	0.293946	1.56903	-0.188302	3.1508	-0.982118	1.12881	-0.0520471	0.163564	0.0109507	0.522917		P	-0.443396	0.341474	0.149653	-0.0624304	-0.065874	1.29996	-0.251694	3.07789	-0.792952	0.245044	-0.0555169	0.160073	0.113383	0.26248		P	0.0860405	-0.210041	0.369657	0.0789533	0.0683903	1.34652	0.142749	2.99819	-0.314581	0.713772	-0.117259	-0.00296012	0.469577	0.163564		P	-0.00986303
S	0.0499269	-0.132156	0.192885	0.364192	0.427397	-0.00499376	-0.0118795	-1.24637	0.338493	0.0863491	0.30506	0.468483	-0.029876	0.213871		S	0.40312	0.367676	0.392664	0.189418	-0.139042	-0.0541107	-0.0118795	-1.15451	0.221884	-0.00499376	0.159514	0.125182	0.239271	0.615956		S	0.299059	0.606024	-0.0122996	0.220938	0.0569227	0.20684	-0.236602	-0.333888	-0.0506747	-0.04723	0.192885	0.11823	0.162996	-0.0333644		S	0.221884
T	-0.465163	0.222621	-0.667259	0.27693	-0.475481	-0.309667	-0.398637	-2.86735	0.435555	-0.381491	0.173144	-0.218137	0.290902	-0.753092		T	0.0531748	0.110926	0.103993	-0.309667	-0.67406	-0.485722	-0.783798	-1.88687	0.10054	-0.309667	-0.302787	0.283898	-0.218137	-0.759976		T	0.312129	-0.444287	0.0137848	0.0742185	-0.137406	-0.461706	-0.783798	-1.47602	0.421625	-0.158214	0.222621	-0.154768	-0.0107709	-0.378036		T	-0.313093
W	-1.1699	-4.38715	-0.648057	-2.03166	-1.17999	-4.38887	-2.0412	-4.38887	-2.02526	-1.17327	-1.17327	-1.1699	-1.16651	-1.15973		W	-1.17327	-2.02847	-1.18333	-2.03485	-4.3906	-2.0412	-2.0412	-4.3906	-0.267156	-2.03485	-0.256839	-2.02526	-2.02205	-0.634343		W	-4.36963	-2.00259	-4.3714	-2.00586	-1.16313	-4.38019	-1.19	-4.3906	-4.3906	-2.03485	-1.17999	-2.03166	-1.17327	-2.02205		W	-0.267156
Y	-0.99623	-0.2213	0.0535183	-1.00639	-1.00639	-0.564501	-0.231599	-2.86237	-0.999625	0.291238	-0.214391	-0.210923	0.401128	-0.0564653		Y	-0.374327	-0.377774	0.0500592	-1.00976	-0.567907	-0.571304	0.273881	-2.86527	-0.228174	0.170036	-0.557663	-0.374327	-0.370871	-0.752956		Y	0.0885966	0.0850483	-0.349949	-0.533453	-0.363933	-2.12149	0.562748	-2.86527	-1.30075	0.0500592	-0.561086	-0.561086	0.0604628	0.0639482		Y	-1.30075
V	-0.364922	-0.232232	-0.10211	-0.10211	0.457971	0.124004	-0.462722	-1.15679	0.285433	0.0241806	0.377986	-0.702254	0.0873352	0.148432		V	-1.02319	-0.530629	-0.537471	-0.0446546	0.451021	0.607161	-0.242529	-0.382117	0.408198	0.226399	0.0207061	-0.527194	0.0838398	-0.438693		V	-0.776371	-0.589445	-0.200868	-0.137825	0.295953	-0.0272997	-0.242529	-0.81753	0.172652	-0.10556	-0.534054	-0.232232	0.0241806	-0.364922		V	-0.459315
[truncated: 373 more columns]

## Sheet: Table S3c (PKA_400)
H/J>1_rep1	-7	-6	-5	-4	-3	-2	-1	1	2	3	4	5	6	7		H/J1>-1_rep1	-7	-6	-5	-4	-3	-2	-1	1	2	3	4	5	6	7		H/J>-1_rep1	-7	-6	-5	-4	-3	-2	-1	1	2	3	4	5	6	7		H/J>1_rep2	-7
A	-0.0913342	-0.922722	-0.382052	-0.262099	-0.926109	-0.749933	0.0447597	-0.21445	0.385219	0.267868	0.0516521	-0.322476	-0.0913342	-0.0396127		A	-0.0774111	-0.510124	0.0137924	-0.141515	-0.319033	-0.200696	0.0447597	0.223077	0.223077	-0.329336	-0.0499728	-0.101684	0.429254	-0.589529		A	0.0901906	0.309999	-0.0151306	-0.0256765	-0.315581	-1.23539	0.136672	-0.272389	0.308055	-0.0499728	-0.520431	-0.148434	-0.204147	-0.0878667		A	-0.37515
R	0.49754	0.311863	1.28379	0.57863	2.48999	2.41146	0.864204	-1.54342	-1.54014	-2.51781	-0.379357	-0.636989	-0.084756	0.582124		R	0.714451	0.918279	0.94709	0.881682	2.415	2.28224	0.608698	-1.09021	-1.73282	-1.08686	-0.551442	-0.382778	0.449825	0.700371		R	0.613966	0.654482	0.999999	0.374593	2.41854	2.13601	0.961222	-0.745849	-1.37272	-0.848387	-0.955963	0.205743	-0.0244364	0.411181		R	0.851351
N	0.54114	-0.0202962	-1.66246	-0.622766	-0.234517	-0.234517	-0.244813	-0.0340971	-0.629576	0.657789	0.319677	0.537648	0.401735	-0.951934		N	0.177555	0.54815	0.167054	0.167054	-0.0202962	0.326632	0.233544	-0.362962	-0.362962	0.236996	0.316212	-0.0306599	-1.1556	-0.231068		N	-0.0903259	-0.317888	0.272	0.340649	-0.772667	-0.477988	0.654319	-0.491658	-0.78626	0.0641843	-0.0237595	0.32315	0.160097	0.250891		N	0.254387
D	0.0875144	0.280649	-0.306029	0.27717	-0.852334	-0.726191	0.00311923	-0.736363	0.773681	1.00849	0.734026	0.550767	0.503532	0.450955		D	-0.204374	-0.211336	0.0204033	-0.132067	-0.499409	-0.606778	0.325802	-0.149303	0.489623	0.730544	0.440518	0.686077	0.447467	0.503532		D	0.42816	-0.368153	0.243685	0.233095	-0.719367	-0.399481	0.325802	-0.413176	0.543808	0.592807	0.822545	0.392905	0.500041	0.454452		D	-0.492526
C	-0.357493	0.26206	-1.95914	-0.568643	-2.71596	-1.96235	-1.97194	-1.47973	-0.575462	-0.367787	-1.47315	-0.360933	-0.807971	-1.46654		C	-1.45321	-1.09324	-1.95591	-0.0112392	-0.807971	-1.1	-1.11341	-1.11341	-0.189706	-0.367787	-1.11007	-1.96875	-1.10336	0.26206		C	-0.776983	-0.776983	-1.44312	-1.08645	-0.354044	-1.46654	-1.47973	-0.821515	-0.575462	-1.47644	-1.10336	-0.81137	-0.81137	-1.95591		C	-0.801146
Q	-0.225888	-0.73022	-0.0649613	-0.410483	-0.229338	-0.733627	0.0659783	0.133239	0.200954	-0.417329	-0.513785	-0.317069	0.0798029	0.443163		Q	-0.129273	-0.607401	-0.139718	-0.061492	-0.994502	-0.614264	-0.078751	-0.156952	-0.520597	-0.624493	-0.153522	-0.624493	-0.146637	0.33191		Q	0.111425	0.0408207	-0.706125	-0.129273	-0.310174	-0.225888	-0.420739	-0.156952	0.26248	-0.00113321	-0.617682	0.492239	0.328428	-0.139718		Q	-0.136245
E	-1.13859	0.262058	-0.274572	0.0856706	-1.50714	-2.4508	-0.775621	-0.775621	-0.345211	0.368946	0.0355414	0.337836	0.262058	0.522285		E	0.148328	-0.209728	-0.213196	0.0926188	-1.03485	-1.81153	-0.775621	-0.775621	0.288361	0.897514	0.641846	0.702704	0.375889	-0.00576757		E	-0.129487	0.20986	0.0187291	-0.2607	-1.13522	-0.847384	-0.477409	-1.15198	-0.117709	0.47742	0.44911	0.258579	0.258579	0.224218		E	-0.840568
G	-0.229504	-0.0548237	-0.292769	0.62712	-0.504565	-0.11419	0.976875	-0.758333	0.653855	0.317806	0.403006	0.324744	0.0508864	-0.428285		G	0.255571	0.416968	-0.165434	0.00247252	-0.292769	-0.358937	0.473423	-0.124511	-0.182659	0.317806	0.138984	-0.0113678	-0.17235	-0.229504		G	0.0824937	-0.079216	0.266165	-0.0408913	-0.0513539	-0.110733	0.837548	-0.0686161	0.275135	0.476887	0.0975016	0.406484	0.0474189	-0.0513539		G	-0.103792
H	0.307702	-0.744134	0.506697	-1.27576	-0.361736	0.407142	-0.552003	-0.757705	-0.99434	0.0664173	-0.990978	-0.54178	-0.984228	-1.63291		H	-0.344448	-0.35139	-0.74072	0.080276	-0.054175	-0.198237	-0.757705	-1.28573	-0.997693	-0.0645324	-0.99434	0.297284	-2.11779	-0.538355		H	-0.713087	-0.326938	-0.173828	-0.184342	-0.98084	-0.198237	-0.552003	-1.64599	0.0664173	-0.548604	-1.27576	-2.11779	-0.201688	-0.354847		H	0.603781
I	-0.280217	0.138125	-0.280217	-0.608877	-0.283663	-1.89512	-0.502371	0.935744	-0.615689	-0.196612	-0.0218972	-0.101547	0.34105	-0.0980888		I	-0.858156	-1.38829	0.0670802	-0.0946217	-1.39496	-0.871812	-0.394399	1.36244	0.935744	-0.108438	0.392378	-0.498968	-0.492135	-0.0980888		I	-0.349357	-0.840887	-0.0736328	-0.172383	-0.60203	-1.19873	-2.66804	0.935744	0.127734	-0.742691	0.20551	0.060135	-0.283663	-0.377252		I	-0.865002
L	-0.672778	-0.328609	-0.373028	-0.469624	-0.791741	-0.676191	0.0396282	1.00582	-0.383319	-0.0612938	0.112128	0.208732	-0.203012	-0.163464		L	-0.229793	-0.196083	-0.282063	-0.325158	-2.05291	-1.56673	-0.138745	0.8423	-0.528789	-0.135315	0.108674	-0.135315	-0.0909377	-0.466193		L	-0.21224	-0.297231	-0.541586	-0.715687	-1.46375	-0.78834	-0.216765	0.971047	-0.682991	-0.0978296	-0.0543972	-0.166918	-0.247123	-0.0474658		L	-0.118032
K	1.18465	0.601549	0.519414	0.237092	1.07041	1.42566	1.00121	-3.4869	-2.22172	-1.96543	-1.23871	-0.245445	-0.172083	0.519414		K	0.871083	0.897077	0.720105	0.860493	1.51646	1.47348	1.27348	-1.96862	-1.56214	-2.22172	-0.571669	-0.325774	0.428833	0.601549		K	0.672789	0.633398	0.585763	0.802589	0.925876	1.53748	1.24845	-1.96862	-1.39178	-1.39178	-1.23538	-0.10886	0.515924	0.605052		K	0.439321
M	-0.708898	0.233553	0.233553	-0.259522	-1.00627	-0.712307	-1.38579	-0.0875586	-1.38249	-0.475061	-1.00964	-1.37586	-1.37254	-1.00289		M	-0.242196	-0.702053	-0.252618	-1.86755	-0.256075	-0.708898	0.351826	-1.88367	-1.01635	-1.013	-0.7191	-0.0841246	-0.712307	-0.708898		M	-0.224648	-0.972103	0.511444	-0.695174	-0.0703023	-1.37254	-0.0875586	-0.0875586	-2.64714	-1.88047	-2.64115	-1.37586	-0.712307	-0.461352		M	-0.0668249
F	-0.799126	-0.04419	0.302476	-0.802527	-1.41019	-0.646025	0.288604	1.54449	0.805184	0.506404	-0.0511048	-0.37627	-0.501424	0.448871		F	-0.358988	-0.247847	0.143012	-0.497987	-1.17467	-0.254768	-0.0579849	1.09386	0.209447	0.367102	0.129139	-0.15598	-0.646025	0.0505928		F	-1.65392	0.334205	-0.348513	-1.16117	-0.971325	-0.974714	-1.4201	0.801708	-0.15598	0.292059	-0.258216	-0.802527	-0.504852	-0.971325		F	0.309464
P	0.20508	0.106415	0.425728	-0.177994	-0.058978	-2.07205	-0.127579	-2.63663	0.194678	0.0440544	-0.181439	0.293946	-0.0555169	-0.523776		P	-0.224067	0.163564	-0.370349	-0.0520471	-0.23795	-1.09866	-0.317999	-2.63663	0.191228	-0.314581	0.0960292	0.0440544	0.102944	-0.23795		P	0.0320846	-0.023968	-0.150121	0.0144505	-0.520341	-2.32014	-0.704768	-3.02239	-0.314581	0.287011	0.540054	0.201604	0.248513	0.109895		P	0.391212
S	0.23229	0.335002	-0.323586	0.396141	-0.552397	0.396141	-0.624908	-0.142473	0.674893	0.291154	0.152576	0.0794016	0.159514	-0.1287		S	0.135676	-0.121761	-0.036844	0.162996	-0.676412	0.23229	-0.142473	-0.758189	0.618632	0.221884	0.256934	0.149119	-0.178462	0.082871		S	0.114495	-0.191406	-0.24797	0.563612	-0.268886	0.491439	-0.39042	-0.18877	0.700582	0.389196	0.655705	0.396141	0.11823	0.338493		S	-0.0768855
T	-0.0142432	-0.151313	0.0496986	0.27693	-0.388376	-0.388376	-1.4793	-0.578402	-0.161652	-0.161652	0.0427725	0.27693	0.110926	-0.0142432		T	-0.000300742	0.43906	-0.0107709	-0.766826	-0.770238	-0.663845	-1.02337	0.155817	-0.677448	-0.0915033	-0.235386	0.159265	0.107455	-0.0142432		T	-0.193617	-0.0496169	-0.360626	0.183646	-0.561332	-0.225063	-0.677448	-0.398637	0.643535	-0.161652	-0.228513	-0.0177069	-0.154768	-0.381491		T	0.233079
W	0.514727	-1.17663	-0.644642	-0.648057	-0.260287	-1.17999	-4.39232	-0.270577	-4.3906	-2.03803	-0.263725	-2.03166	-2.02847	-2.02847		W	-0.630893	-4.38194	-1.17327	-1.17327	-1.17663	-2.02847	-0.658252	-0.270577	-0.270577	-0.654862	-4.3906	-1.18667	-2.03166	0.0484979		W	-1.14605	-1.14605	-0.620488	-0.242961	-4.38368	-2.02847	-4.39232	0.0346806	-2.03803	-0.654862	-1.17999	-0.648057	-0.648057	-2.02526		W	0.0554589
Y	-0.557663	0.176977	-0.21785	-0.0773569	-0.0773569	-1.65385	0.562748	-0.231599	0.380191	-0.773405	-0.0808081	-0.561086	-0.073897	0.0569862		Y	-0.749518	-0.0669509	0.18046	-0.0704283	-1.00301	-2.13105	-0.231599	0.472736	0.562748	0.166579	-0.567907	-0.228174	0.0535183	0.0569862		Y	-0.186398	0.518447	0.0815091	-0.989415	-0.554231	-1.00301	0.273881	0.0431669	-0.773405	0.166579	-0.0773569	-1.2941	0.173502	-0.374327		Y	-0.0669509
V	-0.228783	-0.298532	-0.098652	0.179576	-1.43752	-2.26191	-0.926303	1.13833	0.12055	-0.239105	0.536506	-0.301977	0.233345	-0.098652		V	-0.357983	-0.610243	-0.295079	-0.613679	-1.02657	-1.43421	-1.04001	0.750853	0.568885	0.271531	-0.30884	0.12055	0.229867	-0.371826		V	-0.130765	-0.267134	-0.347507	-0.0847308	-0.368378	-1.15008	-0.722683	1.3336	0.754327	0.12055	0.415145	-0.712507	-0.712507	-0.368378		V	-0.291617
[truncated: 373 more columns]

## Sheet: Table S3d (PKA_1000)
H/J>1_rep1	-7	-6	-5	-4	-3	-2	-1	1	2	3	4	5	6	7		H/J1>-1_rep1	-7	-6	-5	-4	-3	-2	-1	1	2	3	4	5	6	7		H/J>-1_rep1	-7	-6	-5	-4	-3	-2	-1	1	2	3	4	5	6	7		H/J>1_rep2	-7
A	0.0175832	-0.3198	-0.246057	-0.248881	-0.572383	-0.513738	-0.0440689	-0.364871	0.426712	-0.000752368	0.115795	-0.123088	-0.258723	-0.142236		A	0.183474	-0.338166	-0.00111761	-0.10758	-0.539955	-0.40315	-0.265711	-0.107061	0.333403	-0.0398692	-0.0180646	-0.0801569	0.0854617	-0.352286		A	-0.00580972	0.184911	0.163934	-0.0774164	-0.475427	-0.981168	0.235244	-0.586326	0.270114	0.254881	-0.10006	-0.0787535	-0.0787535	-0.0521281		A	-0.365487
R	0.646827	0.528277	1.33485	0.919518	2.75054	2.37438	0.559824	-1.71031	-1.79246	-2.30144	-0.697413	-0.438242	-0.00320627	0.585005		R	0.95138	0.775712	1.01521	0.869747	2.51967	2.31524	0.848463	-1.06663	-1.79381	-0.868441	-0.656256	-0.108111	0.429866	0.503635		R	0.711494	0.725519	1.21349	0.958696	2.52686	2.26833	0.902511	-0.701573	-1.5552	-0.825131	-0.735529	0.205642	0.161774	0.485884		R	0.874042
N	0.0258083	-0.229916	-1.00995	-0.142902	-0.93806	0.267908	0.317756	-0.345359	-0.740405	0.411457	-0.0710021	0.259437	0.227778	-0.241183		N	0.0784303	0.0314992	0.24336	0.0258083	-0.328548	0.0570694	0.466207	-0.296672	-0.296672	0.25803	0.443342	-0.0695999	-0.730675	0.0556568		N	0.118662	-0.03839	-0.215702	0.378474	-0.371888	0.336113	0.770338	-0.345359	-0.202569	-0.15696	0.0500209	0.123772	0.193936	0.0930059		N	0.279283
D	0.00951063	0.253724	-0.442203	0.00525834	-1.10593	-0.531511	0.307336	-0.545464	0.857497	0.983763	0.490729	0.63252	0.51446	0.536485		D	-0.100454	-0.281038	0.205484	0.123872	-0.76198	-0.764777	-0.0116227	-0.135806	0.645867	0.723625	0.574021	0.574021	0.270098	0.732119		D	0.369388	-0.308074	0.0806672	0.263711	-0.657071	-0.150333	0.377158	0.0466775	0.824519	0.48932	0.708415	0.535072	0.555393	0.456454		D	-0.246374
C	-0.665453	-0.105654	-1.26554	-0.998418	-1.80338	-2.65606	-1.14362	-1.28481	-0.501274	-0.416107	-0.892821	-0.119746	-1.00813	-1.43314		C	-1.58266	-0.761318	-1.5951	-0.665453	-0.998418	-1.27107	-1.01503	-0.787837	-0.339718	-0.335534	-0.891437	-0.497096	-1.00398	-0.579061		C	-0.977366	-0.156564	-0.863454	-1.11451	-0.567816	-2.30883	-1.14362	-0.787837	-0.685	-1.28207	-0.890052	-0.780908	-1.13675	-2.31413		C	-0.990036
Q	-0.0283771	-0.370861	0.220545	-0.335711	-0.496791	-0.8774	-0.0801936	0.1488	-0.314139	-0.387695	-0.045302	-0.0138448	-0.237297	0.259404		Q	-0.14106	-0.32581	-0.221796	0.272156	-0.671779	-0.67458	-0.0801936	0.1488	-0.143609	-0.275282	-0.138013	-0.505184	-0.233086	0.107524		Q	0.018821	0.0756983	-0.43577	0.0396747	-0.328646	-0.535013	-0.315533	-0.111553	-0.0180498	-0.0166495	-0.0424954	0.101885	0.0170015	-0.163776		Q	-0.218959
E	-0.522854	-0.0614116	-0.440572	0.218687	-1.21543	-1.70578	-1.01503	-0.460172	-0.233466	0.49799	0.256463	0.384446	0.191565	0.356649		E	-0.270851	-0.0753014	-0.14444	-0.0189053	-0.920904	-1.58151	-0.727302	-0.602438	-0.166953	0.645461	0.322546	0.671911	0.463916	0.16212		E	-0.395261	0.238686	-0.0264753	-0.205264	-1.16024	-0.845943	-0.695058	-0.460172	-0.233466	0.396699	0.430599	0.430599	0.242645	0.450867		E	-0.518619
G	-0.0156137	-0.0613832	-0.130576	0.411106	-0.542885	-0.0897359	0.836956	-0.408211	0.661088	0.296364	0.226577	0.246114	0.192432	-0.189894		G	0.220882	0.302986	-0.200423	0.314754	-0.0198648	-0.285432	0.699545	-0.299436	0.0273154	0.382089	-0.0754822	-0.00946718	0.0797333	-0.137637		G	-0.0204885	0.0217638	0.27455	-0.0741286	-0.150145	-0.155813	0.940397	-0.0810822	0.109927	0.460342	0.300587	0.229392	0.0956648	-0.0461063		G	-0.0333561
H	0.0595273	-0.292294	0.00530395	-0.508441	-0.233306	0.10338	-0.12617	-0.687199	-1.07732	-0.244528	-1.19164	-0.241731	-0.443589	-0.678864		H	-0.212017	-0.220572	-0.224829	-0.0480882	0.336974	-0.51125	-0.247319	-1.46293	-0.869707	-0.599764	-0.374005	0.0949217	-0.959357	-1.31082		H	-0.73772	-0.73914	-0.49147	-0.574493	0.0623709	-0.167213	-0.97042	-0.97042	-0.124772	-0.376797	-0.372607	-1.31632	-0.304953	-0.512652		H	0.114737
I	-0.492122	0.160838	-0.361739	-0.641394	-0.805466	-2.58947	-0.763583	1.02915	-0.298374	-0.378575	0.310769	-0.255052	0.0576676	-0.105539		I	-0.674838	-0.533225	-0.16292	-0.538873	-0.802672	-0.987058	-0.513116	1.09096	0.567971	0.023405	0.506873	-0.375783	-0.69877	-0.368779		I	-0.671994	-0.387313	-0.18866	-0.394436	-0.853701	-1.43355	-1.85548	1.04485	-0.184032	-0.3372	0.0884502	-0.253651	-0.178433	-0.595612		I	-0.794256
L	-0.550198	-0.375035	-0.0170976	-0.513273	-1.17241	-0.936989	0.151963	0.969308	-0.393262	-0.107898	0.193599	0.0253006	-0.0154644	-0.229006		L	-0.578404	-0.145883	-0.428702	-0.469042	-1.80122	-1.07957	-0.204664	1.0393	-0.305183	-0.390473	0.106113	-0.407658	0.0309295	-0.382074		L	-0.338212	-0.184193	-0.39827	-0.293075	-1.26194	-0.803048	-0.141342	0.826163	-0.723765	-0.218146	-0.0442785	-0.230408	-0.351219	-0.0680516		L	-0.387965
K	0.95449	0.558336	0.489457	0.376708	1.11614	1.47668	0.933195	-2.74527	-2.58888	-2.44754	-1.1357	0.116776	-0.0242895	0.309957		K	0.687264	0.724539	0.86349	0.718814	1.29043	1.48552	1.29346	-1.90171	-2.09683	-1.99197	-1.08148	-0.18379	0.252074	0.740078		K	0.851784	0.452742	0.555745	0.72741	0.809318	1.29186	0.867792	-2.09683	-1.72853	-1.37018	-0.886201	0.140617	0.494223	0.517201		K	0.796508
M	-0.378353	0.126056	-0.141014	-0.219117	-0.474643	-1.02906	-0.399383	-0.235953	-1.71899	-1.33947	-1.95051	-1.51348	-0.906767	-1.17654		M	0.014378	0.305348	-0.21346	-1.02209	-0.471833	-0.301354	0.223321	-1.18479	-1.04288	-0.790954	-0.908152	-0.393806	-0.67442	-1.03044		M	-0.122487	-0.0523632	-0.126785	-0.554271	-1.0193	-1.02488	0.106317	-0.795107	-1.18342	-1.5162	-2.57506	-1.51211	-1.17792	-1.03044		M	-0.374108
F	-0.881264	0.0383595	-0.121454	-0.815573	-1.20752	-1.20752	0.0559634	1.52181	0.551669	0.264462	0.200506	-0.576836	-0.177015	0.170902		F	-0.334252	-0.114356	-0.0364977	-0.451015	-0.885459	-0.62699	-0.0590393	1.08957	0.293256	0.0965528	0.0979575	-0.0534379	-0.262578	-0.171394		F	-1.01525	-0.284144	-0.239913	-0.802932	-1.02931	-0.957509	-0.18401	1.03453	0.129236	0.326989	-0.052034	-0.825325	-0.519193	-0.62839		F	-0.67677
P	0.0838511	0.164915	0.0610517	-0.0771699	-0.456245	-2.69054	-0.410088	-3.02545	0.14657	0.335615	0.10873	0.190315	-0.0870326	-0.209032		P	0.033007	0.00205169	-0.144284	0.0838511	-0.650544	-1.61906	-0.166797	-3.704	0.279032	-0.020567	0.228793	0.320725	0.0950067	-0.179275		P	0.142844	-0.206689	-0.209549	-0.240314	-0.19351	-2.30757	-0.702898	-3.02545	-0.242029	0.263459	0.42524	0.111541	0.230201	-0.179275		P	0.248634
S	0.146372	0.0819508	0.0819508	0.446629	-0.866611	0.51678	-0.261191	-0.322914	0.682361	0.444912	0.129416	-0.139547	0.319808	0.0866505		S	0.160661	0.0890651	-0.258993	0.221442	-0.833199	0.285699	-0.365581	-0.60018	0.670433	0.330458	0.176323	0.146149	0.0243409	0.212932		S	0.19404	0.0499531	-0.111227	0.301366	-0.385693	0.435518	-0.163847	-0.163847	1.01758	0.444912	0.264644	0.461457	0.264644	0.227488		S	0.240274
T	0.225652	-0.105179	-0.353021	-0.22661	-0.658067	-0.538391	-1.22215	-0.3066	0.112302	-0.0938892	-0.0924888	0.187258	-0.0620398	0.166875		T	-0.177556	-0.0151081	0.00725185	-0.781577	-0.74095	-0.46379	-1.28436	-0.0153008	-0.274676	-0.239255	-0.11927	0.0164441	-0.142398	-0.0564108		T	0.124842	-0.237956	-0.338832	-0.245094	-0.825042	-0.459572	-0.997098	-0.182938	0.473832	-0.122072	-0.175943	-0.0620398	-0.299616	-0.200262		T	0.252407
W	0.403177	-0.564931	-0.256237	-1.20679	-1.50602	-2.38502	-3.18204	-0.421955	-1.8917	-1.22057	-0.973456	-1.51422	-1.21645	-0.969306		W	-0.942726	-2.3731	-1.20123	-1.49914	-1.87688	-3.16977	-1.89304	-0.584493	-0.584493	-0.580324	-3.17715	-0.762152	-3.17224	-0.571949		W	-0.72984	-1.85777	-0.734098	-0.948365	-3.16111	-2.38106	-3.18204	-0.143261	-0.976215	-0.140466	-1.88633	-1.51285	-0.760763	-0.755192		W	-0.117901
Y	-0.602762	0.319567	-0.687407	-0.528285	-0.385525	-1.46826	0.341803	0.211909	0.499996	0.168681	-0.466267	-0.0836964	0.0252576	-0.137829		Y	-0.509895	-0.0624962	-0.377067	-0.310851	-0.778545	-1.32861	-0.267319	0.571025	0.341803	0.170085	-0.61816	-0.393933	-0.135017	0.0818058		Y	-0.167319	0.419602	-0.171614	-0.765895	-0.599943	-0.777145	-0.146231	-0.034523	-0.469053	-0.264528	-0.198512	-0.882382	-0.392535	-0.133609		Y	-0.519828
V	-0.198621	-0.436712	-0.146472	0.069796	-1.61716	-1.69162	-0.626689	0.948891	0.183805	-0.163357	0.432741	-0.357399	-0.0576634	-0.513711		V	-0.157351	-0.495427	-0.281477	-0.569998	-1.07559	-1.41438	-0.995598	0.740362	0.375338	0.266912	0.146128	-0.0590672	0.2543	-0.443744		V	-0.518111	-0.519537	-0.557264	-0.217648	-0.881434	-1.54224	-0.995598	1.05417	0.376742	-0.0375764	-0.00947528	-0.326181	-0.296966	-0.180063		V	-0.0640015
[truncated: 373 more columns]
